# Supplementary material for: Association of Gut Microbiota and Metabolites With Disease Progression in Children With Biliary Atresia
Source: Front Immunol. 2021 Sep 23;12:698900. doi: 10.3389/fimmu.2021.698900 (PMC8495239; doi:10.3389/fimmu.2021.698900)
Supplement: Supplementary file 2 [file DataSheet_2.xlsx]

## Sheet: Table legends
Supplementary Table Legends
Table S1	Enriched or depleted genera identified in early-stage biliary atresia patients as compared with controls
Table S2	Enriched or depleted genera identified in later stage biliary atresia patients as compared with controls
Table S3	The relationship between liver function indicators and gut microbiome in different periods of biliary atresia
Table S4	Differential gut microbiome functions between the control and biliary atresia groups
Table S5	Identified metabolites in each samples
Table S6	Differential metabolites among the top 30 between the control and biliary atresia groups
Table S7	Differential bile acids between the control and biliary atresia groups
Table S8	Depleted butyrate-producing bacteria in biliary atresia individuals

## Sheet: Table S1
Table S1	Enriched or depleted genera identified in early-stage biliary atresia patients as compared with controls
Species name	median(Biliary atresia)	median(Control)	Pvalue	FDR
g__Bifidobacterium	2.923	42.6	9.586e-05	0.01515
g__Klebsiella	30.12	3.231	0.004422	0.1747
g__Escherichia-Shigella	19.64	7.997	0.1005	0.402
g__Streptococcus	17.32	1.444	0.001935	0.1079
g__Veillonella	11.12	0.5661	0.01514	0.3987
g__Blautia	0.000853	11.61	0.03752	0.402
g__Enterococcus	9.765	1.439	0.09507	0.402
g__Lactobacillus	0.387	4.103	0.1055	0.402
g__unclassified_f__Enterobacteriaceae	0.8072	2.703	0.3204	0.402
g__Clostridium_sensu_stricto_1	2.753	0.4782	0.2978	0.402
g__Fusicatenibacter	0	3.001	0.1556	0.402
g__Eubacterium_hallii_group	0	2.745	0.1062	0.402
g__Bacteroides	1.251	1.469	0.8867	0.9039
g__Ruminococcus_gnavus_group	0.000614	2.686	0.1939	0.402
g__Faecalibacterium	0.000585	2.528	0.1236	0.402
g__Anaerostipes	0.008259	1.692	0.07215	0.402
g__unclassified_o__Lactobacillales	1.222	0.1519	0.05699	0.402
g__Collinsella	0	1.271	0.06534	0.402
g__Subdoligranulum	0.006435	0.9574	0.09419	0.402
g__Dorea	0	0.9176	0.2531	0.402
g__Erysipelatoclostridium	0.007434	0.805	0.1731	0.402
g__unclassified_f__Streptococcaceae	0.7543	0.04436	0.04356	0.402
g__Rothia	0.761	0.03088	0.2475	0.402
g__Ruminococcus_torques_group	0	0.7009	0.113	0.402
g__Romboutsia	0.000614	0.5131	0.2029	0.402
g__unclassified_f__Lachnospiraceae	0.01969	0.4382	0.06062	0.402
g__Clostridioides	0.2816	0.1328	0.5854	0.6207
g__Staphylococcus	0.273	0.09445	0.3758	0.4431
g__Agathobacter	0.0002118	0.2953	0.2309	0.402
g__CAG-56	0	0.293	0.1231	0.402
g__Monoglobus	0.000195	0.29	0.2149	0.402
g__Lachnospiraceae_NK4A136_group	0.004827	0.2659	0.2201	0.402
g__Coprococcus	0.000212	0.25	0.263	0.402
g__unclassified_p__Firmicutes	0.117	0.1184	0.989	0.989
g__Butyricicoccus	0.000195	0.1767	0.08408	0.402
g__Roseburia	0.0004268	0.1338	0.1541	0.402
g__unclassified_f__Ruminococcaceae	0	0.1332	0.126	0.402
g__Lachnospiraceae_FCS020_group	0	0.105	0.3244	0.402
g__Eggerthella	0.008044	0.09599	0.02459	0.402
g__Haemophilus	0.005673	0.08336	0.2766	0.402
g__Barnesiella	0	0.0883	0.3282	0.402
g__Dialister	0.01186	0.07591	0.2299	0.402
g__Ruminococcus	0	0.08571	0.1459	0.402
g__unclassified_f__Peptostreptococcaceae	0.04533	0.03709	0.8789	0.9018
g__Prevotella	0.0006248	0.08113	0.3151	0.402
g__norank_f__Muribaculaceae	0.02663	0.05071	0.4541	0.5199
g__Alistipes	0	0.07384	0.2873	0.402
g__Sutterella	0.06929	0.002097	0.3428	0.4167
g__Actinomyces	0.001241	0.06956	0.01201	0.3794
g__Erysipelotrichaceae_UCG-003	0	0.06922	0.1552	0.402
g__Parabacteroides	0.006836	0.06121	0.3637	0.432
g__Megasphaera	0.02021	0.03892	0.6115	0.6441
g__Parasutterella	0.0134	0.04523	0.4744	0.5327
g__Cutibacterium	0.05571	0.001764	0.2745	0.402
g__unclassified_f__Lactobacillaceae	0.04468	0.006708	0.3989	0.4635
g__unclassified_c__Bacilli	0.002286	0.04118	0.05971	0.402
g__Akkermansia	0	0.03883	0.02057	0.402
g__unclassified_k__norank_d__Bacteria	0.009464	0.02749	0.04995	0.402
g__Anaerotruncus	0.000195	0.03604	0.3168	0.402
g__Flavonifractor	0.000975	0.03453	0.0681	0.402
g__Turicibacter	0.000846	0.03274	0.2313	0.402
g__Lachnospiraceae_NC2004_group	0	0.03278	0.2786	0.402
g__Christensenellaceae_R-7_group	0	0.02978	0.3223	0.402
g__Lachnoclostridium	0.004363	0.02065	0.2825	0.402
g__Sellimonas	0	0.02377	0.1023	0.402
g__Finegoldia	0.02308	0.0001583	0.2156	0.402
g__Megamonas	0.02321	0	0.3282	0.402
g__Dysgonomonas	0.0111	0.01177	0.9677	0.9738
g__Granulicatella	0.00124	0.01984	0.1088	0.402
g__Butyricimonas	0	0.01922	0.3282	0.402
g__Hungatella	0.0004349	0.01612	0.0677	0.402
g__Peptoclostridium	0	0.01535	0.3159	0.402
g__Fusobacterium	0.01028	0.0038	0.4754	0.5327
g__norank_f__norank_o__Clostridia_UCG-014	0.000819	0.01288	0.03646	0.402
g__Lachnospiraceae_UCG-001	0	0.01324	0.1502	0.402
g__norank_f__Ruminococcaceae	0	0.01273	0.03868	0.402
g__unclassified_o__Enterobacterales	0.01092	0.0008918	0.03483	0.402
g__norank_f__Oscillospiraceae	0.00039	0.01091	0.3217	0.402
g__UBA1819	0.0002174	0.01088	0.1601	0.402
g__unclassified_c__Clostridia	0	0.01071	0.1737	0.402
g__norank_f__Eubacterium_coprostanoligenes_group	0.001755	0.008289	0.36	0.4315
g__Gemella	0.003731	0.005799	0.6652	0.696
g__Dubosiella	0.001835	0.007045	0.3049	0.402
g__unclassified_f__Clostridiaceae	0.007836	0	0.1386	0.402
g__norank_f__Lachnospiraceae	0.005494	0.001599	0.3817	0.4467
g__unclassified_f__Pasteurellaceae	0.0002095	0.006268	0.3184	0.402
g__Candidatus_Arthromitus	0.0008284	0.005601	0.3605	0.4315
g__Tyzzerella	0	0.006343	0.3282	0.402
g__Catabacter	0	0.006343	0.2206	0.402
g__unclassified_p__Actinobacteriota	0	0.005887	0.176	0.402
g__Eubacterium	0	0.0057	0.3282	0.402
g__Coriobacteriaceae_UCG-002	0.0005504	0.004987	0.002049	0.1079
g__Abiotrophia	0.004485	0.0007972	0.4232	0.4881
g__Candidatus_Saccharimonas	0	0.004438	0.03888	0.402
g__Holdemania	0	0.004375	0.2917	0.402
g__Clostridium_innocuum_group	0.0004213	0.003843	0.1287	0.402
g__Family_XIII_AD3011_group	0	0.004067	0.2868	0.402
g__Rikenellaceae_RC9_gut_group	0.003455	0.0005346	0.3172	0.402
g__Anaerococcus	0.0008434	0.003077	0.4808	0.535
g__Desulfovibrio	0.002966	0.0007419	0.469	0.5327
g__Allobaculum	0	0.003382	0.2508	0.402
g__Lachnospira	0	0.003348	0.1984	0.402
g__Helicobacter	0.001299	0.001953	0.7579	0.7843
g__Corynebacterium	0.0004331	0.002775	0.04671	0.402
g__Oscillibacter	0	0.003167	0.1848	0.402
g__UCG-002	0	0.00309	0.3282	0.402
g__Eubacterium_eligens_group	0	0.002784	0.3282	0.402
g__Intestinimonas	0	0.002765	0.3282	0.402
g__Gordonibacter	0	0.002665	0.1067	0.402
g__Libanicoccus	0	0.002444	0.3282	0.402
g__Atopobium	0.002077	0.0003306	0.2603	0.402
g__Lachnospiraceae_UCG-004	0	0.002146	0.1539	0.402
g__Eikenella	0.002049	0	0.1641	0.402
g__Anaerofustis	0	0.002034	0.2109	0.402
g__unclassified_f__Oscillospiraceae	0	0.001944	0.04371	0.402
g__Lachnospiraceae_ND3007_group	0	0.001944	0.2871	0.402
g__Peptoniphilus	0.0008299	0.001027	0.7595	0.7843
g__Prevotellaceae_UCG-001	0.0006184	0.001209	0.4995	0.548
g__unclassified_f__Eggerthellaceae	0	0.00155	0.2756	0.402
g__Parvimonas	0.00039	0.001083	0.5534	0.603
g__Allisonella	0	0.001464	0.3282	0.402
g__Eubacterium_ventriosum_group	0	0.001448	0.2221	0.402
g__Fenollaria	0	0.001425	0.3282	0.402
g__Adlercreutzia	0	0.001375	0.03103	0.402
g__TM7x	0	0.001301	0.3282	0.402
g__norank_f__norank_o__Saccharimonadales	0	0.001281	0.1411	0.402
g__Campylobacter	0.001257	0	0.3282	0.402
g__Eubacterium_nodatum_group	0	0.001245	0.2613	0.402
g__Candidatus_Soleaferrea	0	0.00114	0.2553	0.402
g__Peptostreptococcus	0	0.001083	0.3282	0.402
g__Neisseria	0	0.0009919	0.3282	0.402
g__norank_f__Saccharimonadaceae	0	0.0009759	0.3282	0.402
g__Porphyromonas	0	0.0009542	0.2419	0.402
g__Muribaculum	0.0007339	0.0001998	0.49	0.5413
g__Faecalibaculum	0	0.0009113	0.1475	0.402
g__Slackia	0	0.0008145	0.3282	0.402
g__Acinetobacter	0.0002095	0.0005421	0.5729	0.6158
g__Varibaculum	0	0.0006898	0.2175	0.402
g__Phascolarctobacterium	0.000195	0.0004879	0.5828	0.6207
g__Christensenella	0	0.0006516	0.3282	0.402
g__unclassified_c__Actinobacteria	0.0006411	0	0.1758	0.402
g__Enterorhabdus	0	0.0006259	0.1522	0.402
g__Coprobacillus	0.0004237	0.0001583	0.5634	0.6097
g__Ileibacterium	0	0.0005441	0.1778	0.402
g__Eubacterium_siraeum_group	0	0.0005421	0.3282	0.402
g__unclassified_o__Oscillospirales	0	0.0005421	0.3282	0.402
g__Solobacterium	0	0.0004719	0.1742	0.402
g__Enterobacter	0.000422	0	0.1527	0.402
g__Lactococcus	0.0002118	0.0001994	0.9664	0.9738
g__Candidatus_Stoquefichus	0	0.0003993	0.1522	0.402
g__norank_f__Desulfovibrionaceae	0	0.0003989	0.3282	0.402
g__Odoribacter	0.0003669	0	0.3282	0.402
g__unclassified_f__Atopobiaceae	0	0.0003614	0.3282	0.402
g__norank_f__Erysipelotrichaceae	0	0.0003541	0.1559	0.402
g__Raoultibacter	0	0.0003258	0.3282	0.402
g__Alloprevotella	0	0.0001802	0.3282	0.402
g__Bilophila	0	0.0001546	0.3282	0.402
g__Prevotellaceae_NK3B31_group	0	0.0001546	0.3282	0.402

## Sheet: Table S2
Table S2	Enriched or depleted genera identified in later stage biliary atresia patients as compared with controls
Species name	median(Control)	median(Biliary atresia)	Pvalue	FDR
g__Klebsiella	0.001122	0.0913968	0.00605301	0.0384972
g__Streptococcus	0.00216361	0.0126958	0.0230572	0.100316
g__Shigella	0.00111496	0.00531294	0.0467071	0.166038
g__Myoviridae	0.000234403	0.00311479	0.00413575	0.028478	Viruses
g__Lambdalikevirus	0.000279225	0.00294851	0.0408465	0.151357	Viruses
g__Citrobacter	0.000487147	0.00253694	0.0356019	0.137154
g__Enterococcus	5.40727e-05	0.000910321	0.000554998	0.00642842
g__Bacteroides	0.560977	0.00087373	0.0467071	0.166038
g__Siphoviridae	4.47142e-05	0.000613223	3.65229e-05	0.00120453	Viruses
g__Clostridium	0.0071769	0.000428678	1.69436e-05	0.000987813
g__Podoviridae	1.90818e-05	0.000362088	0.0201803	0.0902696	Viruses
g__Yersinia	1.65961e-05	0.000325532	0.00115104	0.0110613
g__Salmonella	2.10165e-05	0.0003165	0.00339249	0.0244175
g__Enterobacteriaceae_bacterium_291_EBAC	1.24617e-05	0.000298954	0.000909684	0.00952717
g__Corynebacterium	7.17963e-05	0.000278335	0.0198003	0.0893892
g__Raoultella	1.25257e-05	0.000241535	0.0309149	0.126038
g__Pseudomonas	4.55458e-05	0.00024104	0.0122329	0.0620156
g__Kluyvera	4.06823e-06	0.000172623	0.00276595	0.0210333
g__Faecalibacterium	0.0214794	0.00010541	0.000712761	0.00779137
g__Staphylococcus	1.63221e-05	0.000104369	0.0169323	0.0800105
g__Epsilon15likevirus	8.6843e-06	9.84224e-05	0.042304	0.155093
g__Morganella	6.85882e-07	9.53809e-05	0.000101285	0.00210598
g__Synergistales_bacterium_Syner_02	2.96274e-06	7.15442e-05	0.000327577	0.00458945
g__Cronobacter	3.42922e-06	6.51352e-05	0.0144243	0.0704695
g__Proteus	3.28488e-06	5.85204e-05	0.0467071	0.166038
g__Blautia	0.0112366	5.85123e-05	0.000247753	0.00362476
g__Pantoea	3.17724e-06	5.59177e-05	0.00276595	0.0210333
g__Ruminococcus	0.00833875	5.46263e-05	0.000554998	0.00642842
g__Pluralibacter	1.24905e-06	4.12451e-05	0.0103322	0.0556032
g__Serratia	1.07191e-06	3.81196e-05	1.69436e-05	0.000987813
g__Eubacterium	0.00899994	3.33966e-05	7.5305e-07	0.000329271
g__Alcaligenes	2.60876e-07	3.30096e-05	0.00605301	0.0384972
g__Peptoclostridium	0.00014615	2.89498e-05	0.00605301	0.0384972
g__Clavibacter	9.22008e-07	2.8676e-05	0.0309149	0.126038
g__Edwardsiella	2.53402e-06	2.39844e-05	0.0408465	0.151357
g__Propionibacterium	5.99347e-06	2.18539e-05	0.0144243	0.0704695
g__Bacillus	2.02603e-06	2.00473e-05	0.00413575	0.028478
g__Lachnoclostridium	0.00124623	1.90621e-05	2.52272e-05	0.001058
g__Hafnia	7.22175e-07	1.86518e-05	0.026751	0.110871
g__Porphyromonas	0.00041068	1.84389e-05	0.0467071	0.166038
g__Kosakonia	9.80166e-07	1.70295e-05	0.00180694	0.0155682
g__Providencia	2.12772e-06	1.65484e-05	0.00180694	0.0155682
g__Actinobaculum	3.73764e-06	1.46737e-05	0.0408465	0.151357
g__Streptomyces	1.56834e-06	1.40097e-05	0.000554998	0.00642842
g__Roseburia	0.010164	1.34802e-05	2.52272e-05	0.001058
g__Flavonifractor	0.00265465	1.31064e-05	5.23369e-05	0.00145297
g__Tannerella	0.00015783	1.27409e-05	0.0356019	0.137154
g__Erysipelatoclostridium	0.000349979	1.24455e-05	0.000137808	0.00251069
g__Coprobacillus	0.000721619	1.16235e-05	0.000247753	0.00362476
g__Anaerococcus	3.11372e-06	1.12579e-05	0.0230572	0.100316
g__Mycobacterium	7.22035e-07	9.4805e-06	0.00726956	0.0450868
g__Ralstonia	4.43783e-07	9.21574e-06	0.00180694	0.0155682
g__Holdemania	0.000103978	9.04482e-06	0.00115104	0.0110613
g__Thauera	5.56238e-07	8.14369e-06	0.0169323	0.0800105
g__Tepidiphilus	1.69795e-07	7.87848e-06	0.00549474	0.0364026
g__Finegoldia	1.53326e-06	7.611e-06	0.0198003	0.0893892
g__Erysipelothrix	8.36465e-07	7.16895e-06	0.0356019	0.137154
g__Dorea	0.00027511	6.89702e-06	0.000427732	0.00538204
g__Clostridiales_bacterium_VE202_18	8.93688e-05	6.78768e-06	0.00339249	0.0244175
g__Thermus	0	6.70228e-06	1.6073e-05	0.000987813
g__Anaerostipes	0.000345293	6.1703e-06	0.000427732	0.00538204
g__Erysipelotrichaceae_bacterium_2_2_44A	4.18878e-05	5.17326e-06	0.00276595	0.0210333
g__Mastadenovirus	0	5.16662e-06	0.0408135	0.151357
g__Lactococcus	8.92535e-07	4.74842e-06	0.0122329	0.0620156
g__Xanthomonas	1.41928e-07	4.46624e-06	0.000137808	0.00251069
g__Clostridiales_bacterium_CHKCI006	1.23075e-05	4.42946e-06	0.00413575	0.028478
g__Microbacterium	9.22533e-07	4.32137e-06	0.0198003	0.0893892
g__Sphingomonas	1.11151e-06	4.17407e-06	0.0356019	0.137154
g__Oscillibacter	0.000481111	4.0836e-06	1.12957e-05	0.000898012
g__Tyzzerella	0.000268394	3.9668e-06	0.000554998	0.00642842
g__Pectobacterium	3.09726e-08	3.82821e-06	0.00564939	0.0371458
g__Tissierellia_bacterium_KA00581	8.29367e-07	3.71979e-06	0.0467071	0.166038
g__Odoribacter	0.00024519	3.60159e-06	0.0408465	0.151357
g__Lachnospiraceae_bacterium_5_1_63FAA	0.000100843	3.59647e-06	0.0086853	0.0496424
g__Coprococcus	0.00068789	3.41977e-06	5.23369e-05	0.00145297
g__Carnobacterium	0.000163527	3.39149e-06	0.000712761	0.00779137
g__Clostridia_bacterium_UC5_1_2G4	0.000150143	3.18257e-06	0.000186003	0.00304037
g__Macrococcus	8.09063e-07	3.15934e-06	0.0122329	0.0620156
g__Cedecea	1.05316e-07	3.0269e-06	0.00180694	0.0155682
g__Dickeya	1.35719e-07	2.98528e-06	0.00144774	0.0129188
g__Enterobacteriaceae_bacterium_strain_FGI_57	2.79605e-07	2.90254e-06	0.000909684	0.00952717
g__Clostridiales_bacterium_SIT11	6.82381e-07	2.83585e-06	0.0122329	0.0620156
g__Lachnospiraceae_bacterium_7_1_58FAA	0.000731827	2.65577e-06	5.23369e-05	0.00145297
g__Chitinilyticum	1.46004e-07	2.62878e-06	0.0408465	0.151357
g__Kocuria	7.88341e-08	2.52964e-06	0.000305155	0.00435779
g__Eggerthella	0.0013055	2.42656e-06	7.5305e-07	0.000329271
g__Ruminococcaceae_bacterium_AM2	2.84838e-05	2.35337e-06	0.000247753	0.00362476
g__Globicatella	4.526e-07	2.33967e-06	0.0467071	0.166038
g__Oligella	6.4798e-07	2.29542e-06	0.0198003	0.0893892
g__Enterobacteriaceae_bacterium_ATCC_29904	1.1915e-07	2.29306e-06	0.0144243	0.0704695
g__Megamonas	5.90065e-08	2.2697e-06	0.00605301	0.0384972
g__Moraxella	2.01508e-07	2.11988e-06	0.00660468	0.0415524
g__Trabulsiella	1.50612e-07	2.11234e-06	0.000712761	0.00779137
g__Lachnospiraceae_bacterium_2_1_58FAA	0.000388059	2.09116e-06	3.65229e-05	0.00120453
g__Gallibacterium	4.31617e-07	2.08796e-06	0.0144243	0.0704695
g__Brevibacterium	5.21765e-07	2.01857e-06	0.00605301	0.0384972
g__Arthrobacter	1.5403e-07	2.00109e-06	0.0086853	0.0496424
g__Butyricicoccus	0.000644686	1.83406e-06	2.63567e-06	0.000354599
g__Erysipelotrichaceae_bacterium_CAG_64	7.26462e-05	1.80265e-06	0.0122329	0.0620156
g__Anaerotruncus	0.000442487	1.76731e-06	2.52272e-05	0.001058
g__Clostridiales_bacterium_VE202_03	0.000894053	1.72679e-06	3.65229e-05	0.00120453
g__Mitsuokella	1.60145e-07	1.63437e-06	4.40186e-05	0.00136389
g__Acholeplasma	2.7071e-07	1.62531e-06	0.0144243	0.0704695
g__Intestinibacter	0.000140983	1.55106e-06	0.00224333	0.0185075
g__Novosphingobium	6.97402e-08	1.54538e-06	0.0230572	0.100316
g__Erysipelotrichaceae_bacterium_3_1_53	8.27704e-05	1.45616e-06	0.000427732	0.00538204
g__Clostridia_bacterium_UC5_1_1F7	0.000131847	1.45396e-06	0.000247753	0.00362476
g__Ruminiclostridium	0.000140427	1.44505e-06	1.69436e-05	0.000987813
g__Methanosarcina	3.61648e-07	1.39814e-06	0.0144243	0.0704695
g__Intestinimonas	8.46106e-05	1.37348e-06	0.000427732	0.00538204
g__Clostridiales_bacterium_VE202_16	0.000140184	1.33794e-06	0.000186003	0.00304037
g__Tetragenococcus	0	1.33158e-06	0.000830627	0.00885833
g__Clostridia_bacterium_UC5_1_2H6	6.07637e-05	1.2459e-06	0.00224333	0.0185075
g__Oribacterium	1.03006e-05	1.22893e-06	0.000427732	0.00538204
g__Lachnoanaerobaculum	2.73746e-05	1.21547e-06	0.000186003	0.00304037
g__Clostridia_bacterium_UC5_1_2H11	0.000840491	1.19365e-06	5.23369e-05	0.00145297
g__Clostridia_bacterium_UC5_1_2D9	0.000304932	1.18722e-06	3.65229e-05	0.00120453
g__Komagataella	9.4275e-08	1.17961e-06	0.0230572	0.100316
g__Christensenella	3.73876e-05	1.16142e-06	0.00144774	0.0129188
g__Eubacteriaceae_bacterium_CHKCI004	1.92435e-05	1.1566e-06	1.69436e-05	0.000987813
g__Tepidimonas	3.72112e-09	1.1233e-06	0.0214732	0.0953215
g__Hungatella	0.000251415	1.11263e-06	2.63567e-06	0.000354599
g__Dermacoccus	1.06594e-07	1.03662e-06	0.00726956	0.0450868
g__Akkermansia	2.14769e-05	9.94215e-07	0.00413575	0.028478
g__Clostridiaceae_bacterium_MS3	5.1344e-06	9.74734e-07	0.0467071	0.166038
g__Dermabacter	2.27057e-07	9.33431e-07	0.0198003	0.0893892
g__Yokenella	1.99768e-08	8.71004e-07	0.00115104	0.0110613
g__Paenibacillus	2.42681e-08	8.6355e-07	0.000427732	0.00538204
g__Shinella	2.10526e-07	8.62237e-07	0.0408465	0.151357
g__Eubacterium_rectale	0.000204414	8.55949e-07	5.23369e-05	0.00145297
g__Treponema	4.68535e-06	8.46034e-07	0.0122329	0.0620156
g__Enorma	2.69031e-06	8.26447e-07	0.0090721	0.0510099
g__Buttiauxella	1.04203e-08	8.24891e-07	0.0011874	0.0111654
g__Enterobacteriaceae_bacterium_9_2_54FAA	1.14186e-07	7.83385e-07	0.0169323	0.0800105
g__Siccibacter	2.20888e-07	7.62472e-07	0.0356019	0.137154
g__bacterium_LF_3	6.91777e-06	7.55673e-07	0.0230572	0.100316
g__Lachnospiraceae_bacterium_8_1_57FAA	0.000133624	7.35179e-07	1.69436e-05	0.000987813
g__Lachnospiraceae_bacterium_1_1_57FAA	0.000130423	7.3451e-07	1.69436e-05	0.000987813
g__Xenorhabdus	1.34808e-08	7.24889e-07	0.000979695	0.0100809
g__Janibacter	2.75996e-09	7.15827e-07	0.000246876	0.00362476
g__Ruminococcaceae_bacterium_cv2	0.000158653	7.01434e-07	1.12957e-05	0.000898012
g__Pseudoflavonifractor	1.84942e-05	6.95607e-07	7.30458e-05	0.00168101
g__butyrate_producing_bacterium_SM4_1	2.36466e-05	6.74293e-07	3.65229e-05	0.00120453
g__Erysipelotrichaceae_bacterium_6_1_45	0.000207259	6.43519e-07	1.12957e-05	0.000898012
g__Ruminococcaceae_bacterium_D16	8.68009e-05	5.68671e-07	2.52272e-05	0.001058
g__Lachnospiraceae_bacterium_5_1_57FAA	4.39121e-05	5.64433e-07	0.000373447	0.00502429
g__Oscillospiraceae_bacterium_VE202_24	0.00057399	5.51815e-07	2.52272e-05	0.001058
g__Hydrogenophaga	3.20653e-08	5.47232e-07	0.0122329	0.0620156
g__Lachnospira	0.000204897	5.35351e-07	7.15397e-06	0.000732464
g__Subdoligranulum	0.000239544	5.31802e-07	2.63567e-06	0.000354599
g__Flaviflexus	1.50085e-08	5.29325e-07	0.00413575	0.028478
g__Faecalitalea	4.71053e-05	5.13081e-07	0.00098561	0.0100809
g__Parasutterella	0.000382303	5.02848e-07	0.000673785	0.00770229
g__Phascolarctobacterium	4.26932e-05	4.92519e-07	3.65229e-05	0.00120453
g__Malassezia	7.58788e-08	4.80167e-07	0.00654915	0.0413518
g__Lamprocystis	2.56187e-08	4.73319e-07	0.0103322	0.0556032
g__Acetivibrio	1.23257e-05	4.70381e-07	0.000101285	0.00210598
g__Rahnella	5.79538e-10	4.67599e-07	0.000381548	0.0050941
g__Cupriavidus	8.58026e-08	4.64051e-07	0.0122329	0.0620156
g__Alishewanella	4.26347e-08	4.5209e-07	0.000909684	0.00952717
g__Parascardovia	0	4.42231e-07	0.00134524	0.0123184
g__Ruminococcaceae_bacterium_585_1	0.00023438	4.41243e-07	2.52272e-05	0.001058
g__Clostridiales_bacterium_VE202_27	8.74837e-05	4.2887e-07	1.5061e-06	0.000354599
g__Geobacillus	1.36366e-08	4.07139e-07	0.0231965	0.100672
g__Arcobacter	8.84777e-07	3.86373e-07	0.0467071	0.166038
g__Pediococcus	0	3.85799e-07	0.0277752	0.114573
g__Eubacterium_dolichum	8.58652e-05	3.71938e-07	2.63567e-06	0.000354599
g__Desulfurispirillum	1.21891e-08	3.71219e-07	0.00339249	0.0244175
g__Trichococcus	0	3.56061e-07	0.0105743	0.0565582
g__Lachnospiraceae_bacterium_6_1_63FAA	4.68218e-05	3.53589e-07	0.000247753	0.00362476
g__Cellulophaga	0	3.3883e-07	0.00391005	0.0277995
g__Shimwellia	5.17976e-09	3.34412e-07	6.89501e-05	0.00168101
g__Eubacteriaceae_bacterium_CHKCI005	9.45289e-06	3.33046e-07	0.0011874	0.0111654
g__butyrate_producing_bacterium_SS3_4	0.00121295	3.18401e-07	1.69436e-05	0.000987813
g__Clostridiales_bacterium_KLE1615	9.6143e-05	3.10609e-07	0.000669497	0.00770229
g__Capnocytophaga	1.55468e-06	3.04708e-07	0.0103322	0.0556032
g__Firmicutes_bacterium_JGI_0000112_P22	0	3.00871e-07	0.00398457	0.0282147
g__Clostridia_bacterium_UC5_1_1F8	0.000107405	3.00627e-07	1.12957e-05	0.000898012
g__Herbaspirillum	1.8728e-09	2.99806e-07	0.00466372	0.0317387
g__Erysipelotrichaceae_bacterium_21_3	9.73278e-05	2.98287e-07	7.30458e-05	0.00168101
g__Clostridiales_bacterium_VE202_13	8.04272e-05	2.94684e-07	0.000186003	0.00304037
g__Tessaracoccus	2.52322e-09	2.89781e-07	0.00203326	0.0171795
g__Lachnospiraceae_bacterium_TF01_11	4.73351e-05	2.7478e-07	0.000101285	0.00210598
g__Firmicutes_bacterium_ZOR0006	1.21286e-08	2.68321e-07	0.00726956	0.0450868
g__Lachnospiraceae_bacterium_1_4_56FAA	3.20522e-05	2.6768e-07	7.30458e-05	0.00168101
g__Lachnospiraceae_bacterium_9_1_43BFAA	2.96442e-05	2.64181e-07	2.63567e-06	0.000354599
g__Mangrovibacter	3.40112e-09	2.56353e-07	0.00144774	0.0129188
g__Spirochaetales_bacterium_Spiro_06	5.73946e-09	2.38058e-07	0.0103322	0.0556032
g__Stomatobaculum	9.71275e-06	2.37259e-07	0.000186003	0.00304037
g__Sodalis	1.62249e-08	2.32537e-07	0.00413575	0.028478
g__Lachnospiraceae_bacterium_6_1_37FAA	1.49532e-05	2.27746e-07	2.75428e-05	0.00112029
g__Eggerthellaceae_bacterium_AT8	1.39495e-06	2.24943e-07	0.0480686	0.170531
g__Melampsora	5.63741e-09	2.22283e-07	0.0139252	0.0695862
g__Pandoraea	1.41618e-10	2.17826e-07	0.0322037	0.129643
g__Proteobacteria_bacterium_CAG_139	0.00159282	2.13512e-07	6.24855e-05	0.00163115
g__Lautropia	1.0751e-05	2.13427e-07	0.0121499	0.0620156
g__Clostridiales_bacterium_VE202_28	1.59662e-05	2.05963e-07	3.65229e-05	0.00120453
g__Candida	0	2.03569e-07	0.0047198	0.0318723
g__Deinococcus	0	1.97653e-07	0.0314942	0.127803
g__Anoxybacillus	0	1.96531e-07	0.00476495	0.0320535
g__Lonsdalea	2.48713e-08	1.93923e-07	0.0234094	0.101094
g__Clostridioides	5.94369e-06	1.93066e-07	0.00339249	0.0244175
g__Rikenella	4.45576e-05	1.91422e-07	0.0122329	0.0620156
g__Caviibacter	0	1.88529e-07	0.0166728	0.0794572
g__Methanobrevibacter	1.44083e-09	1.85483e-07	0.0237158	0.101914
g__Abiotrophia	1.92664e-06	1.7932e-07	0.0435645	0.159069
g__Firmicutes_bacterium_JGI_0000112_M16	0	1.79274e-07	0.0146234	0.0712435
g__Clostridia_bacterium_UC5_1_1D4	2.52298e-05	1.7818e-07	1.5061e-06	0.000354599
g__Pseudovibrio	7.31457e-09	1.7663e-07	0.00137624	0.0125367
g__Clostridia_bacterium_UC5_1_1D1	3.69232e-05	1.76245e-07	3.76525e-07	0.000329271
g__Clostridiales_bacterium_VE202_09	2.25444e-05	1.69379e-07	0.000137808	0.00251069
g__Cellvibrio	8.09955e-09	1.67252e-07	0.026751	0.110871
g__Bavariicoccus	0	1.6645e-07	0.0149638	0.0726991
g__Lachnospiraceae_bacterium_3_1_46FAA	8.28334e-05	1.65206e-07	0.000131463	0.00249212
g__Erysipelotrichaceae_bacterium_I46	2.14142e-05	1.63898e-07	0.00115104	0.0110613
g__Sanguibacteroides	1.71634e-05	1.60961e-07	0.0105299	0.0564933
g__Listeria	2.69131e-08	1.53928e-07	0.00276595	0.0210333
g__Moellerella	1.16887e-08	1.4977e-07	0.0144243	0.0704695
g__Clostridiales_bacterium_VE202_21	1.21901e-05	1.47722e-07	0.00115104	0.0110613
g__Clostridia_bacterium_UC5_1_1E11	6.02465e-05	1.41897e-07	0.000202152	0.00318526
g__Lachnospiraceae_bacterium_3_1_57FAA_CT1	1.97179e-05	1.33856e-07	7.30458e-05	0.00168101
g__Brenneria	1.63975e-08	1.32269e-07	0.0086853	0.0496424
g__Brevibacillus	4.02048e-09	1.27903e-07	0.0103322	0.0556032
g__Clostridiales_bacterium_1_7_47FAA	3.48096e-05	1.23404e-07	7.30458e-05	0.00168101
g__Solobacterium	4.10988e-05	1.22037e-07	1.5061e-06	0.000354599
g__Levyella	5.44097e-05	1.22021e-07	0.000202152	0.00318526
g__Clostridiales_bacterium_DTU089	4.72843e-07	1.14732e-07	0.032769	0.131452
g__Hyphomicrobium	4.54115e-09	1.14059e-07	0.00116674	0.0111509
g__Lachnospiraceae_bacterium_M18_1	3.167e-06	1.12165e-07	0.000132514	0.00249212
g__Sporosarcina	0	1.08871e-07	0.0125663	0.0635215
g__Clostridiales_bacterium_VE202_14	2.31191e-05	1.06112e-07	3.50315e-05	0.00120453
g__Peptostreptococcaceae_bacterium_CCRI_22567	2.34947e-05	1.05272e-07	0.000186003	0.00304037
g__Propionimicrobium	9.97431e-07	1.03733e-07	0.00203326	0.0171795
g__Nitrosomonas	0	9.93734e-08	0.0107696	0.0569221
g__Acidaminococcus	1.19138e-05	9.83916e-08	2.52272e-05	0.001058
g__Bacteroides_pectinophilus	5.20604e-05	9.04646e-08	6.71912e-05	0.00167882
g__Geobacter	1.12566e-09	9.00099e-08	0.0014027	0.0127115
g__Lachnospiraceae_bacterium_oral_taxon_500	1.33661e-06	8.91625e-08	0.00098561	0.0100809
g__bacteria_symbiont_BFo1_of_Frankliniella_occidentalis	8.52369e-10	8.73763e-08	0.00479968	0.0321633
g__Waddlia	0	8.58409e-08	0.034668	0.137154
g__Photorhabdus	9.34403e-10	8.57171e-08	0.00404837	0.028478
g__Erysipelotrichaceae_bacterium_5_2_54FAA	2.99009e-05	8.55799e-08	3.76525e-07	0.000329271
g__Ruminococcaceae_bacterium_668	8.69681e-05	8.06631e-08	7.15397e-06	0.000732464
g__Cycloclasticus	0	8.03741e-08	0.00207325	0.0174332
g__Type_D_symbiont_of_Plautia_stali	8.08e-10	8.03409e-08	0.00276595	0.0210333
g__Desulfitobacterium	0	7.13932e-08	0.00188819	0.0161885
g__Oceanibulbus	3.4661e-09	6.96442e-08	0.0186018	0.0862987
g__Pragia	1.91234e-09	6.83101e-08	0.0214182	0.0953193
g__Chromobacterium	1.1777e-09	6.72285e-08	0.000446652	0.00557996
g__Clostridiales_bacterium_VE202_01	2.04001e-05	6.46235e-08	0.000200632	0.00318526
g__Asticcacaulis	0	6.38401e-08	7.80861e-05	0.00175093
g__Lachnospiraceae_bacterium_CAG_364	9.96985e-07	6.37166e-08	0.00235848	0.0192757
g__Oceanicaulis	0	6.30763e-08	0.00175719	0.0154439
g__Chania	5.86942e-10	6.12492e-08	0.0214182	0.0953193
g__Paenarthrobacter	1.01697e-06	5.9615e-08	0.00564939	0.0371458
g__Lachnospiraceae_bacterium_VE202_23	1.45966e-05	5.91652e-08	4.5183e-06	0.000564464
g__Veillonellaceae_bacterium_DNF00751	3.70879e-06	5.85559e-08	0.000305155	0.00435779
g__Lachnospiraceae_bacterium_10_1	6.71746e-06	5.62862e-08	2.63567e-06	0.000354599
g__Myroides	1.26298e-06	5.32694e-08	0.0356019	0.137154
g__Croceicoccus	2.6185e-09	5.27687e-08	0.0322037	0.129643
g__Lachnospiraceae_bacterium_CAG_215	3.05888e-05	5.21485e-08	0.000246876	0.00362476
g__candidate_division_TM6_bacterium_Zodletone_IIa	0	5.17843e-08	0.0109028	0.0569221
g__Castellaniella	0	5.09981e-08	0.0107696	0.0569221
g__Ornithobacterium	4.45809e-06	4.70867e-08	0.0408465	0.151357
g__Butyrivibrio	3.92232e-05	4.64209e-08	6.52774e-05	0.00167882
g__Clostridiales_bacterium_VE202_08	4.74398e-06	4.59188e-08	0.0023997	0.0195213
g__Syntrophus	6.46798e-10	4.57181e-08	0.001976	0.0168587
g__Clostridiales_bacterium_VE202_29	1.95148e-05	4.4895e-08	7.15397e-06	0.000732464
g__Bacteroidales_bacterium_H3	2.86549e-07	4.45928e-08	0.0162981	0.0778836
g__Robinsoniella	0	4.16749e-08	0.00391005	0.0277995
g__Clostridiales_bacterium_VE202_07	5.86978e-06	3.93426e-08	0.000101285	0.00210598
g__Clostridia_bacterium_UC5_1_2E1	1.58089e-05	3.84725e-08	0.000160111	0.00280034
g__Lachnospiraceae_bacterium_VE202_12	1.43006e-05	3.7927e-08	8.52352e-05	0.00186345
g__Chlamydia	0	3.59174e-08	0.0375893	0.143233
g__Blumeria	2.34493e-09	3.5656e-08	0.0234094	0.101094
g__Lachnospiraceae_bacterium_oral_taxon_082	5.37814e-06	3.43753e-08	0.000248697	0.00362476
g__Pseudoxanthomonas	0	3.40108e-08	0.0374548	0.143233
g__Type_C_symbiont_of_Plautia_stali	5.25676e-10	3.25695e-08	0.00118049	0.0111654
g__Johnsonella	3.40104e-06	2.92665e-08	0.000246876	0.00362476
g__Bacillaceae_bacterium_MTCC_8252	0	2.90943e-08	0.000712528	0.00779137
g__Clostridiales_bacterium_VE202_06	6.51884e-06	2.88659e-08	0.000784391	0.00846852
g__Turicibacter	1.41883e-05	2.76285e-08	0.000104272	0.00210598
g__Cystobacter	1.06189e-08	2.42904e-08	0.0198003	0.0893892
g__Planococcus	0	2.36707e-08	0.00258315	0.020351
g__Peptostreptococcaceae_bacterium_ACC19a	4.55808e-06	2.14019e-08	0.000155992	0.00275586
g__Mobiluncus	1.95108e-06	2.11904e-08	8.52352e-05	0.00186345
g__Tatumella	0	1.9622e-08	0.0382582	0.145149
g__Phaseolibacter	2.69054e-09	1.80237e-08	0.0284525	0.116815
g__Fibrobacterales_bacterium_Fibro_02	3.34547e-07	1.6767e-08	2.52272e-05	0.001058
g__Fibrobacteria_bacterium_AD80	3.32345e-07	1.66567e-08	2.52272e-05	0.001058
g__Sellimonas	1.68922e-06	1.52189e-08	6.24855e-05	0.00163115
g__Arsenophonus	0	1.4348e-08	0.000401801	0.00532386
g__gamma_proteobacterium_HTCC5015	9.43922e-10	1.35728e-08	0.0127	0.0640125
g__Candidatus_Accumulibacter	0	1.34531e-08	0.000344855	0.00467559
g__Mucilaginibacter	0	1.33118e-08	0.0311408	0.126663
g__Mumia	0	1.30973e-08	0.022939	0.100316
g__Peptostreptococcaceae_bacterium_AS15	4.4278e-06	1.2023e-08	0.000120969	0.00236468
g__Clostridiaceae_bacterium_mt10	0	1.13333e-08	0.015792	0.0760885
g__Lachnospiraceae_bacterium_A2	8.23274e-06	1.11711e-08	0.000163112	0.00282459
g__Enterobacteriaceae_bacterium_LSJC7	4.09945e-11	1.09779e-08	0.00884872	0.0504117
g__Komagataeibacter	0	1.04881e-08	0.00100578	0.0101791
g__Clostridia_bacterium_UC5_1_2E3	2.22015e-06	1.03214e-08	4.15576e-05	0.00132153
g__Frankia	0	8.7128e-09	0.00014649	0.00264135
g__Firmicutes_bacterium_CAG_124	2.28015e-06	8.35801e-09	0.0279908	0.11519
g__Haliea	0	7.57207e-09	0.0335118	0.133739
g__Catonella	4.02343e-06	7.56292e-09	0.000551282	0.00642842
g__Lysobacter	0	7.31537e-09	0.00134524	0.0123184
g__Skermanella	1.00945e-11	7.08357e-09	0.0196479	0.0893892
g__Type_F_symbiont_of_Plautia_stali	2.78152e-10	6.9881e-09	0.00756865	0.0467759
g__SAR86_cluster_bacterium_SAR86C	0	6.57278e-09	0.0169719	0.0800105
g__Peptostreptococcaceae_bacterium_CM5	2.40623e-06	5.75946e-09	0.000551282	0.00642842
g__Naganishia	0	5.10418e-09	0.0322439	0.129643
g__Gammaproteobacteria_bacterium_BRH_c0	0	4.83468e-09	0.019223	0.0884763
g__Rouxiella	0	4.37721e-09	0.00284373	0.0214383
g__Ewingella	9.33949e-12	4.16567e-09	0.00314176	0.0232836
g__Mucor	1.96801e-07	4.05138e-09	0.00501757	0.0334951
g__gamma_proteobacterium_WG36	0	3.84387e-09	0.00284373	0.0214383
g__Congregibacter	0	3.81899e-09	0.00574376	0.0373451
g__Wolbachia	0	3.74226e-09	0.0136427	0.0684304
g__Catabacter	1.97327e-06	3.55522e-09	0.000452752	0.00561605
g__Clostridia_bacterium_UC5_1_1E3	4.65611e-06	3.52994e-09	0.000131472	0.00249212
g__Alteromonas	3.04844e-06	2.99217e-09	0.0382582	0.145149
g__Thalassospira	1.72883e-06	2.80062e-09	0.0264635	0.110202
g__Ruminococcaceae_bacterium_GD6	5.32238e-06	2.61457e-09	3.71897e-05	0.00120453
g__Xanthophyllomyces	1.65389e-10	2.51412e-09	0.0158419	0.0761194
g__Catellicoccus	0	2.31357e-09	0.00909954	0.0510099
g__Terrisporobacter	6.34921e-06	1.97066e-09	0.000306466	0.00435779
g__Cosenzaea	0	1.90876e-09	0.00230177	0.0189004
g__Citromicrobium	0	1.36106e-09	0.0495828	0.175547
g__Pelotomaculum	4.31245e-07	1.15538e-09	0.000328006	0.00458945
g__Pneumocystis	0	1.14825e-09	0.0109028	0.0569221
g__Cellulosimicrobium	0	1.0344e-09	0.0400704	0.151357
g__Carnimonas	0	7.96301e-10	0.0176043	0.0823258
g__Enterobacteriaceae_bacterium_B14	0	7.25877e-10	0.00128975	0.0119353
g__bacteria_symbiont_BFo2_of_Frankliniella_occidentalis	0	6.73795e-10	0.015792	0.0760885
g__Amycolatopsis	0	5.24694e-10	0.019223	0.0884763
g__Candidatus_Regiella	0	5.15406e-10	0.003444	0.0246867
g__Knoellia	0	3.76095e-10	0.0136548	0.0684304
g__Sinorhizobium	6.91219e-08	3.30439e-10	0.0418867	0.154883
g__Basfia	0	2.70311e-10	0.026021	0.108618
g__Vagococcus	0	2.70133e-10	0.0176043	0.0823258
g__Melissococcus	0	2.49667e-10	0.0375893	0.143233
g__Halomonadaceae_bacterium_T82_2	0	2.16351e-10	0.0109028	0.0569221
g__Propionispora	0	1.72513e-10	0.0375893	0.143233
g__Marinobacterium	0	1.70917e-10	0.0109028	0.0569221
g__Type_B_symbiont_of_Plautia_stali	0	1.05611e-10	0.0161117	0.0772036
g__Candidatus_Hamiltonella	0	5.89602e-11	0.0322439	0.129643
g__secondary_endosymbiont_of_Ctenarytaina_eucalypti	0	5.79095e-11	0.00574376	0.0373451
g__Beauveria	0	1.38296e-11	0.0109028	0.0569221
g__Jiangella	0	7.71506e-12	0.00909954	0.0510099
g__Burkholderiales_bacterium_1_1_47	0.000241869	0	5.61958e-05	0.00153573
g__Firmicutes_bacterium_CAG_41	7.8893e-05	0	0.000750132	0.00814895
g__Gordonibacter	2.47146e-05	0	4.44491e-05	0.00136389
g__Clostridia_bacterium_UC5_1_1A9	1.78594e-05	0	7.6284e-05	0.00173274
g__Clostridia_bacterium_UC5_1_2F7	1.16964e-05	0	0.000201096	0.00318526
g__Holdemanella	1.04834e-05	0	6.66602e-05	0.00167882
g__Lachnospiraceae_bacterium_28_4	7.30108e-06	0	2.05171e-05	0.001058
g__Firmicutes_bacterium_CAG_646	4.83624e-06	0	3.31498e-05	0.00120453
g__Lachnospiraceae_bacterium_A4	3.33768e-06	0	7.53822e-06	0.000732464
g__Firmicutes_bacterium_CAG_56	3.13112e-06	0	0.00150331	0.0133466
g__Burkholderiales_bacterium_YL45	3.06568e-06	0	0.00214233	0.0178426
g__Clostridia_bacterium_UC5_1_1D10	3.05186e-06	0	0.000501076	0.00612854
g__Firmicutes_bacterium_CAG_65	2.68561e-06	0	0.000541852	0.00642842
g__Lachnospiraceae_bacterium_2_1_46FAA	2.22899e-06	0	0.000407796	0.00536267
g__Firmicutes_bacterium_CAG_24	2.10463e-06	0	0.000115091	0.00228744
g__Lachnospiraceae_bacterium_COE1	2.03466e-06	0	0.000104757	0.00210598
g__Candidatus_Stoquefichus	2.03452e-06	0	0.00010472	0.00210598
g__Marvinbryantia	1.86792e-06	0	0.00923353	0.0515956
g__Dysgonomonas	1.81459e-06	0	0.000148046	0.00264218
g__Heliobacterium	1.75401e-06	0	5.75068e-05	0.00154738
g__Firmicutes_bacterium_CAG_95	1.68549e-06	0	4.53659e-05	0.00136802
g__Firmicutes_bacterium_CAG_424	1.16376e-06	0	0.000344273	0.00467559
g__Clostridiales_bacterium_S5_A14a	9.09897e-07	0	0.000344855	0.00467559
g__Peptostreptococcaceae_bacterium_VA2	8.22088e-07	0	0.000344273	0.00467559
g__Clostridiaceae_bacterium_GM1	7.78708e-07	0	0.000501076	0.00612854
g__Clostridiales_bacterium_VE202_15	6.94204e-07	0	0.000121681	0.00236468
g__Firmicutes_bacterium_CAG_466	5.19102e-07	0	0.000541852	0.00642842
g__Lachnospiraceae_bacterium_3_1	5.15831e-07	0	0.00164121	0.0144974
g__Firmicutes_bacterium_CAG_227	4.38158e-07	0	0.00107862	0.01078
g__Romboutsia	3.93922e-07	0	3.31028e-05	0.00120453
g__Aureimonas	3.68324e-07	0	0.00602145	0.0384972
g__Pseudobutyrivibrio	3.68024e-07	0	0.000927472	0.00965564
g__Firmicutes_bacterium_CAG_83	3.57644e-07	0	0.00111959	0.0110613
g__Firmicutes_bacterium_CAG_194	3.39971e-07	0	0.000698424	0.00779137
g__Clostridia_bacterium_UC5_1_1D2	3.0929e-07	0	1.94321e-05	0.001058
g__Firmicutes_bacterium_CAG_129	2.80171e-07	0	0.0109028	0.0569221
g__Firmicutes_bacterium_CAG_308	2.56937e-07	0	2.54065e-05	0.001058
g__Firmicutes_bacterium_CAG_791	2.52928e-07	0	0.00260958	0.0204671
g__Bacteroidales_bacterium_H9	1.62401e-07	0	0.00904758	0.0510099
g__Spirochaetales_bacterium_Spiro_07	1.27132e-07	0	0.000698424	0.00779137
g__Fermentimonas	1.25905e-07	0	0.0455474	0.165618
g__Bacteroidales_bacterium_H8	1.16308e-07	0	0.00127063	0.0118209
g__Blastomonas	1.13224e-07	0	0.0374553	0.143233
g__Ferrimonas	1.07831e-07	0	0.0171228	0.0805047
g__Lysinibacillus	1.01951e-07	0	0.00313961	0.0232836
g__Bacteroidales_bacterium_Bact_23	9.46871e-08	0	0.0455474	0.165618
g__Firmicutes_bacterium_CAG_145	9.28597e-08	0	0.00248298	0.0196504
g__Firmicutes_bacterium_CAG_114	8.85974e-08	0	0.00248298	0.0196504
g__Firmicutes_bacterium_CAG_882	8.29815e-08	0	0.000698424	0.00779137
g__Ruegeria	7.64863e-08	0	0.00267957	0.0208292
g__Lachnospiraceae_bacterium_3_2	7.18567e-08	0	0.0029024	0.0217867
g__Firmicutes_bacterium_CAG_110	6.97171e-08	0	0.00827142	0.0480621
g__Anaerosalibacter	6.86539e-08	0	0.00267957	0.0208292
g__Salinicoccus	6.10209e-08	0	0.022939	0.100316
g__Shuttleworthia	6.0659e-08	0	0.00120063	0.0112294
g__Corynebacteriales_bacterium_X1698	5.61344e-08	0	0.0457199	0.165901
g__Bacteroidetes_bacterium_OLB8	5.01116e-08	0	0.0234813	0.101155
g__Lachnospiraceae_bacterium_AC2012	4.74785e-08	0	0.00111959	0.0110613
g__Murdochiella	3.21939e-08	0	0.00248298	0.0196504
g__Magnaporthe	3.09173e-08	0	0.00452524	0.0309166
g__Terrabacter	2.36974e-08	0	0.00469142	0.0318035
g__Peptostreptococcaceae_bacterium_OBRC8	2.21535e-08	0	0.00447269	0.0306774
g__Sporolactobacillus	1.88351e-08	0	0.0142789	0.0704695
g__Oceanobacillus	1.84376e-08	0	0.00839795	0.0484753
g__Valsa	1.59023e-08	0	0.00339085	0.0244175
g__Celeribacter	1.53807e-08	0	0.00834152	0.048309
g__Glaciecola	1.39161e-08	0	0.0189651	0.0877511
g__Jeotgalibacillus	1.20965e-08	0	0.000803944	0.00862636
g__Desmospora	1.20899e-08	0	0.00909954	0.0510099
g__Sulfitobacter	9.84663e-09	0	0.0465599	0.166038
g__Duganella	7.79289e-09	0	0.00827142	0.0480621
g__Prochlorococcus	4.92851e-09	0	0.018508	0.0860918
g__Marichromatium	3.60444e-09	0	0.00101267	0.0101791
g__Diaporthe	2.85126e-09	0	0.00299199	0.0223632
g__Sporothrix	2.38134e-09	0	0.00693409	0.0434686
g__Pyramidobacter	2.2823e-09	0	0.0275636	0.113969
g__Azotobacter	2.0852e-09	0	0.0408135	0.151357
g__Asanoa	1.70758e-09	0	0.00628708	0.0398409
g__Aliiglaciecola	1.56133e-09	0	0.00574376	0.0373451
g__Halioglobus	1.34877e-09	0	0.00511203	0.033996
g__Alteromonadales_bacterium_TW_7	1.24683e-09	0	0.00214233	0.0178426
g__Salinimonas	1.12306e-09	0	0.00101267	0.0101791
g__Alteromonadaceae_bacterium_XY_R5	7.90023e-10	0	0.00968565	0.0539497
g__Candidatus_Hepatobacter	7.0786e-10	0	0.0423367	0.155093
g__Roseobacter	6.31329e-10	0	0.018508	0.0860918
g__Rhodobacteraceae_bacterium_O3_65	6.16738e-10	0	0.0223761	0.099078
g__Basidioascus	5.9873e-10	0	0.0156534	0.0758385
g__Idiomarinaceae_bacterium_HL_53	5.91809e-10	0	0.00769989	0.047253
g__Serpens	5.43201e-10	0	0.0031956	0.0235827
g__Hylemonella	4.93107e-10	0	0.0335686	0.133739
g__Aestuariivita	3.13931e-10	0	0.00333739	0.0244175
g__Clostridiales_bacterium_VE202_26	2.31236e-10	0	0.0396142	0.149968
g__Pseudomonadaceae_bacterium_C6918	2.28798e-10	0	0.0101871	0.0556032
g__Pseudomonadaceae_bacterium_E1148	2.22521e-10	0	0.0101871	0.0556032
g__Pseudomonadaceae_bacterium_B4199	2.12102e-10	0	0.0101871	0.0556032
g__Pseudomonadaceae_bacterium_D3318	1.84446e-10	0	0.0335686	0.133739
g__Pseudomonadaceae_bacterium_E1086	1.7692e-10	0	0.0101871	0.0556032
g__Pseudomonadaceae_bacterium_D2441	1.76289e-10	0	0.0101871	0.0556032
g__Agarivorans	1.66024e-10	0	0.00248298	0.0196504
g__Perlucidibaca	1.51605e-10	0	0.00248298	0.0196504
g__Pseudomonadaceae_bacterium_C6819	1.39689e-10	0	0.0101871	0.0556032
g__Pseudoruegeria	1.38243e-10	0	0.00248298	0.0196504
g__Alkanindiges	5.84567e-11	0	0.0465599	0.166038
g__Crepidotus	1.50679e-11	0	0.00769989	0.047253
g__Lacimicrobium	0	0	0.0423867	0.155093
g__Oceanicola	0	0	0.0423867	0.155093
g__Pelagibaca	0	0	0.0423867	0.155093
g__Aliagarivorans	0	0	0.0351786	0.137154
g__Aphanizomenon	0	0	0.0352486	0.137154
g__Bacillus_aminovorans	0	0	0.0351786	0.137154
g__Firmicutes_bacterium_CAG_137	0	0	0.0351786	0.137154
g__Gammaproteobacteria_bacterium_Q1	0	0	0.0351786	0.137154
g__Intrasporangium	0	0	0.0352486	0.137154
g__Lymphocryptovirus	0	0	0.0352486	0.137154
g__Pyrobaculum	0	0	0.0352486	0.137154
g__Firmicutes_bacterium_CAG_176	0	0	0.029044	0.118965
g__Aquamicrobium	0	0	0.0256411	0.107288
g__Cecembia	0	0	0.0256411	0.107288
g__Chelatococcus	0	0	0.0256411	0.107288
g__Clostridiales_bacterium_Firm_03	0	0	0.0256411	0.107288
g__Corynebacteriales_bacterium_X1036	0	0	0.0256411	0.107288
g__D3112likevirus	0	0	0.0256411	0.107288
g__Firmicutes_bacterium_CAG_240	0	0	0.0256411	0.107288
g__Firmicutes_bacterium_CAG_94	0	0	0.0256411	0.107288
g__Oligotropha	0	0	0.0256411	0.107288
g__Thiolapillus	0	0	0.0256411	0.107288
g__alpha_proteobacterium_HIMB59	0	0	0.0256411	0.107288
g__Brachybacterium	0	0	0.0199324	0.0893892
g__Jeotgalibaca	0	0	0.0199324	0.0893892
g__Pseudonocardia	0	0	0.0199324	0.0893892
g__Actibacterium	0	0	0.00821423	0.0480491
g__Candidatus_Saccharibacteria_oral_taxon_TM7x	0	0	0.00821423	0.0480491
g__Cunninghamella	0	0	0.00821423	0.0480491
g__Donghicola	0	0	0.00821423	0.0480491
g__Firmicutes_bacterium_CAG_238	0	0	0.00821423	0.0480491
g__Labrenzia	0	0	0.00821423	0.0480491
g__Marinovum	0	0	0.00821423	0.0480491
g__Ponticoccus	0	0	0.00821423	0.0480491
g__Rhodobacteraceae_bacterium_KLH11	0	0	0.00821423	0.0480491
g__Shimia	0	0	0.00821423	0.0480491
g__Simiduia	0	0	0.00821423	0.0480491
g__Thalassobius	0	0	0.00821423	0.0480491
g__Yangia	0	0	0.00821423	0.0480491
g__candidate_division_TM7_single_cell_isolate_TM7c	0	0	0.00821423	0.0480491

## Sheet: Table S3
Table S3	The relationship between liver function indicators and gut microbiome in different periods of biliary atresia
correlation	ALT	AST	ALP	GGT	CHE	TBI	TBA		P	ALT	AST	ALP	GGT	CHE	TBI	TBA
g__Streptococcus	0.07863	-0.00282	-0.09395	0.18772	0.07421	0.07903	-0.12581		g__Streptococcus	0.67416	0.98798	0.61516	0.31189	0.69156	0.67258	0.50008
g__Escherichia-Shigella	0.33649	0.01069	-0.06718	0.03843	0.08878	-0.14343	-0.01795		g__Escherichia-Shigella	0.06418	0.95448	0.71955	0.83736	0.63483	0.44143	0.92363
g__Veillonella	0.5246	0.61774	0.19879	0.11493	0.16556	0.47903	0.04274		g__Veillonella	0.00245	0.00021	0.28368	0.53812	0.37343	0.0064	0.81941
g__Bifidobacterium	0.27364	0.14096	0.13995	-0.06433	-0.22015	0.04457	-0.20891		g__Bifidobacterium	0.13634	0.44944	0.45272	0.73097	0.23403	0.81184	0.25937
g__Klebsiella	0.13018	0.19195	0.27026	0.3806	0.46079	0.18085	0.27288		g__Klebsiella	0.48516	0.30092	0.14145	0.03467	0.00909	0.33026	0.13747
g__Enterococcus	0.12158	-0.07662	-0.01069	0.05737	0.11354	-0.02077	-0.16352		g__Enterococcus	0.51468	0.68204	0.9545	0.75919	0.54307	0.9117	0.37941
g__Enterobacter	0.14689	0.25787	0.23688	0.11543	0.133	0.14044	0.2385		g__Enterobacter	0.43038	0.16134	0.19947	0.53635	0.47569	0.45113	0.19633
g__Clostridium_sensu_stricto_1	0.0283	-0.07834	0.21717	0.15321	0.17578	0.08367	0.09351		g__Clostridium_sensu_stricto_1	0.87988	0.6753	0.24058	0.4106	0.3442	0.65452	0.61682
g__Bacteroides	0.12084	0.07765	0.17736	-0.34211	-0.33824	-0.18195	-0.21319		g__Bacteroides	0.51728	0.67799	0.33984	0.05959	0.06273	0.32727	0.24951
g__Serratia	-0.11142	0.05329	0.02699	0.23946	0.09794	0.04152	0.14463		g__Serratia	0.55071	0.77588	0.88541	0.19447	0.60016	0.82449	0.43758
g__Faecalibacterium	0.15097	0.24217	0.09802	-0.41651	-0.24484	0.14415	-0.16984		g__Faecalibacterium	0.41756	0.18932	0.59986	0.01977	0.18434	0.43913	0.36103
g__Lactobacillus	-0.09955	-0.04139	0.11974	0.30412	0.28072	-0.12822	0.12236		g__Lactobacillus	0.59417	0.82502	0.52114	0.09624	0.12609	0.49183	0.51198
g__Ruminococcus_torques_group	-0.01959	0.00468	0.32655	-0.15642	-0.24372	-0.06256	0.13594		g__Ruminococcus_torques_group	0.91671	0.98008	0.07298	0.40073	0.18642	0.73812	0.46589
g__unclassified_f__Enterobacteriaceae	0.39304	0.29832	0.16009	0.40512	0.45263	0.10889	0.15867		g__unclassified_f__Enterobacteriaceae	0.02872	0.10308	0.38963	0.02377	0.01056	0.55984	0.3939
g__unclassified_o__Lactobacillales	0.11039	-0.08315	0.12795	0.28409	0.16865	-0.09849	-0.16408		g__unclassified_o__Lactobacillales	0.55439	0.65654	0.49274	0.12142	0.36444	0.59812	0.37778
g__Rothia	-0.04699	0.00222	-0.16981	0.07604	-0.09783	-0.01553	-0.10749		g__Rothia	0.8018	0.99055	0.3611	0.68433	0.60057	0.93392	0.56491
g__Collinsella	-0.01294	-0.03827	0.133	-0.03952	-0.11512	-0.05562	0.05562		g__Collinsella	0.94491	0.83802	0.47569	0.83283	0.53744	0.76632	0.76632
g__Haemophilus	-0.0361	0.1696	0.15659	-0.07158	-0.10854	0.1356	0.01259		g__Haemophilus	0.8471	0.3617	0.40023	0.70196	0.56109	0.46703	0.94639
g__Lachnospira	-0.01605	-0.00535	0.31507	-0.25356	-0.17032	-0.02455	-0.04533		g__Lachnospira	0.9317	0.97721	0.08427	0.1687	0.35965	0.8957	0.80869
g__unclassified_f__Streptococcaceae	0.16731	-0.07362	-0.11296	0.13853	0.17161	-0.01643	-0.27439		g__unclassified_f__Streptococcaceae	0.36831	0.6939	0.54516	0.45737	0.35597	0.93011	0.13523
g__Blautia	-0.09143	-0.05192	0.27293	-0.37332	-0.14666	-0.07156	-0.16119		g__Blautia	0.62472	0.78147	0.1374	0.03858	0.43113	0.70204	0.38635
g__unclassified_f__Lachnospiraceae	-0.10918	-0.08656	0.13617	-0.23053	0.06469	-0.17653	-0.14784		g__unclassified_f__Lachnospiraceae	0.55879	0.64335	0.46515	0.21214	0.72953	0.34212	0.42738
g__Clostridioides	0.00175	-0.10522	0.24376	0.07132	0.13097	-0.00994	0.30514		g__Clostridioides	0.99253	0.5732	0.18634	0.70299	0.48251	0.95769	0.09507
g__Staphylococcus	-0.40966	-0.1197	0.46024	0.28747	0.2719	-0.03077	0.02107		g__Staphylococcus	0.0221	0.52129	0.00918	0.11686	0.13895	0.86949	0.91041
g__Fusicatenibacter	-0.07743	-0.07397	0.10859	-0.24318	-0.1604	-0.07963	0.10513		g__Fusicatenibacter	0.67886	0.69251	0.56091	0.18744	0.3887	0.67022	0.57354
g__Prevotella	0.04727	0.16213	-0.06936	-0.07113	-0.10119	-0.00044	-0.02474		g__Prevotella	0.80064	0.38353	0.71082	0.70375	0.58807	0.99812	0.8949
g__Lachnoclostridium	-0.22536	-0.10692	0.20125	-0.19525	0.20811	-0.14465	-0.28144		g__Lachnoclostridium	0.22286	0.56701	0.27764	0.29253	0.26125	0.43752	0.12508
g__Aggregatibacter	-0.31979	-0.21687	0.15895	-0.24003	-0.21077	-0.20176	-0.19421		g__Aggregatibacter	0.07947	0.24125	0.39305	0.19339	0.25506	0.27641	0.29516
g__Parasutterella	0.21864	0.06691	0.1374	-0.29976	-0.12394	-0.21946	-0.3665		g__Parasutterella	0.23735	0.72061	0.46106	0.10135	0.50652	0.23553	0.04257
g__Erysipelatoclostridium	0.34701	0.08741	-0.0231	-0.2953	0.06959	-0.20873	-0.11518		g__Erysipelatoclostridium	0.0558	0.64008	0.90185	0.10679	0.70989	0.25979	0.53722

## Sheet: Table S4
Table S4	Differential gut microbiome functions between the control and biliary atresia groups
taxonname	median(Control)	median(Biliary atresia)	pvalue	enrichment	Description
M00017	0.00212597	0.00250465	0.0408465	BA	Amino acid metabolism	Cysteine and methionine metabolism	Methionine biosynthesis, apartate => homoserine => methionine [PATH:map00270 map01230 map01100]
M00034	0.000878308	0.00155679	0.00276595	BA	Amino acid metabolism	Cysteine and methionine metabolism	Methionine salvage pathway [PATH:map00270 map01100]
M00064	0.000185064	0.000466901	0.0144243	BA	Glycan metabolism	Lipopolysaccharide metabolism	ADP-L-glycero-D-manno-heptose biosynthesis [PATH:map00540 map01100]
M00081	0.000216611	0.00014276	0.0169323	Control	Carbohydrate metabolism	Other carbohydrate metabolism	Pectin degradation [PATH:map00040 map01100]
M00083	0.0024673	0.00211932	0.0309149	Control	Lipid metabolism	Fatty acid metabolism	Fatty acid biosynthesis, elongation [PATH:map00061 map01212 map01100]
M00088	6.25e-05	0.000232505	0.0122329	BA	Lipid metabolism	Lipid metabolism	Ketone body biosynthesis, acetyl-CoA => acetoacetate/3-hydroxybutyrate/acetone [PATH:map00072 map01100]
M00095	6.27e-05	0.000472007	0.000137808	BA	Biosynthesis of terpenoids and polyketides	Terpenoid backbone biosynthesis	C5 isoBAnoid biosynthesis, mevalonate pathway [PATH:map00900 map01100 map01110]
M00115	0.00134765	0.000938375	0.0309149	Control	Metabolism of cofactors and vitamins	Cofactor and vitamin metabolism	NAD biosynthesis, aspartate => NAD [PATH:map00760 map01100]
M00116	0.00109353	0.00171906	0.000327577	BA	Metabolism of cofactors and vitamins	Cofactor and vitamin metabolism	Menaquinone biosynthesis, chorismate => menaquinol [PATH:map00130 map01100 map01110]
M00117	0.000246074	0.00113324	0.000137808	BA	Metabolism of cofactors and vitamins	Cofactor and vitamin metabolism	Ubiquinone biosynthesis, prokaryotes, chorismate => ubiquinone [PATH:map00130 map01100 map01110]
M00121	0.000920864	0.00131884	0.0356019	BA	Metabolism of cofactors and vitamins	Cofactor and vitamin metabolism	Heme biosynthesis, plants and bacteria, glutamate => heme [PATH:map00860 map01100 map01110]
M00122	0.000800475	0.000415439	0.00276595	Control	Metabolism of cofactors and vitamins	Cofactor and vitamin metabolism	Cobalamin biosynthesis, cobinamide => cobalamin [PATH:map00860 map01100]
M00123	0.000715396	0.00100782	0.0408465	BA	Metabolism of cofactors and vitamins	Cofactor and vitamin metabolism	Biotin biosynthesis, pimeloyl-ACP/CoA => biotin [PATH:map00780 map01100]
M00126	0.00206716	0.00236195	0.0356019	BA	Metabolism of cofactors and vitamins	Cofactor and vitamin metabolism	Tetrahydrofolate biosynthesis, GTP => THF [PATH:map00790 map00670 map01100]
M00127	0.00056534	0.000423594	0.0198003	Control	Metabolism of cofactors and vitamins	Cofactor and vitamin metabolism	Thiamine biosynthesis, AIR => thiamine-P/thiamine-2P [PATH:map00730 map01100]
M00134	1.79e-05	0.000124328	0.000554998	BA	Amino acid metabolism	Polyamine biosynthesis	Polyamine biosynthesis, arginine => ornithine => putrescine [PATH:map00330 map01100]
M00136	7.76e-06	0.000292944	0.000554998	BA	Amino acid metabolism	Polyamine biosynthesis	GABA biosynthesis, prokaryotes, putrescine => GABA [PATH:map00330 map01100]
M00145	6.31e-07	0	0.00260958	Control	Energy metabolism	ATP synthesis	NAD(P)H:quinone oxidoreductase, chloroplasts and cyanobacteria [PATH:map00190]
M00150	0.000164702	0.000517965	0.00224333	BA	Energy metabolism	ATP synthesis	Fumarate reductase, prokaryotes [PATH:map00190]
M00153	0.000301708	0.000562876	0.00726956	BA	Energy metabolism	ATP synthesis	Cytochrome bd ubiquinol oxidase [PATH:map00190]
M00159	0.000690969	0.000142808	0.000186003	Control	Energy metabolism	ATP synthesis	V-type ATPase, prokaryotes [PATH:map00190]
M00161	1.1e-07	0	0.00333739	Control	Energy metabolism	Photosynthesis	Photosystem II [PATH:map00195] [BR:ko00194]
M00165	0.00336993	0.00403598	0.00501757	BA	Energy metabolism	Carbon fixation	Reductive pentose phosphate cycle (Calvin cycle) [PATH:map00710 map01200 map01100 map01120]
M00166	0.000547133	0.000696236	0.0408465	BA	Energy metabolism	Carbon fixation	Reductive pentose phosphate cycle, ribulose-5P => glyceraldehyde-3P [PATH:map00710 map01200 map01100 map01120]
M00167	0.00273646	0.0033867	0.0103322	BA	Energy metabolism	Carbon fixation	Reductive pentose phosphate cycle, glyceraldehyde-3P => ribulose-5P [PATH:map00710 map01200 map01100 map01120]
M00169	0.000285702	0.000100678	0.00413575	Control	Energy metabolism	Carbon fixation	CAM (Crassulacean acid metabolism), light [PATH:map00620 map00710 map01200 map01100 map01120]
M00307	0.000309914	0.000818158	0.000327577	BA	Carbohydrate metabolism	Central carbohydrate metabolism	Pyruvate oxidation, pyruvate => acetyl-CoA [PATH:map00010 map00020 map00620 map01200 map01100]
M00344	0.000380925	0.00055873	0.0198003	BA	Energy metabolism	Methane metabolism	Formaldehyde assimilation, xylulose monophosphate pathway [PATH:map00680 map01200 map01100 map01120]
M00364	0.00021524	0.000391961	0.000554998	BA	Biosynthesis of terpenoids and polyketides	Terpenoid backbone biosynthesis	C10-C20 isoBAnoid biosynthesis, bacteria [PATH:map00900 map01100 map01110 map01130]
M00365	3.18e-05	0.000223723	0.000427732	BA	Biosynthesis of terpenoids and polyketides	Terpenoid backbone biosynthesis	C10-C20 isoBAnoid biosynthesis, archaea [PATH:map00900 map01100 map01110]
M00374	0.00182109	0.00234383	0.00180694	BA	Energy metabolism	Carbon fixation	Dicarboxylate-hydroxybutyrate cycle [PATH:map00720 map01200 map01100 map01120]
M00417	8.58e-06	0.000316863	0.000186003	BA	Energy metabolism	ATP synthesis	Cytochrome o ubiquinol oxidase [PATH:map00190]
M00422	1.07e-05	0	9.71e-05	Control	Energy metabolism	Methane metabolism	Acetyl-CoA pathway, CO2 => acetyl-CoA [PATH:map00680 map01200 map01100 map01120]
M00529	0.000108846	0.000939293	0.000712761	BA	Energy metabolism	Nitrogen metabolism	Denitrification, nitrate => nitrogen [PATH:map00910 map01100 map01120]
M00530	0.000297894	0.00119589	0.00115104	BA	Energy metabolism	Nitrogen metabolism	Dissimilatory nitrate reduction, nitrate => ammonia [PATH:map00910 map01100 map01120]
M00533	4.67e-06	0.000214198	0.00115104	BA	Amino acid metabolism	Aromatic amino acid metabolism	Homoprotocatechuate degradation, homoprotocatechuate => 2-oxohept-3-enedioate [PATH:map00350 map01220 map01100 map01120]
M00545	7.32e-05	0.00042889	0.0198003	BA	Amino acid metabolism	Aromatic amino acid metabolism	Trans-cinnamate degradation, trans-cinnamate => acetyl-CoA [PATH:map00360 map01220 map01100 map01120]
M00546	4.2e-05	0.000173378	0.0467071	BA	Nucleotide metabolism	Purine metabolism	Purine degradation, xanthine => urea [PATH:map00230 map01100]
M00550	0.000101152	0.000792339	0.000137808	BA	Carbohydrate metabolism	Other carbohydrate metabolism	Ascorbate degradation, ascorbate => D-xylulose-5P [PATH:map00053 map01100 map01120]
M00551	3.68e-07	8.44e-05	0.0103322	BA	Xenobiotics biodegradation	Aromatics degradation	Benzoate degradation, benzoate => catechol / methylbenzoate => methylcatechol [PATH:map00362 map00622 map01220 map01100 map01120]
M00552	0.000610735	0.000905509	0.0122329	BA	Carbohydrate metabolism	Other carbohydrate metabolism	D-galactonate degradation, De Ley-Doudoroff pathway, D-galactonate => glycerate-3P [PATH:map00052 map01100]
M00568	8.6e-07	8.41e-05	0.00276595	BA	Xenobiotics biodegradation	Aromatics degradation	Catechol ortho-cleavage, catechol => 3-oxoadipate [PATH:map00362 map01220 map01100 map01120]
M00570	0.00191321	0.00259326	0.026751	BA	Amino acid metabolism	Branched-chain amino acid metabolism	Isoleucine biosynthesis, threonine => 2-oxobutanoate => isoleucine [PATH:map00290 map01230 map01100]
M00573	0.000715396	0.00100782	0.0408465	BA	Metabolism of cofactors and vitamins	Cofactor and vitamin metabolism	Biotin biosynthesis, BioI pathway, long-chain-acyl-ACP => pimeloyl-ACP => biotin [PATH:map00780 map01100]
M00577	0.000760925	0.00100805	0.0309149	BA	Metabolism of cofactors and vitamins	Cofactor and vitamin metabolism	Biotin biosynthesis, BioW pathway, pimelate => pimeloyl-CoA => biotin [PATH:map00780 map01100]
M00620	0.00182763	0.000864457	0.00413575	Control	Energy metabolism	Carbon fixation	Incomplete reductive citrate cycle, acetyl-CoA => oxoglutarate [PATH:map00720 map01200 map01100 map01120]
M00622	0	1.58e-08	0.00574376	BA	Metabolism of cofactors and vitamins	Cofactor and vitamin metabolism	Nicotinate degradation, nicotinate => fumarate [PATH:map00760 map01100 map01120]
M00631	0.0010158	0.000768991	0.0356019	Control	Carbohydrate metabolism	Other carbohydrate metabolism	D-Galacturonate degradation (bacteria), D-galacturonate => pyruvate + D-glyceraldehyde 3P [PATH:map00040 map00030 map01100]
M00652	5.87e-05	2.13e-07	0.000228626	Control
M00698	2.62e-08	6.98e-07	0.0478509	BA

## Sheet: Table S5
Table S5	Identified metabolites in each samples
ID	Metabolite	Metab ID	KEGG Compound ID	Library ID	M/Z	Mode	Adducts	Formula	Retention time	CAS ID	KEGG Compound First Category	KEGG Compound Second Category	KEGG Pathway ID	KEGG Pathway Description	KEGG Pathway First Category	KEGG Pathway Second Category	HMDB Superclass	HMDB Class	HMDB Subclass	RSD	Fragmentation Score	Theoretical Fragmentation Score	Mass Error	A_1	A_2	A_3	A_4	A_5	A_6	A_7	A_8	A_9	A_10	A_11	A_12	A_13	A_14	A_15	A_16	B_1	B_2	B_3	B_4	B_5	B_6	B_7	B_8	B_9	B_10
pos_2	3a,7a,12b-Trihydroxy-5b-cholanoic acid	metab_1	-	HMDB0000312	373.274	pos	M+H-2H2O, M+H-H2O, M+Na, M+NH4, M+K, M+2Na-H, 2M+H, 2M+Na, 2M+K	C24H40O5	6.49818	71883-64-2	-	-	-	-	-	-	Lipids and lipid-like molecules	Steroids and steroid derivatives	Bile acids, alcohols and derivatives	0.0326708	-	57.3	-0.355136	8.1351	7.7546	7.2543	8.1468	7.5495	7.608	7.7783	7.8476	7.8751	7.4607	7.6875	7.9757	7.8915	7.7753	7.2928	7.6069	5.4156	5.5839	5.5721	5.473	5.3459	5.4528	6.1012	6.2802	5.6731	7.5731
pos_5	PE(16:0/0:0)	metab_4	-	LMGP02050002	476.275	pos	M+Na, 2M+H, 2M+Na, M+K, M+2Na-H, M+H, M+H-H2O	C21H44NO7P	8.31917	-	-	-	-	-	-	-	-	-	-	0.0189436	96.9	-	0.0994519	4.8999	6.7204	6.5283	5.1247	6.6371	6.9991	6.9522	6.5829	6.3333	6.7171	6.465	6.2976	6.0704	6.3833	5.6754	6.0399	6.6282	6.5119	6.4782	6.9813	6.8739	6.6811	6.931	6.4647	6.8875	5.7639
pos_22	Lactulose	metab_21	C07064	HMDB0000740	325.113	pos	M+H-H2O, M+H, M+Na, M+K, M+H-2H2O	C12H22O11	0.58865	4618-18-2	-	-	-	-	-	-	Organic oxygen compounds	Organooxygen compounds	Carbohydrates and carbohydrate conjugates	0.0140089	89.8	-	-0.11654	5.771	6.7573	6.8556	5.6178	6.4113	6.534	6.4829	6.0687	5.8481	6.0839	5.8253	6.2862	6.2228	5.6176	6.2025	6.2613	5.9292	6.3545	5.4209	5.7015	6.0741	5.8363	5.9478	5.6811	5.828	6.5881
pos_24	Ribosylimidazoleacetic acid	metab_23	-	-	259.092	pos	M+H, M+ACN+H, M+Na, 2M+K, M+H-2H2O	C10H14N2O6	1.04345	-	-	-	-	-	-	-	-	-	-	0.0184462	58.4	-	-0.0905729	3.9547	2.1933	2.896	5.2813	3.8058	3.3161	3.334	4.5296	3.9763	3.7237	4.7677	3.6005	3.3145	4.4069	4.7067	5.8022	3.9488	4.1266	4.591	3.0368	2.8623	3.9327	3.1273	3.1003	3.4577	3.904
pos_25	L-Threonine	metab_24	C00188	HMDB0000167	84.045	pos	M+H-2H2O, M+H-H2O, M+H, M+ACN+H, 2M+ACN+Na	C4H9NO3	0.58865	72-19-5	Peptides	Amino acids	map01100;map04978;map00997;map00260;map01120;map00290;map02010;map00860;map01230;map01110;map04974;map00970;map00261;map01060	Metabolic pathways; Mineral absorption; Biosynthesis of various secondary metabolites - part 3; Glycine, serine and threonine metabolism; Microbial metabolism in diverse environments; Valine, leucine and isoleucine biosynthesis; ABC transporters; Porphyrin and chlorophyll metabolism; Biosynthesis of amino acids; Biosynthesis of secondary metabolites; Protein digestion and absorption; Aminoacyl-tR…	Metabolism;Organismal Systems;Metabolism;Metabolism;Metabolism;Metabolism;Environmental Information Processing;Metabolism;Metabolism;Metabolism;Organismal Systems;Genetic Information Processing;Metabolism;Metabolism	Global and overview maps;Digestive system;Biosynthesis of other secondary metabolites;Amino acid metabolism;Global and overview maps;Amino acid metabolism;Membrane transport;Metabolism of cofactors and vitamins;Global and overview maps;Global and overview maps;Digestive system;Translation;Biosynthesis of other secondary metabolites;Chemical structure transformation maps	Organic acids and derivatives	Carboxylic acids and derivatives	Amino acids, peptides, and analogues	0.0119477	61.4	-	4.99499	6.3406	6.1496	6.3921	6.3209	5.9838	5.9694	5.9933	6.0642	6.3329	6.1072	6.2003	6.0866	6.2768	6.1778	6.1952	6.4449	6.0267	5.4562	5.8209	5.7393	5.5912	5.5755	5.3567	6.2434	5.5772	6.0519
pos_42	Pantothenic Acid	metab_41	C00864	HMDB0000210	202.108	pos	M+H-H2O, M+Na, M+H, 2M+K, M+H-2H2O	C9H17NO5	1.52337	79-83-4	Vitamins and Cofactors	Vitamins	map01100;map01110;map00770;map00410;map04977	Metabolic pathways; Biosynthesis of secondary metabolites; Pantothenate and CoA biosynthesis; beta-Alanine metabolism; Vitamin digestion and absorption	Metabolism;Metabolism;Metabolism;Metabolism;Organismal Systems	Global and overview maps;Global and overview maps;Metabolism of cofactors and vitamins;Metabolism of other amino acids;Digestive system	Organic oxygen compounds	Organooxygen compounds	Alcohols and polyols	0.0162966	81	-	0.751062	5.6089	5.4454	5.1919	5.0738	5.3635	5.2278	5.1702	5.5372	5.4556	6.0275	6.2241	5.2063	6.0933	5.7395	5.6157	5.418	5.2098	4.5778	4.742	5.1111	5.3864	5.5851	5.3029	4.9105	5.4066	4.5458
pos_56	TetraHCA	metab_55	-	HMDB0062534	431.316	pos	M+H-2H2O, M+Na, M+NH4, M+K, M+H-H2O	C27H46O6	6.95748	-	-	-	-	-	-	-	Lipids and lipid-like molecules	Steroids and steroid derivatives	Bile acids, alcohols and derivatives	0.016318	-	85.2	-0.149116	6.1981	5.6897	5.5414	6.4414	5.4811	5.41	5.584	5.4252	5.9062	5.9644	6.0319	5.9224	5.6988	5.9501	5.9247	5.7594	3.9009	2.881	3.7071	4.2844	4.5012	3.2524	4.1597	3.7296	4.0338	6.1898
pos_57	5b-Cholestane-3a,7a,12a,24,25-pentol	metab_56	-	HMDB0000556	417.336	pos	M+H-2H2O, 2M+Na, M+K, M+NH4, 2M+H	C27H48O5	6.75948	58469-95-7	-	-	-	-	-	-	Lipids and lipid-like molecules	Steroids and steroid derivatives	Bile acids, alcohols and derivatives	0.0047599	-	56	0.37177	6.6142	6.1722	6.1609	6.3506	5.9897	5.9726	6.0455	6.0733	6.1588	6.2145	6.1931	6.3156	5.9702	6.0101	6.2345	6.3224	4.598	4.4505	4.7718	4.5485	4.3408	4.5208	4.864	4.9052	4.7644	5.3862
pos_61	Alpha-Linolenic acid	metab_60	C06427	HMDB0001388;LMFA01030152	279.232	pos	M+CH3OH+H, 2M+H, M+H, M+H-H2O, M+H-2H2O	C18H30O2	8.78012	463-40-1	Lipids	Fatty acids	map01100;map01110;map00592;map01040;map01070;map01060	Metabolic pathways; Biosynthesis of secondary metabolites; alpha-Linolenic acid metabolism; Biosynthesis of unsaturated fatty acids; Biosynthesis of plant hormones; Biosynthesis of plant secondary metabolites	Metabolism;Metabolism;Metabolism;Metabolism;Metabolism;Metabolism	Global and overview maps;Global and overview maps;Lipid metabolism;Lipid metabolism;Chemical structure transformation maps;Chemical structure transformation maps	Lipids and lipid-like molecules	Fatty Acyls	Lineolic acids and derivatives	0.0221221	-	59	-8.30608	4.9393	5.1417	5.174	5.3152	4.9211	4.87	4.8566	5.6179	5.5619	4.8428	5.8867	5.1082	6.5237	5.674	6.5069	5.0908	5.8785	6.1579	6.1196	6.3654	6.3475	6.3496	6.2597	5.7924	6.197	5.5894
pos_62	Enantio-PAF C-16	metab_61	-	-	524.371	pos	M+H, 2M+H, M+Na, M+NH4, M+H-H2O	C26H54NO7P	8.89142	-	-	-	-	-	-	-	-	-	-	0.0146514	61.3	-	0.328743	6.4805	6.462	7.6234	6.2192	7.6872	7.9669	7.0468	7.4983	6.4194	6.6806	5.7733	6.6998	6.1542	6.97	6.2838	7.2903	7.3675	7.7348	7.5038	7.7426	7.3207	7.3469	7.7378	8.0285	7.5548	7.4036
pos_63	PE(18:0/0:0)	metab_62	-	LMGP02050001	482.324	pos	M+H, 2M+H, M+2Na-H, M+Na, M+H-H2O	C23H48NO7P	8.99718	-	-	-	-	-	-	-	-	-	-	0.0194476	59.6	-	0.115232	5.226	5.1212	6.0797	4.4276	6.4049	6.1593	5.4355	6.102	4.5071	4.9964	4.2582	4.4371	4.9535	5.5401	3.6929	5.2934	6.5767	6.5443	6.6264	6.766	6.7227	6.4036	6.7148	6.9199	6.6087	6.0448
pos_70	PC(16:0/0:0)[U]	metab_69	-	-	496.34	pos	M+H, 2M+H, 2M+Na, M+Na, M+H-H2O	C24H50NO7P	8.21137	-	-	-	-	-	-	-	-	-	-	0.0154287	80.9	-	0.130279	6.4032	6.756	8.0708	6.5478	8.1827	8.3193	7.6843	7.8789	7.0434	7.2874	6.4346	7.0543	6.5033	7.5192	6.6003	7.9663	8.0006	8.382	7.9763	8.112	7.7547	7.7994	8.1466	8.3213	7.9183	7.9952
pos_72	24-Oxo-1alpha,25-dihydroxyvitamin D3	metab_71	-	HMDB0060128	413.301	pos	M+H-H2O, M+H, M+K, M+2Na-H, M+H-2H2O	C27H42O4	8.25488	-	-	-	-	-	-	-	Lipids and lipid-like molecules	Steroids and steroid derivatives	Vitamin D and derivatives	0.0276895	-	54.9	-9.29067	4.5754	4.0386	4.0973	4.3268	4.207	3.4201	3.9472	4.51	4.1634	6.7072	6.3166	3.9269	5.8216	5.365	5.7234	3.7711	4.4288	3.2988	4.7391	4.9539	3.4968	5.706	4.202	3.8799	3.7139	3.84
pos_74	3-ketosphinganine	metab_73	C02934	LMSP01020002	282.279	pos	M+H-H2O, M+Na, M+ACN+Na, M+H-2H2O, M+H	C18H37NO2	6.71543	-	-	-	map00600;map01100	Sphingolipid metabolism; Metabolic pathways	Metabolism;Metabolism	Lipid metabolism;Global and overview maps	-	-	-	0.015078	78.6	-	-0.318254	6.8336	7.3741	6.7214	6.2838	6.5377	7.0095	6.6664	6.3986	6.403	6.7428	6.5956	6.5057	6.5211	6.4012	6.6686	6.4188	5.5255	5.3521	6.2235	5.8606	6.0067	5.5127	5.6781	5.7734	6.1798	6.401
pos_76	LPC(18:2)	metab_75	-	-	520.34	pos	M+H, 2M+H, M+Na, M+K, M+H-H2O	C26H50NO7P	7.85903	-	-	-	-	-	-	-	-	-	-	0.00471921	56.7	-	0.471527	4.5373	4.4892	5.6915	5.2058	6.1553	6.1622	4.9108	7.6503	5.0775	4.7893	5.291	5.4582	6.097	7.4651	6.4535	5.9732	6.7734	8.2125	7.1109	7.5994	6.446	6.1229	6.606	6.7377	6.4182	6.0995
pos_104	Neotussilagine	metab_103	-	HMDB0031820	200.128	pos	M+H, M+Na, M+K, M+H-H2O	C10H17NO3	1.19212	147730-89-0	-	-	-	-	-	-	Organoheterocyclic compounds	Pyrrolizidines	Not Available	0.0277431	-	51	0.781044	4.2331	4.2518	4.3843	4.8213	4.2167	4.2792	4.1073	4.5272	4.5821	4.723	4.3405	4.0385	4.6497	5.0099	5.1066	5.6065	4.5438	4.2471	4.1739	4.5369	4.3601	4.8211	4.474	4.4066	4.2684	4.0354
pos_107	N,N-Dihydroxy-L-phenylalanine	metab_106	C19715	-	239.103	pos	M+H-H2O, M+NH4, M+ACN+H, M+H	C9H11NO4	1.30255	-	-	-	map00460;map01100;map01110	Cyanoamino acid metabolism; Metabolic pathways; Biosynthesis of secondary metabolites	Metabolism;Metabolism;Metabolism	Metabolism of other amino acids;Global and overview maps;Global and overview maps	-	-	-	0.00634133	62.7	-	0.473375	4.7983	4.3868	4.6242	5.1227	5.1187	4.6005	4.7324	5.135	5.0864	5.0355	5.0947	4.8804	4.8378	5.3516	5.2872	5.1737	4.8199	4.6191	4.8549	5.026	4.6067	4.8963	4.6157	5.0398	4.8165	4.3872
pos_115	N-(1-Deoxy-1-fructosyl)phenylalanine	metab_114	-	HMDB0037846	310.128	pos	M+H-2H2O, M+NH4, M+H-H2O, M+H	C15H21NO7	1.4259	87251-83-0	-	-	-	-	-	-	Organic acids and derivatives	Carboxylic acids and derivatives	Amino acids, peptides, and analogues	0.0307473	-	77.4	-0.295293	4.6686	4.231	4.224	5.5762	5.0752	4.2457	4.1861	5.5108	7.5442	5.5106	4.8901	4.8812	4.3655	5.5832	4.8908	5.9064	7.3738	6.167	5.1936	5.9499	6.6343	7.4591	6.3572	7.0144	6.426	6.7866
pos_137	N-Acetyltranylcypromine	metab_136	-	-	158.097	pos	M+H-H2O, M+ACN+Na, M+H, M+NH4	C11H13NO	2.22435	-	-	-	-	-	-	-	-	-	-	0.0174868	58.6	-	0.896234	4.7394	4.4201	4.6373	4.9093	4.2887	4.872	4.2534	5.3587	4.7208	4.4719	4.8797	4.2386	4.8259	5.6018	5.7225	4.9789	4.2434	4.5245	4.2763	4.5048	4.1661	4.4057	4.3709	4.3399	4.225	4.297
pos_145	Pyroglutamylglycine	metab_144	-	HMDB0061890	151.05	pos	M+H-2H2O, M+Na, M+2Na-H, M+H-H2O	C7H10N2O4	2.51147	-	-	-	-	-	-	-	Organic acids and derivatives	Carboxylic acids and derivatives	Amino acids, peptides, and analogues	0.0439032	-	67.6	0.624775	2.129	2.6359	2.9858	3.339	2.4838	2.6471	2.8494	3.1031	2.5941	2.103	4.821	1.9674	2.6765	3.0541	3.589	2.1518	3.3083	2.5662	2.6111	2.5982	3.0199	4.1764	3.014	5.8599	3.0773	3.0141
pos_159	Crustecdysone	metab_158	C02633	HMDB0030180	445.295	pos	M+H-2H2O, M+Na, M+H, M+H-H2O	C27H44O7	2.9978	5289-74-7	-	-	map00981	Insect hormone biosynthesis	Metabolism	Metabolism of terpenoids and polyketides	Lipids and lipid-like molecules	Steroids and steroid derivatives	Bile acids, alcohols and derivatives	0.00589224	-	61.3	-0.216058	3.9987	1.6591	3.8859	3.5633	2.4594	2.5676	0.8243	3.2755	4.4338	3.8904	3.2138	3.6773	0.9158	6.3477	4.6515	3.6244	4.5004	2.9697	3.275	3.0835	4.1552	3.6696	4.2341	0.8649	4.2954	4.2328
pos_200	(2S,4S)-Pinnatanine	metab_199	-	HMDB0029439;LMFA01050445	506.246	pos	2M+NH4, 2M+ACN+H, M+ACN+Na, M+ACN+H	C10H16N2O5	1.34542	35214-74-5	-	-	-	-	-	-	Organic acids and derivatives	Carboxylic acids and derivatives	Amino acids, peptides, and analogues	0.0140722	-	56.9	1.34188	4.1262	4.3981	3.9968	4.5812	5.5528	4.1437	4.3186	5.9761	4.7534	5.5709	4.6315	4.1916	4.296	4.4128	4.8049	5.0036	5.2962	5.2269	6.0658	5.5705	4.9946	5.2205	5.0586	4.7594	5.2279	5.0331
pos_226	Tetracosahexaenoic acid	metab_224	-	HMDB0002007;LMFA01030804	357.278	pos	M+H-H2O, M+H, M+K, M+H-2H2O	C24H36O2	6.47852	81247-23-6	-	-	-	-	-	-	Lipids and lipid-like molecules	Fatty Acyls	Fatty acids and conjugates	0.00894888	-	79.8	-0.470615	6.0599	5.5774	5.5315	6.1694	5.379	5.7645	5.7781	5.9773	5.9695	5.6205	5.7722	5.8341	6.3197	6.3058	5.8932	5.8188	4.7317	4.8168	4.7964	4.5161	4.3318	4.3322	4.9381	5.1948	4.5353	6.4714
pos_228	Chenodeoxycholic acid 3-sulfate	metab_226	-	HMDB0002586;LMST05020024	967.488	pos	M+NH4, M+Na, 2M+NH4, 2M+Na	C24H40O7S	6.86892	59132-32-0	-	-	-	-	-	-	Lipids and lipid-like molecules	Steroids and steroid derivatives	Bile acids, alcohols and derivatives	0.0236163	-	62.3	0.761039	6.3915	5.4957	5.6341	6.1908	3.721	5.9824	5.7219	3.9956	6.3183	6.1383	5.8688	6.1948	4.868	4.6089	5.2414	6.3091	3.5651	1.1672	2.9277	1.4164	1.3894	1.3626	1.4093	1.3814	1.368	3.332
pos_237	PC(14:0/0:0)	metab_235	-	LMGP01050012	468.309	pos	M+H, M+Na, M+K, 2M+H	C22H46NO7P	7.41947	-	-	-	-	-	-	-	-	-	-	0.00474984	78.5	-	0.173139	4.7198	4.7665	5.5414	5.0589	5.459	6.0479	5.3091	5.6054	5.2456	4.8063	5.0043	4.9603	5.0647	5.0234	5.2776	5.607	6.4946	7.4442	6.6579	6.6314	6.3407	5.9593	6.5522	6.857	6.3153	5.8308
pos_238	Chenodeoxycholic Acid	metab_236	C02528	LMST04010032;HMDB0000518	415.282	pos	M+H-H2O, 2M+H, M+2Na-H, M+Na	C24H40O4	7.48563	474-25-9	Steroids	24-Carbon atoms	map01100;map04976;map00121;map00120	Metabolic pathways; Bile secretion; Secondary bile acid biosynthesis; Primary bile acid biosynthesis	Metabolism;Organismal Systems;Metabolism;Metabolism	Global and overview maps;Digestive system;Lipid metabolism;Lipid metabolism	Lipids and lipid-like molecules	Steroids and steroid derivatives	Bile acids, alcohols and derivatives	0.127556	87.6	-	-0.571357	5.718	5.4974	4.9988	6.4461	4.8838	5.1858	5.6869	6.0481	5.3766	5.1972	5.6973	5.6261	6.1714	7.3711	7.3394	5.4001	4.3558	4.1572	4.3997	4.4999	4.0751	4.1391	4.4958	4.2408	4.2594	5.2553
pos_242	Coprocholic acid	metab_240	-	HMDB0000601	415.321	pos	M+H-2H2O, M+2Na-H, M+NH4, M+Na	C27H46O5	7.72735	547-98-8	-	-	-	-	-	-	Lipids and lipid-like molecules	Steroids and steroid derivatives	Bile acids, alcohols and derivatives	0.0249416	-	60.8	-0.0473379	5.7005	5.8491	5.1875	5.8532	4.828	5.5124	5.552	5.7923	5.5362	5.4501	5.7071	5.0381	6.0491	6.247	6.3776	5.2381	4.7807	5.3242	4.9474	4.9263	4.9553	4.781	4.9704	4.8341	5.0197	4.9578
pos_245	Alpha-Linolenoyl Ethanolamide	metab_243	C13828	HMDB0013624	344.256	pos	M+H, M+ACN+H, M+Na, M+H-H2O	C20H35NO2	8.0129	-	-	-	-	-	-	-	Organic nitrogen compounds	Organonitrogen compounds	Amines	0.0185672	60.2	-	-0.505474	3.3069	3.95	1.2589	4.32	3.1467	1.2534	1.7902	5.5042	5.4089	1.8831	5.3356	2.3381	5.3641	4.9946	4.3592	2.6893	3.4562	4.6269	5.0141	5.0445	3.9367	4.1977	3.6803	3.0393	3.0639	4.0411
pos_250	PE(P-16:0e/0:0)	metab_248	-	HMDB0011152	438.298	pos	M+Na, M+2Na-H, M+H, M+H-H2O	C21H44NO6P	8.61545	-	-	-	-	-	-	-	Lipids and lipid-like molecules	Glycerophospholipids	Glycerophosphoethanolamines	0.00758716	-	53.8	0.00830076	5.9707	6.0335	6.4869	4.9466	7.0086	6.5129	5.7068	5.6571	5.4718	5.078	6.0126	5.215	6.3528	4.7139	5.1621	5.1423	6.212	6.5519	6.3382	6.3828	6.1784	6.3832	6.6252	6.6307	6.373	6.6987
pos_253	N-linoleoyl valine	metab_251	-	LMFA08020121	402.298	pos	M+Na, M+2Na-H, M+H, M+H-H2O	C23H41NO3	8.95702	-	-	-	-	-	-	-	-	-	-	0.0680927	81.2	-	0.245028	3.8395	3.0778	4.915	4.7513	3.0123	4.2457	3.0206	4.5563	4.6225	3.185	4.2933	3.8877	4.4416	4.5999	3.8796	3.2609	4.3462	3.8522	4.7004	5.3334	6.8397	5.7106	4.824	4.634	6.1818	3.6262
pos_268	(4Z,7Z,10Z,13Z,16Z,19Z)-4,7,10,13,1 6,19-Docosahexaenoic acid	metab_266	-	-	373.211	pos	M+H-2H2O, M+2Na-H, M+H-H2O, M+H	C22H32O2	8.93502	-	-	-	-	-	-	-	-	-	-	0.0708481	59.8	-	-0.35736	5.662	6.1317	5.7675	5.6901	5.6623	5.8917	5.6435	5.4513	5.5553	5.592	5.8467	5.7201	5.269	4.7023	4.7929	5.5906	6.0508	4.6894	5.7431	5.8879	6.071	6.0104	6.2256	5.8823	5.9601	5.6817
pos_278	4-Vinylcyclohexene	metab_276	C19310	-	109.101	pos	M+H, M+NH4, M+CH3OH+H, 2M+H	C8H12	8.6577	-	-	-	-	-	-	-	-	-	-	0.0199079	52.3	-	2.95861	6.0886	5.9909	6.1671	5.8457	6.0383	5.9594	6.1603	6.043	5.8799	5.9326	5.9481	6.0752	6.1165	6.0927	6.2894	6.0361	5.5212	5.9625	5.6793	5.9848	5.813	5.7411	5.8794	5.7612	5.729	6.0367
pos_280	9R,10S-epoxy-stearic acid	metab_278	-	LMFA02000002	321.24	pos	M+Na, M+2Na-H, M+H, M+H-H2O	C18H34O3	8.29817	-	-	-	-	-	-	-	-	-	-	0.037254	56.3	-	0.291007	5.3437	6.3815	5.4028	7.1388	5.2762	6.4268	5.6411	6.7304	6.2622	6.3277	7.2299	5.5581	6.5941	6.681	6.4191	7.3515	6.4282	5.5114	6.3184	6.6958	7.2887	6.4849	6.6442	6.4837	6.3748	5.9426
pos_282	PE(17:1(9Z)/0:0)	metab_280	-	LMGP02050008	466.293	pos	M+H, M+Na, M+2Na-H, M+H-H2O	C22H44NO7P	8.16763	-	-	-	-	-	-	-	-	-	-	0.0517418	98.6	-	0.200557	3.253	5.3514	4.1912	3.9107	4.2566	5.074	5.3118	5.3709	4.7819	4.5579	4.4558	5.1922	4.0322	4.9743	4.5082	4.2808	4.7835	4.6127	3.8596	4.6581	5.032	4.6299	5.5543	2.1141	5.0593	2.344
pos_286	Dihydrocoumarin	metab_284	C02274	-	166.086	pos	M+NH4, 2M+NH4, M+H, M+H-H2O	C9H8O2	8.16763	-	-	-	map00624;map01120	Polycyclic aromatic hydrocarbon degradation; Microbial metabolism in diverse environments	Metabolism;Metabolism	Xenobiotics biodegradation and metabolism;Global and overview maps	-	-	-	0.0126541	53.6	-	0.695345	4.1261	3.7459	4.0545	4.5246	3.6627	3.5106	3.5077	3.6152	3.8777	3.6632	4.7793	3.8174	4.135	4.3356	4.149	3.6424	5.4228	3.9751	5.0369	4.9939	6.6515	6.1427	6.0824	5.0691	6.5752	4.8597
pos_292	PE(14:0/0:0)	metab_290	-	LMGP02050003	448.243	pos	M+H, M+Na, M+2Na-H, M+H-H2O	C19H40NO7P	7.52935	-	-	-	-	-	-	-	-	-	-	0.0330998	93.8	-	0.0351089	4.1287	4.8804	4.6003	3.8728	4.6109	5.3985	5.1263	4.2979	4.7455	5.0687	4.9381	4.75	4.2885	4.1736	4.0464	4.6645	4.9915	5.598	4.7058	5.3303	5.0948	5.0134	5.2608	4.303	5.1592	3.5336
pos_354	Lacto-N-difucopentaose II	metab_352	-	HMDB0001986	1038.33	pos	M+Na, M+K, M+2Na	C38H65NO29	0.551417	62258-12-2	-	-	-	-	-	-	Organic oxygen compounds	Organooxygen compounds	Carbohydrates and carbohydrate conjugates	0.0423835	-	77.3	-0.31575	5.0415	7.0316	7.0425	6.747	6.2719	6.7728	7.1135	1.4255	5.3845	6.44	4.1168	7.1181	1.3733	2.6995	1.4447	4.9905	1.7997	3.3965	1.5448	4.6471	6.8201	1.2988	1.3452	1.3176	1.3042	1.2116
pos_356	2-O-Methyl-D-xylose	metab_354	-	HMDB0033821	206.102	pos	M+ACN+H, 2M+ACN+Na, M+CH3OH+H	C6H12O5	0.570383	7434-28-8	-	-	-	-	-	-	Organic oxygen compounds	Organooxygen compounds	Carbohydrates and carbohydrate conjugates	0.0324148	-	79.3	0.438571	5.4514	4.2358	4.7813	4.7352	5.7083	4.7126	4.7016	4.9667	5.9399	5.093	6.2786	5.1203	4.4759	5.462	4.4783	5.4648	5.2263	5.8057	6.5303	5.6832	4.8715	5.0212	4.0617	4.8911	4.401	4.5698
pos_391	(R)-2-Hydroxy-7,8-dimethoxy-2H-1,4-benzoxazin-3(4H)-one 2-glucoside	metab_386	-	HMDB0037262	420.148	pos	M+H-2H2O, M+K, M+CH3OH+H	C16H21NO10	0.944567	40246-09-1	-	-	-	-	-	-	Organic oxygen compounds	Organooxygen compounds	Carbohydrates and carbohydrate conjugates	0.105985	-	76.6	8.07167	5.4194	3.9975	5.662	4.9437	5.6091	4.203	4.2299	0.1551	5.1662	6.2103	3.397	0.1269	3.8299	4.49	3.0791	5.124	1.9301	0.0779	3.5462	0.1336	4.4792	2.6584	0.1316	0.1242	4.0421	0.0989
pos_392	Phenylacetaldehyde	metab_387	C00601	HMDB0006236	121.065	pos	M+H, M+NH4, M+H-H2O	C8H8O	0.962317	122-78-1	-	-	map01100;map00360;map01120;map00643	Metabolic pathways; Phenylalanine metabolism; Microbial metabolism in diverse environments; Styrene degradation	Metabolism;Metabolism;Metabolism;Metabolism	Global and overview maps;Amino acid metabolism;Global and overview maps;Xenobiotics biodegradation and metabolism	Benzenoids	Benzene and substituted derivatives	Phenylacetaldehydes	0.00947769	70.8	-	1.94069	6.7106	6.7871	6.2923	7.0128	5.6231	5.3603	6.1235	6.8044	6.9135	5.646	6.8419	5.8989	5.8846	6.1707	5.5993	5.5841	6.9763	5.9451	6.0852	6.8426	6.7971	6.9132	6.9603	6.5394	7.0009	6.5777
pos_419	Thymine	metab_412	C00178	HMDB0000262	127.05	pos	M+H, 2M+K, M+H-H2O	C5H6N2O2	1.19212	65-71-4	Nucleic acids	Bases	map00240;map01100	Pyrimidine metabolism; Metabolic pathways	Metabolism;Metabolism	Nucleotide metabolism;Global and overview maps	Organoheterocyclic compounds	Diazines	Pyrimidines and pyrimidine derivatives	0.0198183	76.8	-	1.57347	5.1071	5.4037	5.551	5.6911	5.1609	5.5954	4.9426	5.0768	5.597	5.6199	5.733	5.1431	5.7955	5.7149	5.8292	5.085	4.7429	4.7381	4.7414	5.3019	4.9256	5.463	5.0833	4.9808	5.0073	5.2027
pos_420	Alpha,beta-Didehydrotryptophan	metab_413	C06732	-	203.082	pos	M+H, M+ACN+Na, M+H-H2O	C11H10N2O2	1.23613	-	-	-	-	-	-	-	-	-	-	0.0223453	74.7	-	0.613133	5.428	4.4972	4.7407	5.0178	4.5152	4.0984	4.7409	4.6533	4.5455	4.9571	4.8133	4.8767	3.9804	4.3924	4.5972	5.2954	4.2492	4.397	4.3081	4.4872	4.3245	4.3838	4.6221	4.4292	4.3739	4.0606
pos_488	1,2,3,4-Tetrahydro-b-carboline-1,3-dicarboxylic acid	metab_481	-	HMDB0032102	243.076	pos	M+H-2H2O, M+H, M+H-H2O	C13H12N2O4	1.78672	59132-30-8	-	-	-	-	-	-	Alkaloids and derivatives	Harmala alkaloids	Not Available	0.047686	-	62.7	0.279076	3.7288	3.444	3.3825	3.9852	4.0669	2.3973	3.3716	3.5312	4.689	4.0508	5.1904	3.6624	3.3436	4.0507	4.4087	3.325	3.7479	3.768	4.0479	4.0998	3.7443	4.0689	4.0619	3.9287	3.6866	3.9579
pos_496	Daphnetin	metab_489	C03093	-	220.06	pos	M+ACN+H, 2M+H, M+H-H2O	C9H6O4	1.8293	-	-	-	-	-	-	-	-	-	-	0.0296725	60.3	-	-0.00610187	4.0195	2.2832	3.9422	2.9656	5.6793	4.3818	2.8357	3.4865	3.5904	3.7986	3.6779	3.2229	3.3688	3.6788	3.2706	3.7531	2.6558	2.3152	3.6801	3.2957	3.3543	2.2539	3.0076	3.8795	2.7392	3.4359
pos_500	Dide-O-methylsimmondsin	metab_493	-	HMDB0041207	348.129	pos	M+H, M+Na, M+H-H2O	C14H21NO9	1.89538	135074-86-1	-	-	-	-	-	-	Organic oxygen compounds	Organooxygen compounds	Carbohydrates and carbohydrate conjugates	0.0505009	-	56.9	-0.11894	2.6669	4.003	2.8763	3.685	5.8818	4.2896	3.9957	3.5275	2.0616	3.4209	2.0659	3.9372	2.826	3.6071	3.6781	4.0671	1.8763	3.2902	1.9006	1.9647	3.0351	1.9092	1.9573	1.9286	1.9148	2.9651
pos_515	Nalidixic acid	metab_508	C05079	HMDB0014917	233.092	pos	M+H, 2M+NH4, M+H-H2O	C12H12N2O3	2.04788	389-08-2	Antibiotics	Quinolones	-	-	-	-	Organoheterocyclic compounds	Diazanaphthalenes	Naphthyridines	0.0071164	57.1	-	0.276037	3.9732	4.2799	3.6479	4.7544	3.6935	3.6027	3.7215	4.5225	5.0581	3.53	5.155	4.1954	4.1053	4.6485	4.6719	4.5361	4.6277	4.5387	4.3682	4.4424	4.8184	4.9394	4.5145	3.594	4.5484	4.5934
pos_526	4'-Hydroxy-5,5'-diisopropyl-2,2'-dimethyl-3,4-biphenylquinone	metab_519	-	HMDB0040761	376.185	pos	M+K, M+ACN+Na, M+H-2H2O	C20H24O3	2.13627	120866-13-9	-	-	-	-	-	-	Lipids and lipid-like molecules	Prenol lipids	Monoterpenoids	0.0422915	-	58.9	-5.15858	4.3799	5.3572	3.7779	4.8243	3.5199	3.7055	3.4792	4.6769	4.3102	5.2815	4.7048	3.6457	4.0059	4.4832	4.3909	4.1926	3.8769	3.7603	4.1492	3.6809	3.8088	3.9789	3.8675	3.974	4.0208	3.2798
pos_566	11b,17a,21-Trihydroxypreg-nenolone	metab_558	C05489	HMDB0006760	329.211	pos	M+H-2H2O, M+H, M+H-H2O	C21H32O5	2.64293	-	-	-	map00140	Steroid hormone biosynthesis	Metabolism	Lipid metabolism	Lipids and lipid-like molecules	Steroids and steroid derivatives	Hydroxysteroids	0.0247185	-	52.9	0.124193	4.9224	4.3096	3.9807	4.931	4.6778	4.5994	4.1358	4.1641	4.7921	5.0113	4.7061	4.6833	3.2633	3.6028	3.913	3.8632	4.0996	3.4079	3.1753	2.9563	4.002	3.9505	4.5093	3.3675	4.954	4.7845
pos_576	Trans-Zeatin-O-glucoside riboside	metab_568	-	HMDB0032880	514.218	pos	M+H-2H2O, M+H-H2O, M+H	C21H31N5O10	2.64293	62512-97-4	-	-	-	-	-	-	Nucleosides, nucleotides, and analogues	Purine nucleosides	Not Available	0.0600381	-	50.9	8.68975	3.5441	3.8224	0.7436	4.1304	2.9787	2.4707	4.0199	3.1763	3.5626	3.2759	3.8274	4.7386	0.8451	3.7104	2.6087	3.9575	5.3624	2.4493	0.7718	2.8432	4.3227	5.281	2.4361	4.7747	5.2176	2.6799
pos_587	DL-o-Tyrosine	metab_579	-	-	182.081	pos	M+H, M+Na, M+H-H2O	C9H11NO3	2.7977	-	-	-	-	-	-	-	-	-	-	0.00641992	84.4	-	1.03914	4.5085	5.5073	5.2324	6.014	5.1793	4.9748	5.4258	5.6639	4.7318	5.8638	4.4776	5.5505	5.4882	5.5287	5.6617	5.4207	4.2423	4.0838	4.2679	4.6627	4.1647	4.2439	4.2603	4.2907	4.3072	4.2566
pos_643	Cytidine	metab_635	C00475;C02961	HMDB0000089	285.124	pos	M+H, M+ACN+H, 2M+H	C9H13N3O5	3.33058	65-46-3	Nucleic acids;-	Nucleosides;-	map00240;map01100;map02010	Pyrimidine metabolism; Metabolic pathways; ABC transporters	Metabolism;Metabolism;Environmental Information Processing	Nucleotide metabolism;Global and overview maps;Membrane transport	Nucleosides, nucleotides, and analogues	Pyrimidine nucleosides	Not Available	0.00739873	-	68.9	-7.66181	5.2118	4.9661	4.6477	5.5339	4.7147	4.7994	4.76	5.0794	5.021	5.1194	4.9204	4.8439	4.9334	5.0247	5.1348	5.0684	4.1102	4.2242	4.2032	4.2575	4.1209	3.9687	4.1572	3.9032	4.0049	5.2434
pos_658	(1S,2S,4S,5S)-2,4,7-Thujanetriol 4-glucoside	metab_650	-	HMDB0033645	390.202	pos	M+H-2H2O, M+ACN+H, M+CH3OH+H	C16H28O8	3.48565	240495-80-1	-	-	-	-	-	-	Lipids and lipid-like molecules	Prenol lipids	Terpene glycosides	0.0402016	-	55.5	-7.81364	4.4055	3.3391	3.6247	4.229	3.1392	2.9512	3.1306	4.1589	4.8833	4.2087	4.5396	2.4596	3.6031	4.1274	3.766	4.0902	4.3158	4.0161	3.9623	4.5167	4.1867	4.564	3.9744	3.5337	4.3791	4.0372
pos_662	3,4,5-trihydroxy-6-(2-hydroxy-1,2-diphenylethoxy)oxane-2-carboxylic acid	metab_654	-	HMDB0135201	355.118	pos	M+H-2H2O, M+Na, M+H-H2O	C20H22O8	3.53013	-	-	-	-	-	-	-	Phenylpropanoids and polyketides	Stilbenes	Stilbene glycosides	0.00267296	-	61.2	-0.0831377	2.9656	2.4903	2.4399	4.0585	2.9622	3.3392	2.7047	3.9553	3.2178	4.007	3.4203	2.724	6.0275	6.0773	5.7383	4.5223	0.146	0.1032	0.1532	0.1735	2.1454	0.1558	0.1711	0.1618	0.1575	3.5108
pos_681	3'-N'-Acetylfusarochromanone	metab_673	-	HMDB0037499	357.142	pos	M+Na, M+2Na-H, 2M+Na	C17H22N2O5	3.75177	120976-97-8	-	-	-	-	-	-	Organoheterocyclic compounds	Benzopyrans	1-benzopyrans	0.0253405	-	64.5	-0.12434	3.2548	4.7207	4.2287	5.9464	4.5462	4.1522	4.7493	5.4011	3.822	5.2773	3.431	3.8016	5.0027	4.9509	5.6963	5.4707	2.3978	2.2252	2.4223	2.4869	2.8596	3.282	2.4795	2.4506	2.4366	3.5791
pos_703	Alpha-Aminodiphenylacetic acid	metab_695	-	-	228.102	pos	M+H-H2O, M+H, 2M+H	C14H13NO2	4.06055	-	-	-	-	-	-	-	-	-	-	0.0234904	74.6	-	0.392899	3.5954	2.845	3.1273	3.1103	2.7009	3.6108	0.1165	4.7252	3.6414	2.4037	2.908	2.7499	3.4614	4.4999	4.2194	3.7228	3.7584	2.7402	2.1825	2.5949	3.4596	3.7543	3.4363	3.4546	3.7628	3.8438
pos_735	()-Enterolactone	metab_726	-	-	281.117	pos	M+H-H2O, M+H, M+H-2H2O	C18H18O4	4.43683	-	-	-	-	-	-	-	-	-	-	0.0340798	80.5	-	-0.193051	3.6872	1.7193	2.893	3.074	2.2153	2.9455	2.6863	3.2862	2.9813	2.2288	3.8787	3.1172	3.267	5.6918	5.1268	3.307	2.8042	1.4891	1.6819	1.7455	2.0177	2.2018	2.8347	1.7098	2.8885	3.2837
pos_743	Limonoate D-ring-lactone	metab_734	C03514;C16717	-	489.212	pos	M+H, M+Na, M+H-2H2O	C26H32O9	4.50253	-	-	-	-	-	-	-	-	-	-	0.0840166	55.5	-	0.619358	2.6172	2.7959	3.2551	3.115	1.5848	3.5352	3.3581	5.495	1.7709	3.178	3.1858	3.5896	2.0615	1.7706	2.7482	2.759	3.6631	2.3085	3.3999	2.8141	3.801	4.1458	3.302	3.667	3.7448	3.456
pos_760	Glutaminylleucine	metab_751	-	HMDB0028801	242.15	pos	M+H-H2O, 2M+K, M+H	C11H21N3O4	1.40802	34027-65-1	-	-	-	-	-	-	Organic acids and derivatives	Carboxylic acids and derivatives	Amino acids, peptides, and analogues	0.016708	-	51.4	-0.119938	5.4063	4.915	5.039	5.1891	5.2828	5.0816	5.5264	4.7964	5.2838	5.1401	5.002	5.5476	4.9333	5.0128	5.2231	5.0917	4.4348	4.6461	4.7976	4.7635	4.5103	4.7074	4.5809	5.0847	4.6251	5.2182
pos_810	DIOSGENIN	metab_801	C08898	LMST01080037	415.321	pos	M+H-H2O, M+H, M+H-2H2O	C27H42O3	5.49538	-	Steroids	27-Carbon atoms	map01060	Biosynthesis of plant secondary metabolites	Metabolism	Chemical structure transformation maps	-	-	-	0.0103101	67.9	-	-0.372684	6.4132	5.6421	5.5769	5.9891	5.847	5.7441	5.6793	5.7984	6.1205	6.1803	5.9691	6.0324	5.6152	6.0684	5.8735	5.8584	4.8064	4.4042	4.9026	4.9023	4.6873	4.8133	4.65	4.7132	4.7144	5.6677
pos_827	Desogestrel	metab_817	C07629	HMDB0014449;LMST02030104	343.263	pos	M+H-H2O, M+H, M+CH3OH+H	C22H30O	5.73233	54024-22-5	-	-	-	-	-	-	Lipids and lipid-like molecules	Steroids and steroid derivatives	Estrane steroids	0.0253723	-	53.3	-0.947665	5.507	3.6001	2.4	5.1434	3.79	3.8426	3.4601	5.4316	4.8439	4.0958	4.8644	4.0924	5.2598	5.2114	4.9284	4.373	2.9441	2.2369	3.4534	3.0198	2.4706	3.3055	3.5093	2.9269	2.521	5.133
pos_872	Glucosylsphingosine	metab_862	C03108	HMDB0000596	462.342	pos	M+H, M+Na, M+H-H2O	C24H47NO7	6.41215	52050-17-6	-	-	-	-	-	-	Lipids and lipid-like molecules	Sphingolipids	Glycosphingolipids	0.0275889	-	75.6	-0.455668	5.5883	5.5953	5.4823	5.0585	5.2635	5.7848	5.6764	5.1061	4.9475	5.5097	4.9665	5.4617	4.7537	5.7202	4.8286	5.603	2.6264	3.9882	3.5552	2.6086	2.8803	2.7837	2.85	3.9414	3.0654	4.2135
pos_877	P-Mentha-1,3,5,8-tetraene	metab_867	-	HMDB0029641	133.101	pos	M+H, 2M+H, M+Na	C10H12	6.49818	1195-32-0	-	-	-	-	-	-	Benzenoids	Benzene and substituted derivatives	Phenylpropenes	0.0160733	67.1	-	0.84412	5.5973	5.34	5.1022	5.5722	5.1288	5.2544	5.283	5.3798	5.4985	5.2363	5.4872	5.5004	5.5209	5.5008	5.4742	5.3873	4.8884	5.4701	5.3143	5.682	5.2078	5.0489	5.3816	5.0479	5.0785	5.3643
pos_884	1-Stearoylglycerophosphoinositol	metab_874	-	HMDB0061696	583.323	pos	M+H-H2O, M+Na, M+H-2H2O	C27H53O12P	6.53903	-	-	-	-	-	-	-	Lipids and lipid-like molecules	Glycerophospholipids	Glycerophosphoinositols	0.0167494	-	67.3	-1.53982	5.0433	3.0881	4.4723	4.8319	3.3786	4.3068	3.9578	4.0544	4.421	4.1943	5.8843	3.0891	5.2472	3.9963	5.1331	4.0358	5.1308	5.9313	6.3191	6.4887	5.9007	6.3032	6.2774	6.3905	6.1668	5.8988
pos_888	Piperochromanoic acid	metab_878	-	HMDB0040634	389.23	pos	M+ACN+H, M+ACN+Na, M+CH3OH+H	C22H28O4	6.62702	110979-03-8	-	-	-	-	-	-	Lipids and lipid-like molecules	Prenol lipids	Monoterpenoids	0.0349788	-	56.3	-6.6631	3.1705	2.5822	3.1903	3.6937	3.8776	2.5042	2.5251	3.2373	3.307	3.6921	2.7108	3.3085	4.1917	4.1646	4.9344	4.0886	5.007	5.8932	5.5546	5.3058	4.7288	4.8143	5.7935	5.2373	5.603	4.6336
pos_894	N-stearoyl glutamine	metab_884	-	LMFA08020130	413.337	pos	M+H-H2O, M+H, M+H-2H2O	C23H44N2O4	6.71543	-	-	-	-	-	-	-	-	-	-	0.0635558	54.6	-	0.150129	5.6647	5.1059	2.2333	3.7759	3.9406	3.8353	4.7703	4.4769	4.0142	3.8698	4.633	4.09	2.904	3.5023	2.4276	5.6316	2.2429	2.0706	2.2673	2.3318	3.064	2.7583	3.1027	2.2955	2.2816	3.7184
pos_898	Sphinganine	metab_888	C00836	HMDB0000269;LMSP01020001	284.295	pos	M+H-H2O, M+H, M+H-2H2O	C18H39NO2	6.86892	764-22-7	-	-	map00600;map01100;map04071	Sphingolipid metabolism; Metabolic pathways; Sphingolipid signaling pathway	Metabolism;Metabolism;Environmental Information Processing	Lipid metabolism;Global and overview maps;Signal transduction	Organic nitrogen compounds	Organonitrogen compounds	Amines	0.00496301	61.5	-	-0.326638	5.5871	5.8784	5.4795	4.9465	5.5176	5.8087	5.2978	5.0531	5.4671	6.7053	5.8895	5.1263	5.9455	6.053	5.501	5.1011	4.5888	4.4202	4.8579	4.7561	4.659	4.7401	4.6984	4.9792	5.3213	5.3067
pos_905	1-Nonanol	metab_895	C14696	HMDB0031265;LMFA05000092	330.337	pos	2M+ACN+H, 2M+ACN+Na, M+ACN+H	C9H20O	6.80293	143-08-8	-	-	-	-	-	-	Lipids and lipid-like molecules	Fatty Acyls	Fatty alcohols	0.0104009	-	70.9	-0.41797	6.0404	6.0922	6.1815	5.7933	6.0716	6.0385	6.0637	5.8881	5.9426	6.1624	5.8605	5.9263	5.9153	5.9677	5.8469	5.7953	5.9845	5.8241	6.0163	5.9639	6.0771	5.7322	6.12	6.0464	6.0062	5.8553
pos_906	Lucyin A	metab_896	-	HMDB0041041	487.341	pos	M+H-H2O, M+H, M+H-2H2O	C30H46O5	7.00147	152845-76-6	-	-	-	-	-	-	Lipids and lipid-like molecules	Prenol lipids	Triterpenoids	0.0067406	-	61.7	-0.635615	5.2292	5.009	5.2424	5.6749	4.7473	5.0522	4.6408	5.0923	5.4868	4.7628	5.3993	4.8302	5.5628	5.8573	5.8449	5.101	4.9348	5.8948	5.0491	5.0624	6.511	4.5234	4.8577	5.3425	4.7113	4.912
pos_907	N-Palmitoyl GABA	metab_897	-	HMDB0062338;LMFA08020103	364.282	pos	M+Na, M+CH3OH+H, M+H-H2O	C20H39NO3	7.02348	-	-	-	-	-	-	-	Organic acids and derivatives	Carboxylic acids and derivatives	Amino acids, peptides, and analogues	0.0979545	-	66.7	-0.155328	5.1467	4.3244	4.448	4.0395	3.8353	3.8713	3.8685	5.4162	4.0599	4.022	4.5352	4.1292	4.858	4.5234	4.0952	3.0843	3.7059	3.2135	4.1659	4.6192	4.1194	4.2077	3.7274	4.0504	3.6212	4.2037
pos_911	Incensole	metab_901	-	-	307.263	pos	M+H-H2O, M+H, M+H-2H2O	C20H34O2	7.09008	-	-	-	-	-	-	-	-	-	-	0.0612211	60.5	-	-0.226197	4.938	3.6946	3.8784	3.7374	3.3247	4.784	2.5745	4.4889	5.4403	3.0726	4.8617	3.0926	4.2946	4.136	4.6965	3.4865	2.569	2.3961	2.5935	3.6616	2.6301	2.8398	2.6508	2.6219	2.6079	3.3932
pos_920	PG(20:4(8Z,11Z,14Z,17Z)/20:2(11Z,14Z))	metab_910	-	HMDB0116593	840.568	pos	M+NH4, M+Na, M+2Na	C46H79O10P	7.24312	-	-	-	-	-	-	-	Lipids and lipid-like molecules	Glycerophospholipids	Glycerophosphoglycerols	0.119699	-	73.5	-8.55379	5.0841	4.9663	5.1848	4.8587	5.0158	5.0473	5.1412	4.934	4.9299	5.138	4.9439	4.9172	4.8723	4.9045	4.7545	5.008	4.4375	4.3907	4.7963	4.9313	4.5858	4.6976	4.728	5.0301	4.4185	4.8139
pos_923	Methyl Arachidonate	metab_913	-	HMDB0062594	283.242	pos	M+H-2H2O, M+H-H2O, M+Na	C21H34O2	7.2875	2566-89-4	-	-	-	-	-	-	-	-	-	0.00977114	-	52.3	-0.409952	4.7807	5.1799	4.6102	4.935	4.0595	4.4473	4.7026	5.006	4.8372	4.7652	4.8948	4.3779	4.9763	4.9641	5.0186	4.9809	3.7365	1.9823	3.3425	3.6868	3.4343	3.7101	4.1232	3.7012	3.779	3.5034
pos_934	LysoPC(18:3(9Z,12Z,15Z))	metab_924	-	HMDB0010388	518.324	pos	M+H, M+K, M+Na	C26H48NO7P	7.37578	-	-	-	-	-	-	-	Lipids and lipid-like molecules	Glycerophospholipids	Glycerophosphocholines	0.00867719	52.3	-	-0.761126	5.5338	5.5845	5.5752	6.2993	4.9385	5.2353	5.3567	6.1106	6.1696	5.192	6.155	5.2835	6.2641	7.0052	6.7864	5.3588	5.4891	6.9424	5.9158	6.0739	5.0927	4.9633	5.3761	5.524	5.5368	5.849
pos_943	(-)-Malyngolide	metab_933	-	-	315.191	pos	M+H, M+2Na-H, M+H-2H2O	C16H30O3	7.55152	-	-	-	-	-	-	-	-	-	-	0.0114347	58.7	-	-0.329862	3.9801	4.0804	4.064	4.214	3.9379	3.8524	3.9383	4.7968	4.0148	4.1563	4.8968	3.9362	4.6652	4.426	4.3299	4.2055	4.509	4.2274	4.5175	5.1339	6.2382	4.3485	4.4678	4.3387	4.1109	3.8301
pos_950	Sterol	metab_940	C00370	HMDB0060512	249.221	pos	M+H, M+Na, M+H-H2O	C17H28O	7.68277	-	-	-	-	-	-	-	Lipids and lipid-like molecules	Steroids and steroid derivatives	Hydroxysteroids	0.00829267	-	69.9	-0.29221	4.6989	4.5271	4.5585	5.0225	4.2971	4.3506	4.2457	5.3351	4.8548	4.1708	5.1778	4.6102	5.1255	5.6157	5.801	4.4894	5.4282	6.2565	6.1255	6.0037	5.8323	5.6287	6.0943	5.5034	5.7036	5.2489
pos_953	3-[4-Hydroxy-3-(3-methyl-2-butenyl)phenyl]-2-propenal	metab_943	-	HMDB0040833	450.267	pos	2M+NH4, 2M+ACN+H, M+H+Na	C14H16O2	7.7496	-	-	-	-	-	-	-	Phenylpropanoids and polyketides	Cinnamaldehydes	Not Available	0.0238829	-	64.5	7.89899	3.4872	5.1236	4.5085	2.4463	3.5347	4.4103	5.1025	4.6515	4.7257	5.3144	2.1656	3.8076	3.2177	3.6401	4.0699	5.4256	3.8288	4.5451	3.1225	4.3339	4.3376	3.5394	5.0659	3.1521	4.2037	3.2418
pos_955	8,11,14-Eicosatrienoic acid	metab_945	C03242	HMDB0002925	271.242	pos	M+H-2H2O, M+H-H2O, M+H	C20H34O2	7.61642	1783-84-2	-	-	map01100;map00591;map01040	Metabolic pathways; Linoleic acid metabolism; Biosynthesis of unsaturated fatty acids	Metabolism;Metabolism;Metabolism	Global and overview maps;Lipid metabolism;Lipid metabolism	Lipids and lipid-like molecules	Fatty Acyls	Fatty acids and conjugates	0.0221917	-	51.3	-0.0866544	4.2228	4.2197	3.9667	4.3543	3.9628	3.8151	3.9542	4.1505	4.5335	4.0392	4.6338	4.2231	4.7499	5.5514	4.8738	3.9745	4.0187	3.3322	3.6862	3.9255	4.3874	4.0696	4.1153	3.9095	3.9392	4.1543
pos_967	1-a,24R,25-Trihydroxyvitamin D2	metab_956	-	HMDB0006227	467.313	pos	M+Na, M+ACN+Na, M+H-H2O	C28H44O4	8.0129	-	-	-	-	-	-	-	Lipids and lipid-like molecules	Steroids and steroid derivatives	Vitamin D and derivatives	0.0282768	-	55.8	0.483795	4.7381	4.4443	4.6441	5.0801	4.7948	4.8562	4.4237	5.5495	4.9776	4.981	5.2317	4.8272	5.4795	6.3499	5.8759	4.6037	4.9702	5.8509	5.2036	5.5095	5.9173	4.7534	5.0293	5.0143	5.1589	4.6889
pos_971	3beta-3-Hydroxy-18-lupen-21-one	metab_960	-	HMDB0035355	423.362	pos	M+H-H2O, M+H, M+H-2H2O	C30H48O2	8.07908	29367-66-6	-	-	-	-	-	-	Lipids and lipid-like molecules	Prenol lipids	Triterpenoids	0.0207302	-	60.4	-0.264626	5.19	4.5123	4.1173	4.9146	2.0917	4.0378	2.9989	3.7569	4.9674	3.3767	4.8791	3.9544	6.4028	5.9188	5.5267	4.3802	2.436	3.1244	2.1189	2.1833	4.1311	4.1254	2.2039	2.1471	4.2791	3.8643
pos_982	8E,10E-Dodecadienal	metab_971	-	LMFA06000155	163.148	pos	M+H-H2O, M+H, M+CH3OH+H	C12H20O	8.31917	-	-	-	-	-	-	-	-	-	-	0.00987692	66.2	-	0.0635867	5.7374	5.6675	5.5223	5.9692	5.3188	5.5318	5.598	5.8032	5.728	5.4936	5.9081	5.6856	5.7934	6.0192	6.0445	5.7704	6.0405	5.9414	5.8499	6.2642	6.0735	5.7267	6.1682	5.7892	5.9661	5.7158
pos_990	Dodecanoylcarnitine	metab_979	-	LMFA07070062;HMDB0002250	366.262	pos	M+Na, M+2Na-H, M+H	C19H37NO4	8.46963	25518-54-1	-	-	-	-	-	-	Lipids and lipid-like molecules	Fatty Acyls	Fatty acid esters	0.0579066	71	-	0.0641264	0.6548	2.3429	0.5857	3.5718	0.5907	3.6191	0.5969	3.5616	3.1864	5.7573	5.6538	3.7747	4.9792	4.9155	5.2513	0.7263	3.2724	3.1343	3.6513	3.6743	0.6392	5.4715	0.6553	3.3168	3.1073	0.5496
pos_991	Gamma-Linolenic Acid ethyl ester	metab_980	-	-	324.29	pos	M+NH4, M+Na, M+H	C20H34O2	8.46963	-	-	-	-	-	-	-	-	-	-	0.0170154	64.4	-	-0.258891	4.5219	5.1328	4.3816	5.4297	4.5509	4.5886	3.5595	6.4921	6.1651	4.4174	5.7586	4.3533	6.5366	6.3992	5.6697	4.492	4.983	5.7261	5.8344	5.9	5.2459	5.2636	5.5016	5.0246	5.1536	5.1106
pos_997	2E,7-Octadienyl acetate	metab_986	-	LMFA07010187	337.235	pos	M+H, 2M+H, 2M+Na	C10H16O2	8.5524	-	-	-	-	-	-	-	-	-	-	0.034615	50.6	-	0.324897	2.2401	3.4541	2.1497	2.321	2.1564	2.1438	2.1647	2.324	2.3745	2.3283	3.935	2.2225	2.2699	3.311	4.013	2.3294	3.8294	4.6249	4.2845	4.3578	3.9822	3.9862	4.2443	3.9158	3.944	2.7413
pos_1000	LysoPE(20:2(11Z,14Z)/0:0)	metab_989	-	HMDB0011513	506.325	pos	M+H, M+Na, M+H-H2O	C25H48NO7P	8.59345	-	-	-	-	-	-	-	Lipids and lipid-like molecules	Glycerophospholipids	Glycerophosphoethanolamines	0.0520019	-	58.9	0.945116	1.8599	1.8416	1.7703	2.2258	1.777	1.7645	1.7852	1.9432	4.715	1.9474	3.212	1.8425	1.8895	1.9642	1.9629	1.9486	4.6815	4.9439	4.4503	4.6395	4.5973	3.3984	4.4915	5.1192	4.6814	3.772
pos_1001	Caryophyllene epoxide	metab_990	C16908	-	203.179	pos	M+H, M+NH4, M+H-H2O	C15H24O	8.63652	-	-	-	-	-	-	-	-	-	-	0.0115308	68.2	-	-0.19887	5.8091	5.6886	5.862	5.5505	5.7301	5.6299	5.8491	5.7329	5.6344	5.589	5.6405	5.7474	5.8091	5.8674	6.0511	5.7196	5.1165	5.4758	5.2108	5.5666	5.404	5.2549	5.5133	5.3577	5.3508	5.7224
pos_1002	Farnesyl acetone	metab_991	-	-	263.237	pos	M+H, M+NH4, M+H-H2O	C18H30O	8.6577	-	-	-	-	-	-	-	-	-	-	0.009878	82.8	-	-0.449831	7.5192	7.4032	7.5954	7.2826	7.462	7.3725	7.5851	7.4486	7.2776	7.3175	7.3196	7.4819	7.4791	7.4373	7.6662	7.45	6.9129	7.1742	6.8792	7.365	7.1906	6.9659	7.2044	7.0353	6.982	7.4354
pos_1006	13'-Carboxy-alpha-tocopherol	metab_995	-	HMDB0012555	493.389	pos	M+H-H2O, M+CH3OH+H, M+H-2H2O	C29H48O4	8.78012	-	-	-	-	-	-	-	Lipids and lipid-like molecules	Prenol lipids	Quinone and hydroquinone lipids	0.0317757	-	56.1	0.034762	2.9222	3.7832	2.9232	4.8795	2.9267	0.5813	0.8998	4.0041	4.9207	1.499	4.8242	3.5898	5.2526	5.543	6.2329	2.9172	3.7857	1.4407	4.0183	0.0012	4.0167	4.108	4.232	4.0564	3.941	4.209
pos_1008	Androstenol	metab_997	-	HMDB0005935	587.429	pos	M+NH4, 2M+K, 2M+Na	C19H30O	8.80225	1153-51-1	-	-	-	-	-	-	Lipids and lipid-like molecules	Steroids and steroid derivatives	Androstane steroids	0.0693413	-	70.3	0.343033	3.6273	3.6087	3.5364	4.075	3.5431	3.5305	3.5515	3.9583	3.9756	3.9587	4.4083	3.6097	5.363	4.6753	5.8549	3.7171	4.468	3.4935	5.3791	5.0248	4.5843	4.5301	5.0344	3.627	4.4954	3.4868
pos_1013	Camelliagenin C	metab_1002	-	HMDB0034532	513.355	pos	M+H-H2O, M+Na, M+H-2H2O	C30H50O5	8.84688	14440-27-8	-	-	-	-	-	-	Lipids and lipid-like molecules	Prenol lipids	Triterpenoids	0.0865484	-	81.7	-1.43394	4.1987	3.6127	3.6818	4.8731	3.5967	4.5505	3.2267	4.6789	4.7309	5.2465	5.4984	4.4078	5.6252	5.4508	6.3952	4.1475	4.5929	4.1197	5.1626	5.0356	5.3862	4.6924	4.9912	4.1522	4.431	4.3072
pos_1017	PE(19:1(9Z)/0:0)	metab_1006	-	LMGP02050019	494.324	pos	M+H, M+Na, M+H-H2O	C24H48NO7P	8.84688	-	-	-	-	-	-	-	-	-	-	0.0216967	95.1	-	0.183806	1.3656	5.4863	4.7236	3.0136	4.7727	5.596	5.8567	3.1027	5.3582	5.0186	4.5794	5.4752	3.7982	3.368	3.6529	5.3704	5.0484	5.3578	3.8869	4.7119	5.6258	4.9961	4.9955	4.1709	5.3958	1.2321
pos_1020	5-Isopropylbicyclo[3.1.0]hexan-2-one	metab_1009	-	HMDB0035229	156.138	pos	M+H-H2O, M+NH4, M+H	C9H14O	9.03272	513-20-2	-	-	-	-	-	-	Organic oxygen compounds	Organooxygen compounds	Carbonyl compounds	0.00598185	64.9	-	1.43903	6.7162	6.6278	6.8169	6.4721	6.6936	6.6374	6.7859	6.6528	6.5307	6.581	6.4885	6.6898	6.6954	6.661	6.7378	6.644	6.0256	6.3348	6.1589	6.3801	6.3648	6.247	6.4229	6.2677	6.1651	6.535
pos_1031	Nerolidol	metab_1020	C09704	LMPR0103010005;HMDB0035662	240.232	pos	M+H-H2O, M+NH4, M+H	C15H26O	9.03272	7212-44-4	-	-	map01100;map01062;map00909	Metabolic pathways; Biosynthesis of terpenoids and steroids; Sesquiterpenoid and triterpenoid biosynthesis	Metabolism;Metabolism;Metabolism	Global and overview maps;Chemical structure transformation maps;Metabolism of terpenoids and polyketides	Lipids and lipid-like molecules	Prenol lipids	Sesquiterpenoids	0.00316274	62	-	0.0521337	6.482	6.3846	6.5662	6.2304	6.4412	6.3875	6.5417	6.3908	6.2779	6.3246	6.2234	6.4243	6.4285	6.3945	6.4793	6.3801	5.7121	6.0345	5.8508	6.0883	6.0619	5.9583	6.1134	5.9592	5.8353	6.2672
pos_1038	Rigin	metab_1027	-	HMDB0005771	479.238	pos	M+Na, M+2Na-H, M+H-2H2O	C18H32N8O6	9.32858	77727-17-4	-	-	-	-	-	-	Organic acids and derivatives	Carboxylic acids and derivatives	Amino acids, peptides, and analogues	0.0468927	-	53.3	9.96387	5.4094	5.0701	5.1022	3.9909	4.9185	5.2838	5.2974	5.3582	4.8609	4.7009	4.5891	4.6171	4.9408	4.4961	5.332	5.1617	4.774	5.9282	5.4845	5.171	4.442	5.003	5.6666	5.7365	5.3664	5.6516
pos_1044	5,8-tetradecadienal	metab_1033	-	LMFA06000082	226.216	pos	M+H-H2O, M+NH4, M+H	C14H24O	9.03272	-	-	-	-	-	-	-	-	-	-	0.00544049	63.4	-	0.0634009	6.6859	6.5943	6.7777	6.4269	6.6634	6.6025	6.7457	6.6131	6.5032	6.5417	6.4446	6.6527	6.6559	6.6129	6.7205	6.5994	5.9276	6.2639	6.0696	6.3157	6.2719	6.1793	6.3368	6.1839	6.0647	6.4846
pos_1046	6,10-Dimethyl-5(E),9-undecadien-2-one	metab_1035	-	LMFA11000696	212.201	pos	M+H-H2O, M+H, M+NH4	C13H22O	9.03272	-	-	-	-	-	-	-	-	-	-	0.00601135	77	-	0.0769169	6.6896	6.606	6.7782	6.4422	6.6666	6.6036	6.7575	6.613	6.4942	6.5445	6.446	6.6503	6.6569	6.6148	6.7019	6.6038	5.9386	6.2755	6.0797	6.3141	6.2894	6.1806	6.3487	6.1922	6.078	6.4847
pos_1062	1alpha,25-dihydroxy-11alpha-(2-hydroxyethyl)vitamin D3	metab_1050	-	LMST03020433	493.387	pos	M+Na, M+CH3OH+H, M+H	C29H48O4	9.60963	-	-	-	-	-	-	-	-	-	-	0.0455882	79.1	-	0.249184	3.8295	4.2595	3.863	5.2268	4.8747	5.5091	3.8353	4.8399	5.4252	4.3046	5.3708	4.7429	5.9515	5.2647	5.8393	3.9963	5.5375	4.8401	5.5436	5.1552	5.8919	5.6388	5.9387	5.402	5.6215	4.8457
pos_1066	2-Cyclotetradecen-1-one	metab_1054	-	HMDB0039884	226.216	pos	M+H-H2O, M+H, M+NH4	C14H24O	9.54653	55395-12-5	-	-	-	-	-	-	Organic oxygen compounds	Organooxygen compounds	Carbonyl compounds	0.0396881	-	54.4	0.34038	5.6796	5.4196	5.7188	5.4354	5.6586	5.5003	5.7927	5.5425	5.4854	5.4666	5.4587	5.7352	5.6764	5.6485	5.8307	5.6694	5.0077	5.1187	5.1393	5.3388	5.4845	5.3149	5.5544	5.2744	5.3156	5.6851
pos_1077	5-Isopropyl-2-(2-methylpropyl)-2-cyclohexen-1-one	metab_1065	-	HMDB0038216	212.201	pos	M+H-H2O, M+H, M+NH4	C13H22O	9.54653	79862-15-0	-	-	-	-	-	-	Lipids and lipid-like molecules	Prenol lipids	Monoterpenoids	0.0592348	-	51.4	0.283763	5.6659	5.4935	5.7176	5.3378	5.6379	5.4814	5.7837	5.5884	5.4105	5.4894	5.4556	5.7131	5.6648	5.6652	5.8138	5.6646	4.9919	5.1869	5.0915	5.295	5.5248	5.3488	5.5675	5.1819	5.2952	5.6948
pos_1081	Squamoxinone	metab_1069	-	HMDB0031893	589.483	pos	M+H-H2O, M+K, M+H-2H2O	C37H68O7	9.80893	206192-81-6	-	-	-	-	-	-	Lipids and lipid-like molecules	Fatty Acyls	Fatty alcohols	0.172986	-	51.7	0.434481	4.2488	3.7483	4.4013	3.7676	4.2977	4.1912	3.1071	4.2535	4.4894	3.2715	5.4965	4.2774	6.1457	4.8879	6.0762	4.3638	4.4149	5.2005	5.7075	4.715	5.4798	4.8658	5.1921	4.2177	4.5742	5.4472
pos_1098	PA(20:4(5Z,8Z,11Z,14Z)/0:0)	metab_1086	-	LMGP10050013	459.248	pos	M+H, M+2Na-H, M+Na	C23H39O7P	10.0085	-	-	-	-	-	-	-	-	-	-	0.228846	52.1	-	-5.15017	3.6619	3.6432	3.5709	3.7432	3.5776	3.565	3.586	4.3679	3.7677	3.7505	3.7721	3.6442	3.6918	3.7674	3.7661	3.7516	4.84	4.2454	5.306	5.7037	5.5548	4.4979	5.3921	4.028	5.1122	4.235
pos_1103	LysoPA(0:0/18:0)	metab_1091	-	HMDB0007850	421.271	pos	M+H-H2O, M+2Na-H, M+Na	C21H43O7P	10.1644	-	-	-	-	-	-	-	Lipids and lipid-like molecules	Glycerophospholipids	Glycerophosphates	0.0760869	-	63.3	-0.0727301	1.121	5.2448	4.3346	1.1967	4.8358	4.9779	5.3684	4.4085	1.7176	3.8606	1.2238	4.9766	2.925	1.2195	1.2182	4.6457	5.3318	4.7972	5.2967	5.0484	5.6356	5.3725	5.7427	5.4436	5.3719	5.3144
pos_1105	PS(15:0/20:2(11Z,14Z))	metab_1093	-	LMGP03010152;HMDB0112328	756.515	pos	M+H-H2O, M+ACN+H, M+H	C41H76NO10P	10.1421	-	-	-	-	-	-	-	Lipids and lipid-like molecules	Glycerophospholipids	Glycerophosphoserines	0.021246	-	64.8	-3.33108	3.4679	4.6162	4.311	4.3166	4.2198	4.6033	4.218	5.5865	4.4253	5.2548	4.4977	4.8375	5.251	5.3215	4.4494	4.9624	3.0411	2.8678	3.6014	5.1248	3.4588	4.0135	3.123	4.4109	3.08	3.8737
pos_1128	DG(16:0/18:1(9Z)/0:0)	metab_1116	C13861	LMGL02010006;HMDB0007102	577.519	pos	M+H-H2O, M+H, M+K	C37H70O5	10.6529	-	-	-	-	-	-	-	Lipids and lipid-like molecules	Glycerolipids	Diradylglycerols	0.111129	57.2	-	0.0783604	0.9142	3.9051	0.6849	0.8268	0.6903	3.5026	3.5321	2.2864	0.8478	3.5776	5.0174	4.4751	3.9366	3.7831	2.9943	3.7722	5.0851	3.7677	5.0941	5.8753	4.8985	3.9075	4.3121	4.5403	5.3015	3.5712
pos_1136	2,6,6-Trimethyl-1-cyclohexen-1-acetaldehyde	metab_1124	-	HMDB0032540	149.133	pos	M+H-H2O, M+NH4, M+H	C11H18O	9.03272	472-66-2	-	-	-	-	-	-	Organic oxygen compounds	Organooxygen compounds	Carbonyl compounds	0.00570391	65.7	-	0.559047	6.7508	6.6668	6.8468	6.5069	6.7355	6.6729	6.8216	6.686	6.5625	6.6172	6.527	6.723	6.7242	6.6868	6.7659	6.6703	6.0426	6.3672	6.1773	6.4047	6.3819	6.2689	6.4355	6.2858	6.1801	6.5599
pos_1137	2E,6E-Octadienal	metab_1125	-	LMFA06000131	142.123	pos	M+H, M+NH4, M+H-H2O	C8H12O	9.03272	-	-	-	-	-	-	-	-	-	-	0.00931657	68.8	-	1.33365	6.6204	6.5317	6.7257	6.3807	6.6032	6.5415	6.6913	6.5578	6.433	6.491	6.3885	6.5971	6.5976	6.5598	6.6461	6.5486	5.8978	6.2042	6.0408	6.2662	6.2462	6.1493	6.3103	6.1563	6.0438	6.4376
pos_1139	(1R,4R)-Dihydrocarvone	metab_1127	C11398	LMPR0102090033	135.117	pos	M+H-H2O, M+NH4, M+H	C10H16O	9.03272	-	-	-	map01220;map00903	Degradation of aromatic compounds; Limonene and pinene degradation	Metabolism;Metabolism	Global and overview maps;Metabolism of terpenoids and polyketides	-	-	-	0.00815393	87.1	-	0.636872	6.7782	6.6944	6.8668	6.5313	6.7517	6.6975	6.8418	6.7105	6.5899	6.6412	6.5515	6.7486	6.7496	6.7122	6.7959	6.6947	6.0764	6.3912	6.2196	6.4335	6.414	6.2962	6.4738	6.3161	6.2256	6.5931
pos_1149	1-Oleoylglycerophosphoinositol	metab_1137	-	HMDB0061693	643.283	pos	M+Na, M+2Na-H, M+H-H2O	C27H51O12P	12.2901	-	-	-	-	-	-	-	Lipids and lipid-like molecules	Glycerophospholipids	Glycerophosphoinositols	0.0408149	-	77.1	0.18158	2.2752	4.3412	3.5032	2.3562	5.4607	5.5781	4.8669	4.945	2.3806	3.3798	3.7349	4.9414	3.6365	5.5051	3.0169	4.7444	6.5086	6.9462	7.1792	7.044	6.6491	5.8838	6.8068	6.7502	6.5265	6.6372
pos_1157	PE(17:0/0:0)	metab_1145	-	LMGP02050030	468.308	pos	M+H, M+Na, M+H-H2O	C22H46NO7P	8.82447	-	-	-	-	-	-	-	-	-	-	0.0518009	55.4	-	-0.131111	4.4277	5.174	4.6696	4.5885	3.8807	4.0856	4.157	4.885	4.3692	4.455	4.3582	4.1809	4.3664	4.8633	4.2274	4.1041	5.6827	5.0741	5.6221	5.7862	5.6407	5.6515	6.0169	5.2793	5.5139	5.5756
pos_1165	Cis-Quinceoxepane	metab_1153	-	HMDB0038108	198.185	pos	M+H-H2O, M+H, M+NH4	C12H20O	8.6577	133005-51-3	-	-	-	-	-	-	Organoheterocyclic compounds	Oxepanes	Not Available	0.0105664	-	59.3	0.0192068	6.3349	6.2299	6.413	6.0812	6.2783	6.1859	6.4038	6.2616	6.0939	6.1362	6.1164	6.3026	6.3098	6.2661	6.5001	6.2585	5.5787	6.03	5.719	6.0928	5.9054	5.7972	5.9641	5.8358	5.7581	6.2513
pos_1204	Longicamphenylone	metab_1192	-	-	189.164	pos	M+H-H2O, M+H, M+NH4	C14H22O	8.6577	-	-	-	-	-	-	-	-	-	-	0.0123712	86.1	-	0.139066	6.1106	6.0115	6.1782	5.9034	6.0492	5.9658	6.1733	6.0474	5.9103	5.9228	5.9664	6.0851	6.1383	6.1278	6.3358	6.0752	5.4464	5.8098	5.5416	5.9446	5.8297	5.6042	5.8001	5.6513	5.5793	6.0333
pos_1206	4-(4-Methyl-3-pentenyl)-3-cyclohexene-1-carboxaldehyde	metab_1194	-	HMDB0031733	175.148	pos	M+H-H2O, M+H, M+NH4	C13H20O	8.6577	37677-14-8	-	-	-	-	-	-	Lipids and lipid-like molecules	Prenol lipids	Monoterpenoids	0.00904198	78.2	-	0.240578	6.1411	6.0377	6.2058	5.9109	6.0753	5.9887	6.2009	6.0654	5.9262	5.9395	5.9624	6.1094	6.1352	6.0964	6.3171	6.0849	5.4711	5.8983	5.5897	5.9548	5.7996	5.6259	5.8355	5.7133	5.6484	6.0622
pos_1219	Muricatacin	metab_1207	-	LMFA05000682;HMDB0038685	249.221	pos	M+Na, M+2Na-H, M+H-2H2O	C17H32O3	8.27697	134698-86-5	-	-	-	-	-	-	Lipids and lipid-like molecules	Fatty Acyls	Fatty alcohols	0.014498	-	75.6	6.859	3.7424	4.1692	3.3647	3.4191	2.9733	2.9192	2.9995	3.5405	3.5482	3.0145	4.462	3.3423	4.3207	3.9049	4.4965	3.4178	4.8732	5.7713	5.5177	5.1709	5.3479	5.0202	4.9225	5.5265	4.876	4.3951
pos_1222	Isoincensole	metab_1210	-	-	307.263	pos	M+H-2H2O, M+H, M+H-H2O	C20H34O2	8.10077	-	-	-	-	-	-	-	-	-	-	0.0332974	56.6	-	-0.440855	4.6386	5.0862	4.696	4.9044	4.2397	4.4698	4.4139	4.7286	5.1056	4.4264	5.262	4.5897	5.4416	5.543	5.3696	4.6795	4.06	4.2971	4.422	4.4652	4.191	4.3481	4.4896	4.0956	4.2145	4.3971
pos_1231	LysoPE(0:0/15:0)	metab_1219	-	HMDB0011472;LMGP02050035	462.259	pos	M+Na, M+2Na-H, M+H-H2O	C20H42NO7P	7.94628	-	-	-	-	-	-	-	Lipids and lipid-like molecules	Glycerophospholipids	Glycerophosphoethanolamines	0.0290707	-	81.7	0.0114741	2.734	4.8243	4.6028	4.1154	4.2025	4.6629	4.5046	4.9307	4.6691	5.7478	5.8264	4.4166	5.3106	4.3555	4.263	3.766	4.512	4.6993	5.0165	5.1778	5.0422	5.7194	5.3953	3.6228	5.0197	3.242
pos_1264	3-(3,4-Dihydroxyphenyl)pyruvate	metab_1252	C04045	-	197.045	pos	M+H-H2O, M+NH4, M+H	C9H8O5	1.34542	-	-	-	map01100;map00350	Metabolic pathways; Tyrosine metabolism	Metabolism;Metabolism	Global and overview maps;Amino acid metabolism	-	-	-	0.0179912	59.1	-	0.692698	4.5724	4.6743	5.5977	3.0908	6.1672	4.7783	4.6534	4.5376	4.6203	4.6826	4.0288	4.4999	4.3298	4.5909	4.3431	5.4718	4.5787	5.3788	5.8138	5.3008	4.4021	3.9251	4.7603	4.353	4.2433	5.3049
pos_1265	4-Carboxyphenylglycine	metab_1253	-	HMDB0002016	196.061	pos	M+H, M+CH3OH+H, M+H-H2O	C9H9NO4	1.34542	7292-81-1	-	-	-	-	-	-	Organic acids and derivatives	Carboxylic acids and derivatives	Amino acids, peptides, and analogues	0.00746948	72.6	-	0.966017	4.3297	4.3667	4.9524	4.1849	5.7766	4.4736	4.2718	4.6321	4.5147	4.7518	4.3378	4.4833	4.4117	5.1873	4.7971	4.9973	4.1438	4.8592	5.1945	4.8543	4.175	4.0196	4.2232	4.1064	4.1327	4.7093
pos_1276	Alclometasone	metab_1264	-	HMDB0014385	373.16	pos	M+H-2H2O, M+H-H2O, M+H	C22H29ClO5	1.04345	66734-13-2	-	-	-	-	-	-	Lipids and lipid-like molecules	Steroids and steroid derivatives	Hydroxysteroids	0.0125323	-	54.6	9.75225	4.7425	5.1141	4.0242	6.4169	4.6173	3.6353	3.3948	4.8177	5.446	5.6303	5.5127	4.4237	4.0963	5.3497	5.4576	4.844	6.8824	4.917	4.9328	5.476	6.6508	7.2279	5.8197	6.3627	6.8616	5.6918
pos_1282	Lys-Ile-OH	metab_1270	-	-	368.182	pos	M+H-H2O, M+H, M+NH4	C17H25N3O6	1.00167	-	-	-	-	-	-	-	-	-	-	0.0136738	55.3	-	-0.171869	3.1443	5.3749	2.3838	3.5101	4.189	2.378	3.0839	3.6412	4.3238	4.1987	4.4008	3.44	2.5044	4.0008	4.1703	4.2443	6.4717	3.9348	4.2068	5.2807	5.6969	6.5571	4.6538	5.9103	6.363	5.7105
pos_1288	2-Hydroxycinnamic acid	metab_1276	C01772	HMDB0002641	165.055	pos	M+H, M+NH4, M+H-H2O	C9H8O3	0.962317	583-17-5	-	-	map01100;map00940;map00360;map01110;map01120	Metabolic pathways; Phenylpropanoid biosynthesis; Phenylalanine metabolism; Biosynthesis of secondary metabolites; Microbial metabolism in diverse environments	Metabolism;Metabolism;Metabolism;Metabolism;Metabolism	Global and overview maps;Biosynthesis of other secondary metabolites;Amino acid metabolism;Global and overview maps;Global and overview maps	Phenylpropanoids and polyketides	Cinnamic acids and derivatives	Hydroxycinnamic acids and derivatives	0.0177604	74.5	-	0.463137	5.9823	5.3313	6.5308	5.5508	6.1588	6.144	5.8585	5.1738	5.5554	6.3831	5.0551	5.9715	6.2655	6.2641	6.4201	5.8653	5.8117	5.9441	5.3407	4.8292	5.0607	5.9391	5.1752	5.9018	4.716	5.6115
pos_1339	Mytilin A	metab_1326	-	HMDB0039002	297.108	pos	M+H-2H2O, M+Na, M+H-H2O	C13H20N2O8	0.624233	73112-73-9	-	-	-	-	-	-	Organic acids and derivatives	Carboxylic acids and derivatives	Amino acids, peptides, and analogues	0.125609	-	69	-0.095295	3.5648	4.0631	3.2508	4.263	3.2575	3.9291	3.7631	3.4365	3.7223	3.4303	3.4519	3.3241	3.3717	4.7849	3.9295	4.7609	5.6977	3.5887	3.5356	5.1553	5.3915	5.6696	4.6106	5.0682	5.515	4.8349
pos_1342	Aminohydroquinone	metab_1329	C14604	-	126.055	pos	M+H, M+CH3OH+H, M+H-H2O	C6H7NO2	0.624233	-	-	-	map00627;map01120	Aminobenzoate degradation; Microbial metabolism in diverse environments	Metabolism;Metabolism	Xenobiotics biodegradation and metabolism;Global and overview maps	-	-	-	0.0263925	54.2	-	1.46225	6.2273	6.352	6.2889	5.9554	6.6738	6.5004	6.572	6.1947	6.0856	6.6642	5.986	6.6842	5.9932	5.8921	5.7599	6.5517	5.9166	5.5895	6.3502	6.2504	6.0928	5.9285	5.4213	5.7595	5.5767	5.172
pos_1343	Methylpyrazine	metab_1330	-	HMDB0033112	112.087	pos	M+H, M+ACN+H, M+NH4	C5H6N2	0.624233	109-08-0	-	-	-	-	-	-	Organoheterocyclic compounds	Diazines	Pyrazines	0.0235329	64.2	-	5.01362	6.2459	5.6833	5.1686	5.0249	4.8836	5.0154	4.908	6.5589	5.3579	4.9853	5.2934	5.6031	6.3081	5.3703	5.2359	6.0108	4.3937	4.127	4.4015	5.8884	5.9197	5.4347	4.5834	4.5346	6.3776	4.3106
pos_1350	Casuarine 6-alpha-D-glucoside	metab_1337	-	HMDB0031999	350.145	pos	M+H-H2O, 2M+NH4, M+H	C14H25NO10	0.58865	186795-20-0	-	-	-	-	-	-	Organic oxygen compounds	Organooxygen compounds	Carbohydrates and carbohydrate conjugates	0.025391	-	71.2	-0.128507	4.9782	5.9557	5.9669	5.8707	5.8816	6.0018	6.1466	5.3112	5.0484	5.6189	5.0993	6.1299	2.906	5.3804	2.9802	5.9605	3.9366	5.4739	4.9285	5.1235	5.7547	4.42	3.3807	3.436	4.1297	4.2926
pos_1351	Nebularine	metab_1338	C01736	HMDB0029956	527.158	pos	M+H-H2O, 2M+K, 2M+Na	C10H12N4O4	0.570383	550-33-4	-	-	-	-	-	-	Nucleosides, nucleotides, and analogues	Purine nucleosides	Not Available	0.0307043	-	78.1	0.0214002	5.3706	6.501	6.508	5.2306	6.0598	6.254	6.5935	6.171	5.4814	5.7425	6.5177	5.7822	6.1404	6.433	6.2491	5.7611	5.0334	6.8139	5.5745	5.7766	5.8384	5.0601	5.7516	5.8513	5.3065	6.9947
pos_1353	Furaneol 4-glucoside	metab_1340	-	HMDB0032992	273.097	pos	M+H-H2O, M+H, M+H-2H2O	C12H18O8	0.58865	121063-56-7	-	-	-	-	-	-	Organic oxygen compounds	Organooxygen compounds	Carbohydrates and carbohydrate conjugates	0.0198059	-	68.5	-0.311609	4.077	6.2099	6.3731	4.8884	5.6293	5.9357	5.9417	5.0308	4.8127	4.8558	3.7318	5.825	3.5716	3.5114	3.8927	5.8545	4.1547	4.01	0.8216	0.8773	5.2075	2.9665	0.8708	0.8458	1.5124	3.1527
pos_1451	D-Pipecolic acid	metab_1437	-	HMDB0005960	130.086	pos	M+H, M+K	C6H11NO2	0.510883	1723-00-8	-	-	-	-	-	-	Organic acids and derivatives	Carboxylic acids and derivatives	Amino acids, peptides, and analogues	0.00795171	68.9	-	1.24602	5.8157	5.0899	6.0402	6.3759	6.0031	5.6011	5.0632	6.0684	6.0236	5.9049	6.2178	5.3502	5.7482	6.0915	6.2357	5.8272	6.0419	5.7262	6.4211	6.1041	5.7324	5.6335	5.1902	5.8444	5.6058	5.7357
pos_1501	Cyclo-prolylglycine	metab_1485	-	-	137.071	pos	M+H-H2O, M+NH4	C7H10N2O2	0.570383	-	-	-	-	-	-	-	-	-	-	0.0292482	72.6	-	0.529469	3.6383	4.494	4.3262	4.7289	2.3957	4.1221	4.2159	4.3742	4.733	4.7919	4.6274	4.1449	4.4178	4.4137	4.431	4.511	4.1656	4.6079	4.2304	4.4566	4.5263	4.0651	5.2041	5.865	4.754	4.3929
pos_1526	L-Proline	metab_1510	C00148	HMDB0000162	116.071	pos	M+H-H2O, M+H	C5H9NO2	0.624233	147-85-3	Peptides	Amino acids	map01100;map04978;map01110;map02010;map00330;map00332;map00333;map04974;map01230;map00970;map05230;map00401;map00404	Metabolic pathways; Mineral absorption; Biosynthesis of secondary metabolites; ABC transporters; Arginine and proline metabolism; Carbapenem biosynthesis; Prodigiosin biosynthesis; Protein digestion and absorption; Biosynthesis of amino acids; Aminoacyl-tRNA biosynthesis; Central carbon metabolism in cancer; Novobiocin biosynthesis; Staurosporine biosynthesis	Metabolism;Organismal Systems;Metabolism;Environmental Information Processing;Metabolism;Metabolism;Metabolism;Organismal Systems;Metabolism;Genetic Information Processing;Human Diseases;Metabolism;Metabolism	Global and overview maps;Digestive system;Global and overview maps;Membrane transport;Amino acid metabolism;Biosynthesis of other secondary metabolites;Biosynthesis of other secondary metabolites;Digestive system;Global and overview maps;Translation;Cancer: overview;Biosynthesis of other secondary metabolites;Biosynthesis of other secondary metabolites	Organic acids and derivatives	Carboxylic acids and derivatives	Amino acids, peptides, and analogues	0.00790347	86.1	-	3.8649	6.2282	6.5521	6.6306	5.6439	6.2293	6.189	6.318	5.843	6.1794	6.3288	5.8082	6.0466	6.1952	5.9573	6.0753	6.1391	5.991	5.8567	6.1492	5.987	5.5606	6.0083	5.5067	6.1523	5.5109	5.8802
pos_1550	P-Tolualdehyde	metab_1533	C06758	-	121.065	pos	M+H, M+NH4	C8H8O	0.677717	-	-	-	map01100;map01220;map00622;map01120	Metabolic pathways; Degradation of aromatic compounds; Xylene degradation; Microbial metabolism in diverse environments	Metabolism;Metabolism;Metabolism;Metabolism	Global and overview maps;Global and overview maps;Xenobiotics biodegradation and metabolism;Global and overview maps	-	-	-	0.0211638	81.7	-	1.86695	5.3823	6.1009	5.3701	6.0291	4.6413	4.3438	5.4909	5.9408	5.6589	4.7264	5.6802	5.1408	4.9236	5.1992	4.6973	4.8891	6.2213	5.0637	5.1917	5.9831	5.9181	5.7344	5.7495	5.8198	6.0599	5.4754
pos_1635	THTC	metab_1611	C11074	-	133.032	pos	M+H, M+NH4	C5H8O2S	0.92615	-	-	-	-	-	-	-	-	-	-	0.0183599	74.7	-	1.71278	5.272	5.3829	5.5994	5.6011	5.1647	5.3479	5.196	5.0492	5.4416	5.3729	5.2217	5.0567	5.6006	5.4442	5.5182	4.771	5.2821	4.4003	4.6832	5.2052	4.8136	5.144	5.2769	5.1732	4.9475	5.0913
pos_1658	Phenol	metab_1633	C01108;C00146;C15584	HMDB0000228	95.0496	pos	M+H-H2O, M+H	C6H6O	0.962317	108-95-2	-	-	map01100;map01220;map01120;map00627;map04974;map00362;map00361;map00350;map07216	Metabolic pathways; Degradation of aromatic compounds; Microbial metabolism in diverse environments; Aminobenzoate degradation; Protein digestion and absorption; Benzoate degradation; Chlorocyclohexane and chlorobenzene degradation; Tyrosine metabolism; Catecholamine transferase inhibitors	Metabolism;Metabolism;Metabolism;Metabolism;Organismal Systems;Metabolism;Metabolism;Metabolism;Drug Development	Global and overview maps;Global and overview maps;Global and overview maps;Xenobiotics biodegradation and metabolism;Digestive system;Xenobiotics biodegradation and metabolism;Xenobiotics biodegradation and metabolism;Amino acid metabolism;Target-based classification: Enzymes	Benzenoids	Phenols	1-hydroxy-4-unsubstituted benzenoids	0.0107209	56.5	-	7.35971	5.3799	5.3638	5.3761	5.4816	5.0093	4.9481	4.9202	5.4061	5.5854	5.2261	5.4265	4.8909	5.1285	5.2053	5.2875	4.6864	5.5906	4.9201	4.7712	5.437	5.4251	5.5369	5.591	5.2355	5.6389	5.2599
pos_1681	Succinylacetoacetate	metab_1656	-	HMDB0240258	185.045	pos	M+H-H2O, M+H	C8H10O6	1.04345	65115-74-4	-	-	-	-	-	-	Organic acids and derivatives	Keto acids and derivatives	Medium-chain keto acids and derivatives	0.0157061	-	57.6	0.434795	1.8991	3.8856	3.2706	6.1758	4.198	4.0538	3.1502	3.9833	3.7204	3.8235	3.113	4.1451	3.1208	3.7662	3.0576	2.8832	1.8189	3.6239	3.8715	3.5064	1.8793	2.504	2.3349	3.4241	2.3985	2.5544
pos_1747	N-formylanthranilic acid	metab_1718	-	-	166.05	pos	M+H-H2O, M+H	C8H7NO3	1.21433	-	-	-	-	-	-	-	-	-	-	0.00554501	64.8	-	1.14277	4.5297	4.3675	4.4682	4.2587	4.5806	4.211	4.2637	4.55	4.8879	4.2149	5.1318	4.2598	4.6748	5.0742	5.095	4.5583	4.1075	4.8493	4.9992	4.7673	4.1235	4.5257	4.3118	4.1047	4.4745	4.1585
pos_1754	Indole-3-acetamide	metab_1725	C02693	-	175.087	pos	M+H-H2O, M+H	C10H10N2O	1.23613	-	-	-	map01100;map00380	Metabolic pathways; Tryptophan metabolism	Metabolism;Metabolism	Global and overview maps;Amino acid metabolism	-	-	-	0.015664	77.5	-	0.960449	5.6972	4.7169	4.9859	5.3459	4.8214	4.3501	4.8788	4.95	4.6422	4.9231	5.0004	5.1368	4.2713	4.6477	4.7245	5.5461	4.8299	4.556	4.3797	4.7966	4.8911	4.958	5.0167	4.8005	4.8919	4.54
pos_1755	Methyl dioxindole-3-acetate	metab_1726	-	HMDB0038991	254.102	pos	M+H-H2O, M+CH3OH+H	C11H11NO4	1.23613	-	-	-	-	-	-	-	Organoheterocyclic compounds	Indoles and derivatives	Indolyl carboxylic acids and derivatives	0.0327606	-	52.8	0.606388	4.7083	2.9494	3.5199	4.312	4.2952	2.8031	3.0614	4.5808	4.4719	4.799	4.4473	4.1055	5.004	5.2171	4.9256	5.0519	4.2885	4.2449	3.7722	3.8817	4.0563	4.5304	3.589	3.8377	4.1835	3.6234
pos_1805	Gamma-Glutamylserine	metab_1775	-	HMDB0029158	217.082	pos	M+H-H2O, M+H	C8H14N2O6	1.34542	5875-35-4	-	-	-	-	-	-	Organic acids and derivatives	Carboxylic acids and derivatives	Amino acids, peptides, and analogues	0.0237271	-	67.7	0.395903	4.5594	4.1782	4.3601	4.7076	5.0857	4.3563	4.4432	4.6181	5.0282	4.9639	4.4783	4.9289	4.6892	5.1501	4.8453	5.1919	4.6861	4.6194	4.6759	4.8166	4.6764	4.8701	4.6984	4.8442	4.5629	4.6518
pos_1817	(3xi,6xi)-Cyclo(alanylvalyl)	metab_1787	-	HMDB0033926	171.113	pos	M+H-H2O, M+H	C8H14N2O2	1.36758	-	-	-	-	-	-	-	Organic acids and derivatives	Carboxylic acids and derivatives	Amino acids, peptides, and analogues	0.0230533	55.2	-	0.76918	4.5119	4.4994	4.4345	4.7391	4.8829	4.5588	4.5755	4.4986	4.6516	5.0766	4.8462	4.7466	4.3063	4.5821	4.7711	4.6376	5.0578	4.4922	4.9369	4.5545	4.9621	5.2002	4.6923	5.0159	5.0552	4.3163
pos_1844	N-Acetylputrescine	metab_1814	C02714	HMDB0002064	131.118	pos	M+H-H2O, M+H	C6H14N2O	1.40802	18233-70-0	-	-	map01100;map00330	Metabolic pathways; Arginine and proline metabolism	Metabolism;Metabolism	Global and overview maps;Amino acid metabolism	Organic acids and derivatives	Carboximidic acids and derivatives	Carboximidic acids	0.041248	90	-	2.61974	5.5225	3.5371	4.297	4.8205	4.3613	3.5802	3.234	5.4683	5.0299	4.8703	5.4552	4.0611	4.8218	4.762	4.6185	4.8468	3.3797	2.6552	3.614	4.8233	4.5475	4.344	3.7191	3.4091	3.919	1.9154
pos_1856	Asteltoxin	metab_1826	-	HMDB0029464	436.229	pos	M+NH4, M+Na	C23H30O7	1.4259	79663-49-3	-	-	-	-	-	-	Organoheterocyclic compounds	Furofurans	Not Available	0.0365364	-	68.2	-9.16147	4.5732	5.2613	4.6083	4.5406	4.4182	5.9896	5.7004	3.8989	4.8377	4.9177	4.9893	5.9235	2.8916	4.0951	3.9639	4.8031	5.2772	4.1612	5.0298	5.4317	5.3901	5.2668	5.1465	4.4123	5.334	3.8593
pos_1868	Cinnamic acid	metab_1837	C10438	HMDB0000567	166.086	pos	M+H-H2O, M+NH4	C9H8O2	1.44398	621-82-9	-	-	-	-	-	-	Phenylpropanoids and polyketides	Cinnamic acids and derivatives	Cinnamic acids	0.025818	-	52.3	1.07194	5.8669	5.7814	6.0265	6.4334	5.5919	5.71	5.4912	5.7297	6.3469	5.8134	5.7273	5.4756	5.7913	5.915	5.9184	5.473	6.195	5.5702	5.0905	5.5841	5.6931	6.2265	5.9321	5.9406	5.4701	5.8589
pos_1960	1-ACETYLPIPERIDINE	metab_1923	-	-	145.134	pos	M+H, M+NH4	C7H13NO	1.62677	-	-	-	-	-	-	-	-	-	-	0.0431134	69.3	-	1.66331	5.8966	4.0718	4.7617	5.0212	5.3722	4.2004	4.0207	5.6618	5.7969	5.3174	6.1816	5.1967	5.5697	5.7071	5.111	4.839	4.7567	3.9188	4.4633	6.0451	5.5175	5.7555	4.657	4.4225	5.3441	4.1437
pos_1973	4-(Glutamylamino) butanoate	metab_1935	C15767	HMDB0012161	465.227	pos	M+H-H2O, 2M+H	C9H16N2O5	1.64853	5105-96-4	-	-	map01100;map00330	Metabolic pathways; Arginine and proline metabolism	Metabolism;Metabolism	Global and overview maps;Amino acid metabolism	Organic acids and derivatives	Carboxylic acids and derivatives	Amino acids, peptides, and analogues	0.0454096	-	60.7	0.509273	4.5144	4.5765	3.8752	5.0597	4.7385	4.3775	4.9295	4.7395	4.7324	4.9823	4.2109	4.9863	3.8989	4.1946	4.1813	4.8571	3.3354	3.5714	3.7721	3.9758	3.1753	3.4063	3.936	4.1298	2.8642	4.0687
pos_2009	Dihydrodeoxy-8-epiaustdiol	metab_1968	-	HMDB0031668	486.219	pos	M+Na, 2M+ACN+H	C12H14O4	1.69147	58957-07-6	-	-	-	-	-	-	Organoheterocyclic compounds	Azaphilones	Not Available	0.00674662	-	60.6	-7.77384	4.3244	4.1075	2.874	4.6092	3.9932	3.9745	4.2395	5.5818	5.3568	5.472	4.2859	4.5814	3.6068	4.1303	3.069	5.5115	2.8836	2.7104	3.5736	3.5992	2.9448	2.9168	3.5387	3.5799	2.9225	4.1426
pos_2019	Hypoglycin B	metab_1978	C08280	HMDB0029428	271.129	pos	M+H, M+Na	C12H18N2O5	1.76847	502-37-4	-	-	-	-	-	-	Organic acids and derivatives	Carboxylic acids and derivatives	Amino acids, peptides, and analogues	0.0696596	-	53.4	-0.783379	4.4079	3.7888	2.6775	3.9705	2.9839	2.9043	3.1871	3.1599	3.7439	3.6715	2.5809	3.3815	2.8428	3.8056	3.8595	3.2865	4.3214	2.2413	3.2808	3.565	4.5281	4.8103	3.4586	3.1291	4.5629	4.6753
pos_2036	Acetylcaranine	metab_1994	C08513	-	314.139	pos	M+H, M+H-H2O	C18H19NO4	1.80837	-	-	-	-	-	-	-	-	-	-	0.0178708	55.1	-	0.0544642	5.6073	4.7034	5.4348	4.6973	4.0778	5.4795	4.5666	5.0254	5.1629	4.4	4.3636	4.8658	4.6284	4.2914	4.1139	4.6124	4.0496	3.3177	2.9054	2.8965	3.7904	4.0134	3.8522	3.7788	3.8852	5.659
pos_2045	4-Hydroxy-benzenepropanedioate	metab_2003	-	HMDB0059809	238.071	pos	M+ACN+H, 2M+ACN+Na	C9H8O5	1.8293	-	-	-	-	-	-	-	Benzenoids	Phenol esters	Not Available	0.0150304	-	51.8	-0.358159	1.9935	2.9565	3.5059	2.6621	6.2207	4.9385	3.4524	3.5321	2.0984	2.0813	2.1027	3.7384	3.195	4.1029	4.2987	4.3494	3.497	3.5348	3.8932	3.603	1.9735	2.8794	3.0312	3.3912	1.9515	3.9955
pos_2103	(3S,5R,6S,7E,9x)-7-Megastigmene-3,6,9-triol 9-glucoside	metab_2060	-	LMFA13010057;HMDB0041176	373.224	pos	M+H-H2O, M+H	C19H34O8	1.96147	-	-	-	-	-	-	-	Lipids and lipid-like molecules	Fatty Acyls	Fatty acyl glycosides	0.00853304	-	60.2	3.83106	3.4598	3.4677	2.9306	4.6124	6.072	3.4366	2.7372	5.3219	6.5799	4.7711	6.5925	3.827	2.5639	3.8833	2.638	5.4277	6.2473	5.0427	6.285	5.5773	5.6433	6.3886	4.4036	5.6747	6.2289	4.7612
pos_2142	Ethyl cellulose	metab_2098	-	HMDB0033370	455.249	pos	M+H, M+Na	C20H38O11	2.04788	9004-57-3	-	-	-	-	-	-	Organic oxygen compounds	Organooxygen compounds	Carbohydrates and carbohydrate conjugates	0.0927591	-	59.7	0.709419	4.1535	3.7349	3.3707	4.4379	3.1432	0.181	0.1882	4.6954	4.0161	4.0752	4.0735	3.7138	4.3413	4.002	5.5538	3.2584	3.472	3.0683	0.195	2.6099	4.9939	5.1558	2.9879	4.2559	3.6968	4.9815
pos_2144	Pteroside D	metab_2100	-	HMDB0036603	884.398	pos	M+CH3OH+H, 2M+ACN+Na	C21H30O8	2.04788	35943-38-5	-	-	-	-	-	-	Organic oxygen compounds	Organooxygen compounds	Carbohydrates and carbohydrate conjugates	0.0346822	-	65.3	3.15709	1.0544	1.0374	1.999	4.541	0.9783	1.9762	0.9857	1.7326	4.8366	2.6265	2.9922	1.0383	1.0818	1.1516	2.8577	3.7997	5.3837	0.8291	2.951	1.0617	5.3534	5.4437	5.0697	4.7276	5.5302	5.1335
pos_2182	Indoleacetyl glutamine	metab_2138	-	HMDB0013240	304.129	pos	M+H-H2O, M+H	C15H17N3O4	2.15848	6899-04-03	-	-	-	-	-	-	Organic acids and derivatives	Carboxylic acids and derivatives	Amino acids, peptides, and analogues	0.0172797	-	51.1	1.64952	3.4777	2.6508	3.347	4.1116	3.6576	2.9268	3.47	2.9855	4.1393	3.2758	3.8432	3.2724	4.2161	4.0504	4.5093	3.6339	5.2184	3.3723	3.8757	4.6126	5.3585	5.5725	4.8355	4.6924	5.1433	4.8628
pos_2193	Threoninyl-Phenylalanine	metab_2149	-	HMDB0029068	231.113	pos	M+H-2H2O, M+2Na-H	C13H18N2O4	2.18073	-	-	-	-	-	-	-	Organic acids and derivatives	Carboxylic acids and derivatives	Amino acids, peptides, and analogues	0.0211424	-	50.5	0.136114	2.779	2.4747	3.0313	3.9843	3.1572	2.6873	3.0859	3.3236	3.1182	3.4895	3.4256	3.2222	3.1864	4.3783	4.7669	4.0318	3.453	2.58	2.6062	2.5486	3.4979	3.564	2.3646	2.6921	3.2502	3.0222
pos_2240	Biotin	metab_2196	C00120	HMDB0000030	227.084	pos	M+H-H2O, M+CH3OH+H	C10H16N2O3S	2.2909	58-85-5	Vitamins and Cofactors	Cofactors	map01100;map00780;map02010;map04977	Metabolic pathways; Biotin metabolism; ABC transporters; Vitamin digestion and absorption	Metabolism;Metabolism;Environmental Information Processing;Organismal Systems	Global and overview maps;Metabolism of cofactors and vitamins;Membrane transport;Digestive system	Organoheterocyclic compounds	Biotin and derivatives	Not Available	0.0179647	-	51	-1.92239	4.248	4.6713	3.9046	3.9954	3.4422	3.0928	3.2368	3.8511	4.3491	4.1927	4.9384	2.8368	4.6191	4.5882	4.7894	3.5559	3.4057	3.8659	3.5341	4.4499	3.3876	4.1368	4.0024	3.5061	3.8125	3.2419
pos_2241	Gardoside	metab_2197	C16963	-	375.13	pos	M+H, M+Na	C16H22O10	2.26867	-	-	-	-	-	-	-	-	-	-	0.0397015	61.2	-	3.85047	5.0033	4.7836	3.7999	4.7443	4.6171	4.7922	4.7837	4.5009	4.7002	4.941	4.6813	4.7794	4.9446	4.7927	4.8448	4.4117	4.2606	3.7345	4.1267	2.8256	4.2004	3.9331	4.3449	4.244	4.0131	4.1568
pos_2265	Deacetylnomilin	metab_2221	-	HMDB0035684	514.244	pos	M+H-H2O, M+ACN+H	C26H32O8	2.33428	3264-90-2	-	-	-	-	-	-	Lipids and lipid-like molecules	Prenol lipids	Triterpenoids	0.0216494	-	55.9	-8.3931	0.3245	3.7955	3.6393	4.3564	0.2822	3.5353	3.5357	5.8525	3.6782	3.562	3.2934	3.5886	2.6615	3.0167	2.8417	4.1599	4.7624	0.9843	3.2577	3.2331	4.6933	5.0389	4.5279	4.1461	4.9078	4.4023
pos_2296	Alanyl-Lysine	metab_2252	-	HMDB0028692	200.14	pos	M+H-H2O, 2M+Na	C9H19N3O3	2.44512	-	-	-	-	-	-	-	Organic acids and derivatives	Carboxylic acids and derivatives	Amino acids, peptides, and analogues	0.0774474	-	50.7	0.855261	3.8851	4.42	3.8974	4.4516	3.952	4.1798	3.9077	3.9472	4.3357	4.1377	4.431	4.1828	4.7238	4.4774	4.6524	3.5991	4.1259	4.5488	4.3306	4.3466	4.2676	4.2318	4.4888	4.149	4.0286	4.0937
pos_2330	Pi-Methylimidazoleacetic acid	metab_2286	-	HMDB0004988	123.056	pos	M+H-H2O, 2M+K	C6H8N2O2	2.53297	4200-48-0	-	-	-	-	-	-	Organoheterocyclic compounds	Azoles	Imidazoles	0.0513563	-	53.2	1.78875	4.394	4.3795	4.3448	4.3163	4.1362	4.2161	4.2628	4.2588	4.2925	4.1977	4.5804	4.1465	4.1273	4.1752	4.1376	5.1977	3.8823	3.8041	4.0158	4.0821	3.9688	3.9226	4.0796	4.7425	3.7829	3.7024
pos_2366	6E-Octene-2,4-diynoic acid	metab_2321	-	LMFA01030743	135.044	pos	M+H-H2O, M+H	C8H6O2	2.62092	-	-	-	-	-	-	-	-	-	-	0.0175409	55.5	-	1.98686	3.4217	3.3819	3.5408	3.2591	3.4021	3.387	3.4662	3.6805	3.6485	3.2935	3.4034	3.404	3.5539	3.9386	3.5838	5.3289	2.911	3.293	3.4656	3.3198	3.2908	3.1947	3.2992	3.2307	2.7859	3.4041
pos_2370	Mahaleboside	metab_2325	-	HMDB0032984	325.092	pos	M+H-H2O, M+H	C15H16O8	2.62092	-	-	-	-	-	-	-	Phenylpropanoids and polyketides	Coumarins and derivatives	Coumarin glycosides	0.0119218	53.2	-	0.158939	3.3688	3.4797	3.2765	3.1972	2.8832	2.8434	1.18	2.9817	1.0757	1.0599	3.3361	0.964	2.1104	3.8888	2.9656	5.6537	0.9077	0.7598	0.9293	3.221	0.9618	2.6396	3.2117	2.3544	3.4685	2.9827
pos_2377	2,7-octadienoylglycine	metab_2331	-	HMDB0094790	180.102	pos	M+H-H2O, M+K	C10H15NO3	2.64293	-	-	-	-	-	-	-	Organic acids and derivatives	Carboxylic acids and derivatives	Amino acids, peptides, and analogues	0.00949305	-	50.1	0.616581	3.9471	4.6653	4.8942	5.9132	4.7101	4.3519	4.6847	4.5519	4.1467	5.1597	3.9902	4.673	4.4063	4.9646	5.0776	4.7901	3.9944	3.7159	3.8995	3.9218	3.9464	4.1909	3.8917	4.838	4.103	3.6934
pos_2403	Tanacetol A	metab_2357	-	HMDB0035722	312.217	pos	M+NH4, M+2Na-H	C17H26O4	2.70922	86778-06-5	-	-	-	-	-	-	Lipids and lipid-like molecules	Prenol lipids	Sesquiterpenoids	0.0178335	-	77	0.0752369	4.3006	5.5593	4.3622	5.0332	5.2595	5.5765	5.0088	5.7475	4.7909	5.5597	5.2381	5.591	4.1987	3.6348	3.6373	5.7032	4.0603	2.9285	4.4155	3.7792	3.8524	4.0714	3.6375	3.5214	3.9447	4.0471
pos_2431	N-Acetylcystathionine	metab_2385	-	HMDB0002381	297.112	pos	M+H, M+CH3OH+H	C9H16N2O5S	2.77545	20619-80-1	-	-	-	-	-	-	Organic acids and derivatives	Carboxylic acids and derivatives	Amino acids, peptides, and analogues	0.0853407	-	53.6	2.49715	3.704	3.0124	1.8231	0.011	1.6887	2.8271	2.4384	3.06	3.1513	2.9355	3.2287	2.8388	4.3919	4.9428	4.677	3.9369	1.8514	0.0051	2.7502	1.9943	2.446	2.2389	2.7295	2.6756	1.8901	3.0343
pos_2480	Caffeic Acid	metab_2434	C01197;C01481	HMDB0001964	163.039	pos	M+H-H2O, M+H	C9H8O4	2.9093	331-39-5	-	-	map01100;map01220;map00940;map01110;map01061	Metabolic pathways; Degradation of aromatic compounds; Phenylpropanoid biosynthesis; Biosynthesis of secondary metabolites; Biosynthesis of phenylpropanoids	Metabolism;Metabolism;Metabolism;Metabolism;Metabolism	Global and overview maps;Global and overview maps;Biosynthesis of other secondary metabolites;Global and overview maps;Chemical structure transformation maps	Phenylpropanoids and polyketides	Cinnamic acids and derivatives	Hydroxycinnamic acids and derivatives	0.00545824	86.7	-	0.509688	3.4932	3.5299	3.7036	3.0529	3.4946	3.5954	3.6421	4.3387	3.1749	2.9787	3.4525	3.4147	4.0066	5.6738	4.0367	5.34	3.3556	3.7895	3.2825	3.3261	3.1835	2.6915	3.3677	2.9056	2.9965	2.7061
pos_2539	(-)-trans-3,4-Dihydro-4,8-dihydroxy-3-methyl-1H-2-benzopyran-1-one	metab_2493	-	HMDB0030765	177.055	pos	M+H-H2O, M+NH4	C10H10O4	3.04227	70287-70-6	-	-	-	-	-	-	Organoheterocyclic compounds	Benzopyrans	2-benzopyrans	0.0133612	-	59.8	0.354642	4.0434	4.2357	4.0818	4.593	4.1314	4.0506	4.1928	5.4373	3.6959	4.6097	3.8449	4.1013	4.8994	4.9287	4.7749	5.0477	3.5754	4.2973	3.7711	3.6631	3.4328	3.5184	3.6671	4.4757	3.331	3.3399
pos_2540	2,3-Methylene suberic acid	metab_2494	-	HMDB0059779	237.051	pos	M+H-H2O, M+K	C10H14O4	3.04227	-	-	-	-	-	-	-	Lipids and lipid-like molecules	Fatty Acyls	Fatty acids and conjugates	0.030099	-	54.5	0.508004	3.4838	2.8393	2.6815	3.4824	3.2269	2.8071	2.7012	4.1958	3.4769	3.1017	3.6175	2.9538	3.5377	4.0733	3.8283	3.8704	2.3205	2.7771	2.9598	2.8203	2.976	2.6537	2.739	5.2456	2.61	3.2268
pos_2569	1-Acetylindole	metab_2523	-	-	160.076	pos	M+H-H2O, M+H	C10H9NO	3.1089	-	-	-	-	-	-	-	-	-	-	0.0197699	63	-	1.08472	5.812	4.8149	5.3432	4.2684	4.9812	4.7081	4.521	5.3085	5.1151	5.3304	4.6101	4.5386	4.3396	4.5001	4.2578	5.2525	4.5464	3.7501	5.1422	4.7768	4.257	4.8792	4.8064	5.0672	4.8326	4.4431
pos_2592	3-Indolebutyric acid	metab_2546	C11284	HMDB0002096	445.161	pos	M+H, 2M+K	C12H13NO2	3.15308	133-32-4	-	-	-	-	-	-	Organoheterocyclic compounds	Indoles and derivatives	Indoles	0.0275793	59.9	-	0.692037	4.8864	2.4377	2.8253	3.794	4.0595	4.1837	3.6083	3.968	4.5601	3.5993	4.5229	4.2893	3.2199	3.499	3.9087	4.0218	3.8229	3.0996	2.2325	2.7664	2.7259	3.7019	4.4814	2.2608	2.6728	5.0579
pos_2624	Melatonin glucuronide	metab_2578	-	HMDB0060830	426.194	pos	M+H-H2O, M+NH4	C19H24N2O8	3.24157	-	-	-	-	-	-	-	Nucleosides, nucleotides, and analogues	Nucleoside and nucleotide analogues	1-pyranosylindoles	0.141168	-	59.1	8.41376	4.326	3.3166	3.6426	4.0265	2.6286	3.6826	3.0741	3.5771	4.6754	4.1682	4.3803	3.2682	2.7095	3.189	3.0361	4.4841	3.3152	2.4254	2.6229	2.6876	3.1127	4.4482	2.6802	2.6512	3.57	3.2331
pos_2629	Domoic acid	metab_2583	C13732	HMDB0033939	312.144	pos	M+H-2H2O, M+H	C15H21NO6	3.21937	14277-97-5	-	-	-	-	-	-	Organic acids and derivatives	Carboxylic acids and derivatives	Amino acids, peptides, and analogues	0.0245345	53.3	-	-0.119232	3.6541	4.5897	3.4502	4.9289	4.0852	3.1021	4.4075	3.5536	2.6335	3.8975	2.5677	2.3957	3.9701	2.6766	3.7611	4.1622	2.4678	1.7025	1.2992	0.849	2.613	3.1027	1.294	1.6779	1.732	2.5497
pos_2696	(S)-2,3-Dihydro-7-hydroxy-2-methyl-4-oxo-4H-1-benzopyran-5-acetic acid	metab_2650	-	HMDB0040407	237.076	pos	M+H-H2O, M+H	C12H12O5	3.4413	94356-37-3	-	-	-	-	-	-	Organoheterocyclic compounds	Benzopyrans	1-benzopyrans	0.0372279	60.5	-	0.190833	3.3126	2.9321	0.0653	3.0536	2.2451	2.1863	3.1406	3.6231	3.1712	3.3392	4.1295	2.9997	4.3144	4.4175	4.2511	3.8927	0.0666	0.0458	0.0702	2.1375	0.0759	0.0715	0.0793	2.4156	0.0724	0.0587
pos_2723	Citrusinine I	metab_2677	-	HMDB0030374	284.092	pos	M+H-H2O, M+NH4	C16H15NO5	3.5079	86680-32-2	-	-	-	-	-	-	Organoheterocyclic compounds	Quinolines and derivatives	Benzoquinolines	0.0507733	-	58.1	-0.16275	4.5709	3.6532	4.207	4.0129	3.9019	4.6424	3.8922	4.5776	3.9969	4.0479	4.2278	4.4374	3.925	3.9312	3.6342	4.5913	3.806	2.3613	3.5002	2.3826	2.9467	3.4753	2.8006	3.534	2.9801	4.7336
pos_2730	Glycinoeclepin C	metab_2684	-	HMDB0037036	497.252	pos	M+H-H2O, M+2Na-H	C29H38O8	3.5079	-	-	-	-	-	-	-	Lipids and lipid-like molecules	Prenol lipids	Sesquiterpenoids	0.0532193	-	58.1	-2.59355	1.7477	4.2523	1.6585	5.0007	4.2048	3.4917	4.625	4.5734	3.8706	4.6431	3.0416	5.1127	4.6909	4.6165	4.6991	4.9474	2.3093	2.3207	2.4861	1.7556	1.7279	2.836	1.7483	1.7198	2.8308	1.6101
pos_2741	(S)-17-Hydroxy-9,11,13,15-octadecatetraynoic acid	metab_2695	-	HMDB0038995	317.178	pos	M+Na, M+CH3OH+H	C18H20O3	3.397	123154-43-8	-	-	-	-	-	-	Lipids and lipid-like molecules	Fatty Acyls	Fatty acids and conjugates	0.0298985	-	69	-5.52625	4.2446	3.7362	3.4845	4.0153	3.2046	3.9319	3.8159	3.8513	3.6592	3.9575	3.8945	3.6249	3.7416	3.7537	3.6764	4.2539	3.3456	2.9884	2.9067	2.9715	3.3482	3.7274	3.3435	3.6001	3.484	4.1195
pos_2754	Pandamarilactam 3x	metab_2708	-	HMDB0033610	258.112	pos	M+Na, 2M+H	C13H17NO3	3.5964	189179-33-7	-	-	-	-	-	-	Organoheterocyclic compounds	Dihydrofurans	Furanones	0.0395851	-	70	9.99495	3.3533	3.8556	3.0296	4.7861	3.5731	3.4547	3.6392	4.3066	3.6427	4.1649	2.6727	3.3009	4.114	4.3674	4.7233	4.5147	3.8538	2.0029	3.0482	3.1073	3.2038	3.2774	3.8298	2.2276	3.9464	3.2097
pos_2806	Gamma-CEHC	metab_2759	-	HMDB0001931	570.303	pos	M+H, 2M+ACN+H	C15H20O4	3.72973	178167-75-4	-	-	-	-	-	-	Organoheterocyclic compounds	Benzopyrans	1-benzopyrans	0.0209118	84.3	-	-0.135676	4.6149	4.356	4.5768	4.6186	4.18	3.51	4.3045	4.6563	5.1881	4.7373	4.9332	4.3919	3.9045	4.2079	4.0336	5.185	4.7971	3.6181	3.9849	3.5029	4.7733	5.211	4.2695	3.6696	4.9181	3.0469
pos_2857	6-(hydroxymethyl)-7-methoxy-2H-chromen-2-one	metab_2810	-	HMDB0136784	224.092	pos	M+NH4, M+ACN+H	C11H10O4	3.9274	-	-	-	-	-	-	-	Phenylpropanoids and polyketides	Coumarins and derivatives	Not Available	0.0202273	-	60.1	0.0151806	2.672	3.8343	3.7709	4.7203	4.2979	3.8956	4.3327	4.9084	2.6141	4.8572	2.9408	3.24	4.3753	3.9337	4.6214	4.2823	3.1776	2.2617	2.7399	2.6736	3.0352	2.7489	2.8424	2.1317	3.0042	2.7803
pos_2860	(-)-Stercobilin	metab_2813	-	HMDB0240259	577.335	pos	M+H-H2O, M+CH3OH+H	C33H46N4O6	3.9274	-	-	-	-	-	-	-	Organoheterocyclic compounds	Tetrapyrroles and derivatives	Bilirubins	0.0152944	-	78.2	-5.91003	6.0901	5.0433	4.8639	6.1655	5.5643	4.9315	5.3873	6.1253	6.3661	6.0918	6.3787	5.8233	5.168	5.7683	5.7484	5.5679	4.2013	3.5881	5.0296	3.635	3.6764	4.5541	3.2659	3.9931	4.9069	4.9081
pos_2992	Corchorifatty acid A	metab_2945	-	HMDB0032664	291.195	pos	M+H-H2O, M+ACN+Na	C18H28O4	4.39233	-	-	-	-	-	-	-	Lipids and lipid-like molecules	Fatty Acyls	Lineolic acids and derivatives	0.0204303	-	71.2	-0.241557	3.6589	2.4965	2.7738	4.1786	3.614	2.3928	2.4137	4.396	4.375	2.5777	4.2581	3.4447	4.4404	4.5884	4.4766	3.9318	4.1724	4.8268	4.6336	4.6077	4.5278	4.5835	4.9168	3.9706	4.3726	3.907
pos_3008	2,4,7-decatrienal	metab_2961	-	LMFA06000060	151.112	pos	M+H, M+CH3OH+H	C10H14O	4.45893	-	-	-	-	-	-	-	-	-	-	0.0208138	54.4	-	0.593465	4.7404	4.8346	5.0441	4.4305	4.3738	4.8844	4.3317	5.0843	4.8245	4.9237	4.5526	4.623	4.1657	4.3153	4.277	4.699	3.5998	4.0684	4.1859	4.1039	3.7399	3.7892	3.9976	3.8464	3.8161	3.8703
pos_3021	10,11-dihydro-20-trihydroxy-leukotriene B4	metab_2973	-	HMDB0012503;LMFA03020044	369.225	pos	M+H-H2O, M+K	C20H34O7	4.48045	-	-	-	-	-	-	-	Lipids and lipid-like molecules	Fatty Acyls	Eicosanoids	0.0217686	-	53.1	-6.13348	3.5223	3.1393	3.067	3.8603	3.0738	3.0611	3.0821	5.4675	4.3828	3.2465	4.1351	3.1403	4.9046	5.0979	5.126	3.9779	3.0766	4.8425	4.7028	4.6506	3.9638	4.0617	4.4324	3.1296	3.8772	4.3743
pos_3028	3-Methyl-5-propyl-2-furannonanoic acid	metab_2980	-	HMDB0094642	322.237	pos	M+ACN+H, 2M+NH4	C17H28O3	4.50253	81516-58-7	-	-	-	-	-	-	Lipids and lipid-like molecules	Fatty Acyls	Fatty acids and conjugates	0.0526319	-	75.6	-0.667056	4.8887	4.173	2.2789	4.733	3.0153	2.2731	2.2939	3.9624	3.9773	3.7276	4.0746	4.6303	3.5633	4.234	4.1372	3.774	2.2912	5.349	3.4104	3.6492	2.3494	2.9663	3.8262	2.4029	2.3272	2.3861
pos_3048	3,6,7-Trihydroxy-4'-methoxyflavone 7-rhamnoside	metab_3000	-	LMPK12111586;HMDB0041455	469.111	pos	M+H-H2O, M+Na	C22H22O10	4.56782	-	-	-	-	-	-	-	Phenylpropanoids and polyketides	Flavonoids	Flavonoid glycosides	0.0272418	-	62.5	0.20916	5.3139	5.4803	5.4839	4.7124	5.3545	5.3799	5.4626	5.1871	5.1173	5.2461	5.2152	5.3207	5.3592	5.1762	4.8592	5.1451	5.1316	5.0807	5.108	5.2187	5.1604	5.0794	5.2487	5.2787	5.0768	5.1761
pos_3091	Alpha-Micropteroxanthin B	metab_3043	-	HMDB0038504	414.337	pos	M+H-2H2O, M+NH4	C27H40O2	4.70118	148044-84-2	-	-	-	-	-	-	Lipids and lipid-like molecules	Prenol lipids	Sesterterpenoids	0.0460825	-	72.6	-9.30538	4.1354	0.3164	0.2805	3.7853	3.1554	2.9847	2.8802	4.2207	2.7137	3.9594	2.9334	3.4896	4.0226	4.9182	5.1912	3.4588	0.2851	2.0582	0.2971	3.307	0.3157	0.3014	0.3265	0.3114	0.3043	2.6602
pos_3128	Methyl 2-(4-isopropyl-4-methyl-5-oxo-2-imidazolin-2-yl)-p-toluate	metab_3080	C11494	-	289.155	pos	M+H-H2O, M+H	C16H20N2O3	4.85488	-	-	-	-	-	-	-	-	-	-	0.0333096	52.6	-	-0.157999	3.9191	4.8732	4.4887	5.2954	4.6671	4.2679	4.7656	4.9987	3.2661	5.0797	3.2502	4.7578	4.9623	4.7322	5.3168	5.0078	0.7657	2.209	2.8664	2.1671	0.8171	2.4668	0.8347	0.81	2.5227	4.3051
pos_3138	Adhumulinic acid	metab_3090	-	HMDB0030137	533.325	pos	M+H, 2M+H	C15H22O4	4.87697	-	-	-	-	-	-	-	Organic oxygen compounds	Organooxygen compounds	Carbonyl compounds	0.0478898	-	56	0.231041	4.5863	4.7212	3.0344	4.9817	3.9725	4.6533	4.4461	4.368	4.8275	4.4694	4.4827	4.8924	3.8267	4.1785	4.1316	4.4518	2.9982	3.494	3.6153	4.1245	3.2738	3.2009	2.9823	2.9533	3.3434	4.26
pos_3139	4alpha-carboxy-5alpha-cholesta-8,24-dien-3beta-ol	metab_3091	C22112	HMDB0062385;LMST01010152	451.322	pos	M+H-H2O, M+Na	C28H44O3	4.89867	-	-	-	map01100;map01110;map00100	Metabolic pathways; Biosynthesis of secondary metabolites; Steroid biosynthesis	Metabolism;Metabolism;Metabolism	Global and overview maps;Global and overview maps;Lipid metabolism	Lipids and lipid-like molecules	Steroids and steroid derivatives	Cholestane steroids	0.115258	-	57.5	-9.57698	4.9126	3.1367	2.636	4.6565	3.114	2.6681	2.7264	4.6202	4.9471	3.9334	4.4379	3.7763	3.5201	4.4236	4.2288	4.2904	2.2388	3.1106	2.5825	3.0509	2.2997	2.2719	2.3204	2.2915	2.9816	4.7848
pos_3152	20-Oxo-leukotriene E4	metab_3104	-	LMFA03020065;HMDB0012642	517.228	pos	M+H-2H2O, M+ACN+Na	C23H35NO6S	4.9433	-	-	-	-	-	-	-	Lipids and lipid-like molecules	Fatty Acyls	Fatty acyl thioesters	0.0237228	-	52.3	-8.1915	1.7945	3.5721	3.3793	5.1915	3.0093	3.7584	4.1706	4.2949	4.132	2.984	4.2082	4.51	3.729	4.5486	4.7782	2.3359	2.5653	3.332	3.1079	1.8024	2.7588	1.7472	1.7951	1.8773	2.4508	3.7361
pos_3153	2-Naphthylacetic acid	metab_3105	-	-	187.075	pos	M+H-H2O, M+H	C12H10O2	4.98732	-	-	-	-	-	-	-	-	-	-	0.0282032	74	-	0.264987	2.7715	0.9473	0.8838	2.7453	2.3981	0.8787	2.485	3.3621	2.5797	1.0437	2.9789	0.9482	3.0296	3.5627	4.67	3.3788	2.2618	2.2664	2.4054	2.095	2.5549	1.8499	2.656	3.0199	1.9173	2.9078
pos_3158	Isodomedin	metab_3110	C09115	-	425.251	pos	M+H, M+CH3OH+H	C22H32O6	4.98732	-	-	-	-	-	-	-	-	-	-	0.0131237	55.2	-	-5.86973	5.0825	4.8401	3.4598	5.1815	4.7613	4.6292	4.2886	5.4015	5.3751	5.1356	5.3588	4.5922	5.3195	5.7679	5.9474	5.2397	4.1628	6.1043	5.284	5.147	4.6434	4.7254	5.152	4.2154	4.8478	5.8178
pos_3179	Ginsenoyne A linoleate	metab_3131	-	HMDB0041203	521.395	pos	M+H, M+Na	C35H52O3	5.05383	155551-20-5	-	-	-	-	-	-	Lipids and lipid-like molecules	Fatty Acyls	Lineolic acids and derivatives	0.0112146	65.8	-	-7.35966	4.8059	4.9907	4.3041	6.4979	3.362	4.1028	3.1187	5.1716	4.0513	4.2864	5.5132	4.4176	4.2721	5.071	4.9767	3.9548	3.1132	2.9399	3.1378	3.2026	3.1744	3.1465	3.1952	3.1661	3.1521	4.5757
pos_3195	(E)-Squamosamide	metab_3147	-	HMDB0041088	488.179	pos	M+NH4, M+Na	C26H27NO7	5.14295	142750-35-4	-	-	-	-	-	-	Phenylpropanoids and polyketides	Stilbenes	Not Available	0.0277087	-	63.6	7.93193	4.7143	4.3974	3.5123	5.0504	4.2511	4.2493	4.8781	5.02	3.3964	4.9906	2.9912	5.1187	4.7401	4.6299	4.9524	5.2995	2.7998	2.6267	2.8243	2.8891	2.861	2.833	2.8817	2.8527	2.8387	3.6712
pos_3221	()alpha-CMBHC	metab_3173	-	-	321.206	pos	M+H, M+K	C19H28O4	5.2532	-	-	-	-	-	-	-	-	-	-	0.229385	53.1	-	-0.465136	4.5829	3.3755	3.9477	4.1659	2.4057	3.3443	3.9045	3.7297	4.714	3.4001	3.7462	3.0955	3.5	3.7582	4.5019	2.5792	2.7074	3.7765	2.4851	3.2165	2.6467	3.2051	2.4903	2.4614	2.7774	3.5539
pos_3232	(24R)-1alpha,24,25-trihydroxy-22-oxavitamin D3	metab_3184	-	LMST03020065	435.311	pos	M+H, M+Na	C26H42O5	5.2532	-	-	-	-	-	-	-	-	-	-	0.0199021	61.7	-	0.322565	5.1164	3.4215	3.2906	4.9936	3.9976	4.3757	3.4446	5.1042	4.9353	3.6882	4.8081	4.6695	4.6559	4.9458	5.0651	4.2091	5.0284	4.6441	5.4165	5.2995	4.9138	4.8948	4.8775	5.4478	4.2781	5.0768
pos_3241	27-Norcholestanehexol	metab_3193	-	HMDB0002157;LMST04020029	477.319	pos	M+H-2H2O, M+Na	C26H46O6	5.29725	91999-66-5	-	-	-	-	-	-	Lipids and lipid-like molecules	Steroids and steroid derivatives	Bile acids, alcohols and derivatives	0.0130557	-	59.8	0.155068	5.8315	4.9211	4.6184	5.4631	5.2382	4.9058	5.0977	5.3613	5.591	5.4892	5.2398	5.3626	4.8325	5.1676	5.1953	5.4032	3.1328	3.0857	3.7872	2.9813	3.9185	3.744	3.6619	2.6046	3.9365	5.0859
pos_3268	Lucidone C	metab_3218	-	HMDB0038152	405.263	pos	M+H, M+Na	C24H36O5	5.36325	-	-	-	-	-	-	-	Lipids and lipid-like molecules	Steroids and steroid derivatives	Oxosteroids	0.0371724	59.1	-	-0.731302	5.8897	4.7464	4.7645	5.7412	4.7277	5.1404	4.7641	5.9134	5.2598	4.4612	5.2584	5.592	5.4796	5.5184	5.6503	4.762	4.0651	4.865	4.1129	4.635	4.4556	3.6846	4.4219	5.7194	4.3892	4.7317
pos_3269	2-dodecenal	metab_3219	-	LMFA06000072;HMDB0031020	183.174	pos	M+H-H2O, M+H	C12H22O	5.45085	4826-62-4	-	-	-	-	-	-	Organic oxygen compounds	Organooxygen compounds	Carbonyl compounds	0.0276064	67.6	-	0.318769	4.237	4.3633	4.9002	3.87	5.0551	5.0167	4.763	4.7433	4.0621	5.6023	4.7902	5.3461	4.1943	4.1817	4.0539	4.3152	4.7795	4.3606	4.9687	5.0239	4.6075	4.9448	5.0546	5.1559	4.9904	4.4224
pos_3299	Cibaric acid	metab_3249	-	LMFA02000289;HMDB0038580	289.18	pos	M+H-2H2O, M+H	C18H28O5	5.5609	130523-93-2	-	-	-	-	-	-	Lipids and lipid-like molecules	Fatty Acyls	Lineolic acids and derivatives	0.0515195	-	80.4	-0.364753	3.8431	3.1268	2.8377	4.557	3.5398	2.9991	2.864	4.3475	4.5095	4.4604	4.4452	3.7674	4.3941	4.8168	4.9476	3.3504	4.1854	5.3253	4.9719	4.7491	4.6062	4.5035	4.7548	4.0975	4.3917	3.8959
pos_3355	3a,6b,7b,12a-Tetrahydroxy-5b-cholanoic acid	metab_3305	-	HMDB0000367	389.268	pos	M+H-2H2O, M+Na	C24H40O6	5.73233	75110-48-4	-	-	-	-	-	-	Lipids and lipid-like molecules	Sphingolipids	Glycosphingolipids	0.0037996	-	52.7	-0.416084	6.7128	5.2603	5.2187	6.3315	5.4176	5.2588	5.6333	6.6215	6.2234	5.7208	6.7673	5.4956	6.6098	6.6103	6.5131	5.6782	3.0683	5.376	5.2327	3.6397	3.1295	3.8027	4.0298	3.7218	4.3222	4.6698
pos_3388	Piperine	metab_3338	C03882	HMDB0029377	286.144	pos	M+H, M+Na	C17H19NO3	5.8858	94-62-2	-	-	map00960;map01064	Tropane, piperidine and pyridine alkaloid biosynthesis; Biosynthesis of alkaloids derived from ornithine, lysine and nicotinic acid	Metabolism;Metabolism	Biosynthesis of other secondary metabolites;Chemical structure transformation maps	Alkaloids and derivatives	Not Available	Not Available	0.00449303	91.4	-	-0.417544	3.0236	2.5603	3.1545	2.5699	1.5177	3.4426	3.271	2.779	1.4008	2.3838	3.1374	3.7569	6.7762	6.1325	4.6778	3.1434	1.9182	3.1058	1.3306	0.6325	2.7238	0.9732	2.6254	1.7886	2.0024	3.8712
pos_3396	12-Hydroxy-13-O-D-glucuronoside-octadec-9Z-enoate	metab_3346	-	HMDB0060118	513.268	pos	M+Na, M+K	C24H42O10	5.8635	-	-	-	-	-	-	-	Lipids and lipid-like molecules	Saccharolipids	Not Available	0.036464	-	55.8	2.68985	2.6346	0.3363	0.2988	4.024	2.0989	4.1889	0.4563	2.8933	3.5472	3.0231	3.8217	2.2128	3.4997	3.8662	4.3281	3.2565	3.317	4.3139	5.4966	3.9757	0.6734	0.3207	3.2419	3.8399	0.3237	4.7266
pos_3427	8-iso-16-cyclohexyl-tetranor Prostaglandin E2	metab_3377	-	-	379.246	pos	M+H-H2O, M+H	C22H34O5	6.01752	-	-	-	-	-	-	-	-	-	-	0.0160491	60.4	-	-0.751806	3.1347	3.0019	4.0196	5.0491	3.8005	3.842	3.0745	4.6716	5.152	3.9388	4.9058	4.0345	4.8348	5.0289	5.5016	3.7799	3.1006	4.713	4.6347	4.5646	4.1989	4.4753	4.4762	2.9921	3.98	4.9167
pos_3447	Procurcumenol	metab_3397	-	HMDB0036427	507.294	pos	M+H-H2O, 2M+K	C15H22O2	6.1062	21698-40-8	-	-	-	-	-	-	Lipids and lipid-like molecules	Prenol lipids	Sesquiterpenoids	0.00958854	-	51	0.125199	5.1399	4.2474	3.6026	5.6238	4.5591	4.3727	4.2671	5.0297	5.6685	4.5263	5.3066	4.9306	5.0275	5.4502	5.7841	4.6537	3.1481	4.2764	3.8074	3.6176	3.686	3.1676	3.9099	3.3622	3.442	4.1917
pos_3480	Prostaglandin E3	metab_3430	C06439	HMDB0002664;LMFA03010135	373.198	pos	M+Na, M+CH3OH+H	C20H30O5	6.2382	802-31-3	Lipids	Eicosanoids	-	-	-	-	Lipids and lipid-like molecules	Fatty Acyls	Eicosanoids	0.0146184	-	65.5	-0.948362	2.1621	3.6143	2.0718	3.6682	3.5204	3.1158	2.7552	3.6348	3.7213	3.9633	3.9526	2.1445	4.0953	4.3975	4.4426	4.0171	4.0774	4.7515	4.9502	4.6871	4.5794	4.3536	4.8317	4.4976	4.3394	4.5906
pos_3491	Mevaldate	metab_3441	C00772	-	129.055	pos	M+H-H2O, M+H	C6H10O4	6.28038	-	-	-	-	-	-	-	-	-	-	0.00883441	53.9	-	0.587215	5.1383	5.2116	5.1873	4.9879	5.1395	5.0915	5.1186	5.1128	5.0901	5.1639	5.122	5.1198	5.1606	5.2012	5.0328	5.1122	5.1532	4.9787	5.1044	5.2094	5.1465	5.0866	5.2773	5.2651	5.0435	4.9801
pos_3492	2,5-Dimethylbenzaldehyde	metab_3442	-	-	135.081	pos	M+H-H2O, M+H	C9H10O	6.30227	-	-	-	-	-	-	-	-	-	-	0.00656671	87.3	-	2.09993	5.9088	5.9603	5.9267	5.753	5.8616	5.8358	5.873	5.8639	5.8605	5.9294	5.9096	5.8722	5.9147	5.9882	5.8337	5.8844	5.8917	5.8116	5.8891	5.9622	5.907	5.8379	6.0622	5.9854	5.7926	5.7503
pos_3493	Cinnamaldehyde	metab_3443	C00903	HMDB0003441	133.065	pos	M+H-H2O, M+H	C9H8O	6.30227	104-55-2	-	-	map01100;map00940;map01110;map04750;map01060	Metabolic pathways; Phenylpropanoid biosynthesis; Biosynthesis of secondary metabolites; Inflammatory mediator regulation of TRP channels; Biosynthesis of plant secondary metabolites	Metabolism;Metabolism;Metabolism;Organismal Systems;Metabolism	Global and overview maps;Biosynthesis of other secondary metabolites;Global and overview maps;Sensory system;Chemical structure transformation maps	Phenylpropanoids and polyketides	Cinnamaldehydes	Not Available	0.0242987	70.1	-	1.8247	5.29	5.3351	5.3191	5.124	5.2621	5.2448	5.2708	5.2469	5.2439	5.3549	5.3032	5.2794	5.3379	5.4783	5.1831	5.2441	5.3265	5.1233	5.2757	5.3722	5.3435	5.2641	5.4707	5.4322	5.2223	5.1816
pos_3517	8-{(1s,5r)-4-Oxo-5-[(2z)-2-penten-1-yl]-2-cyclopenten-1-yl}octanoic acid	metab_3466	-	-	257.19	pos	M+H-2H2O, M+ACN+H	C18H28O3	6.41215	-	-	-	-	-	-	-	-	-	-	0.0132289	74	-	-0.419235	4.7555	4.484	4.4969	4.6322	4.4214	4.4656	4.6508	4.7077	4.5333	4.3967	4.6247	4.5654	4.7678	4.5762	5.1081	4.5882	4.2951	4.8818	4.6711	4.5241	4.4853	4.2862	4.8529	4.4531	4.5068	4.9181
pos_3554	PC(O-6:0/6:0)[U]	metab_3503	-	-	440.277	pos	M+H, M+Na	C20H42NO7P	6.51752	-	-	-	-	-	-	-	-	-	-	0.00947505	58.6	-	0.291357	3.9603	1.6395	1.5689	3.9903	4.0368	3.2253	3.5248	4.2677	4.2674	4.1084	4.805	3.6448	4.0279	4.6732	5.2153	4.5543	5.3601	5.7394	5.3092	4.7546	5.2971	4.4854	5.3406	5.6484	5.1749	3.8153
pos_3562	7,10-Hexadecadiynoic acid	metab_3510	-	LMFA01030492	249.185	pos	M+H, M+Na	C16H24O2	6.51752	-	-	-	-	-	-	-	-	-	-	0.0395087	70.4	-	-0.54515	5.2695	4.9573	4.5472	5.2582	4.7353	4.7333	4.8657	5.0902	5.1282	4.6611	5.1028	5.1678	5.2036	5.2658	5.2797	4.8488	4.0085	4.7083	4.8851	4.729	4.2057	4.0872	4.4027	4.3007	4.1154	4.8138
pos_3578	Auxin a	metab_3525	-	HMDB0038483	351.214	pos	M+H-H2O, M+Na	C18H32O5	6.64932	-	-	-	-	-	-	-	Lipids and lipid-like molecules	Prenol lipids	Monoterpenoids	0.00862022	-	53.1	-1.47439	2.6756	3.9106	3.765	4.6593	3.6163	3.3629	3.7911	4.0956	4.2046	3.382	4.7699	3.3949	4.3886	4.0352	4.7418	2.6798	5.2772	5.0439	5.1206	5.2652	5.7027	5.2614	5.4809	4.851	5.1018	5.2944
pos_3619	6-[5]-ladderane-hexanoic acid	metab_3566	-	LMFA01140003	275.201	pos	M+H, M+ACN+H	C18H26O2	6.89108	-	-	-	-	-	-	-	-	-	-	0.0216008	61.5	-	-0.0987747	5.7108	5.1636	5.3705	5.657	5.0622	5.4019	5.3138	5.1042	5.7024	5.4856	5.4451	5.6	5.2424	5.1763	5.5145	5.6601	5.2984	6.107	5.757	5.7587	5.5438	5.4616	5.7045	5.3484	5.438	5.1992
pos_3646	2,2-Dimethyloxirane	metab_3593	-	HMDB0034431	145.122	pos	M+H, 2M+H	C4H8O	7.00147	558-30-5	-	-	-	-	-	-	Organoheterocyclic compounds	Epoxides	Not Available	0.0186481	75.5	-	9.83744	2.2688	3.2156	1.5517	1.7201	1.5583	1.546	1.5664	2.762	1.7441	1.7272	1.7484	1.6232	1.6697	1.7438	2.1683	1.7283	2.7006	3.3639	3.0421	3.3875	3.187	3.0958	3.6161	4.9105	2.8963	3.0486
pos_3649	Palmitoylcarnitine	metab_3596	C02990	LMFA07070004	400.342	pos	M+H, M+Na	C23H45NO4	7.00147	-	-	-	map01212;map00071	Fatty acid metabolism; Fatty acid degradation	Metabolism;Metabolism	Global and overview maps;Lipid metabolism	-	-	-	0.0237351	66.6	-	-0.251436	6.1755	7.2255	6.65	6.0258	6.9379	7.1765	7.1038	6.4665	5.941	7.0555	6.5483	7.3151	6.1714	5.5968	5.6868	6.6986	5.3144	5.7028	6.0335	5.822	5.4267	5.6295	5.6527	5.5358	5.4938	6.1127
pos_3658	13(S)-HpOTrE	metab_3605	C04785	-	293.211	pos	M+H-H2O, M+2Na-H	C18H30O4	6.95748	-	-	-	map01100;map00592;map01110	Metabolic pathways; alpha-Linolenic acid metabolism; Biosynthesis of secondary metabolites	Metabolism;Metabolism;Metabolism	Global and overview maps;Lipid metabolism;Global and overview maps	-	-	-	0.0181944	55.4	-	-0.508034	4.481	4.7918	5.0273	5.0058	4.834	4.9141	4.3052	4.9445	4.8921	4.1133	5.4046	4.6657	4.9719	5.0462	5.2582	3.897	6.1034	6.5975	6.6164	6.5207	6.4253	6.3787	6.4513	6.0167	6.3038	5.6345
pos_3689	(+-)-Ethyl 3-hydroxy-2-methylbutyrate	metab_3635	-	HMDB0032256	457.368	pos	M+H, M+ACN+H	C30H48O3	7.19948	27372-03-8	-	-	-	-	-	-	Lipids and lipid-like molecules	Steroids and steroid derivatives	Vitamin D and derivatives	0.275392	51.7	-	-0.0369779	3.0996	2.4023	2.9372	3.8722	1.8798	2.4732	2.157	4.9881	4.3159	2.0508	3.7034	1.9456	5.0026	4.3451	4.3626	2.0519	1.8826	1.7119	4.0737	3.7514	5.0807	1.9155	1.9636	4.277	3.4988	3.2816
pos_3713	Assafoetidin	metab_3659	-	HMDB0033543	400.252	pos	M+NH4, M+Na	C24H30O4	7.2875	115361-83-6	-	-	-	-	-	-	Lipids and lipid-like molecules	Prenol lipids	Terpene lactones	0.0462627	-	61.1	8.86239	4.3877	3.9706	3.271	1.1985	4.3766	4.361	4.6592	4.2354	3.9978	4.4222	0.5799	5.2242	3.6655	0.5091	2.6329	4.5915	0.389	1.6152	4.3725	3.8217	4.174	3.1379	4.2038	3.2136	3.8617	2.9723
pos_3717	7-Ethyl-5,6-dihydro-1,4-dimethylazulene	metab_3663	-	HMDB0035759	187.148	pos	M+H, 2M+K	C14H18	7.30985	18454-89-2	-	-	-	-	-	-	Hydrocarbons	Unsaturated hydrocarbons	Branched unsaturated hydrocarbons	0.0186567	53.5	-	0.365418	4.8203	4.8358	4.5916	5.273	4.3633	4.5171	4.7839	5.1425	4.7127	4.5286	4.8971	4.734	5.068	5.4094	5.4754	4.7146	5.0813	5.0635	5.234	5.2865	5.1273	4.7985	5.4236	5.0124	5.0195	4.9599
pos_3718	Humulenol II	metab_3664	-	HMDB0038212	203.179	pos	M+H-H2O, M+Na	C15H24O	7.30985	19888-00-7	-	-	-	-	-	-	Lipids and lipid-like molecules	Prenol lipids	Sesquiterpenoids	0.0358749	-	77.1	0.279547	5.231	5.1544	4.8988	5.6922	4.6057	4.8995	5.1794	5.5452	5.0001	4.8139	5.2322	5.1566	5.3954	5.6515	5.6032	5.042	4.8094	4.955	4.8005	5.1619	4.7945	4.5288	4.9689	4.6723	4.6612	5.0032
pos_3721	7Z,10Z-Hexadecadienoic acid	metab_3667	-	LMFA01030807;HMDB0000477	275.201	pos	M+H-2H2O, M+Na	C16H28O2	7.30985	28290-73-5	-	-	-	-	-	-	Lipids and lipid-like molecules	Fatty Acyls	Fatty acids and conjugates	0.0116355	-	63.8	-0.0210501	5.7186	5.6483	5.1805	6.3166	5.0671	5.1343	5.7744	6.1267	5.1443	5.1042	5.5872	5.7161	5.8742	6.1973	6.2087	5.3669	5.4949	6.3182	6.0611	5.9502	5.9437	5.6626	6.1916	5.4805	5.7075	5.5798
pos_3741	Curcumadiol	metab_3687	-	HMDB0038136	261.185	pos	M+H-H2O, M+Na	C15H26O2	7.39755	31946-48-2	-	-	-	-	-	-	Lipids and lipid-like molecules	Prenol lipids	Sesquiterpenoids	0.0634369	-	70.8	-0.0495449	5.0747	5.0054	4.4717	5.7569	4.4343	4.3465	5.1812	5.5448	4.4324	4.2359	5.0293	5.0621	5.363	5.9453	5.9386	4.7593	4.3833	4.3168	4.5306	4.9092	4.4426	4.142	4.6058	4.35	4.2547	4.8714
pos_3755	Methyl 9,10-epoxy-12,15-octadecadienoate	metab_3700	-	LMFA01070012	291.232	pos	M+H-H2O, M+H	C19H32O3	7.4411	-	-	-	-	-	-	-	-	-	-	0.00416431	78.3	-	-0.409491	3.8915	4.0739	3.9801	4.8117	3.6056	3.7195	3.8395	4.5472	4.6208	3.7787	4.87	3.6225	4.8941	4.7883	5.3419	3.6079	4.4833	6.6523	5.6849	5.2797	4.9935	4.8307	5.0087	4.6762	4.6697	4.5806
pos_3770	Homodolicholide	metab_3715	-	HMDB0033907	515.335	pos	M+Na, M+K	C29H48O6	7.46337	86630-40-2	-	-	-	-	-	-	Organoheterocyclic compounds	Benzopyrans	1-benzopyrans	0.0236246	-	79.6	0.709986	5.1947	5.8251	5.3314	5.8446	4.7454	5.215	4.548	5.5985	6.215	4.8142	6.5287	5.2981	6.2124	5.996	5.8494	5.1099	3.9501	4.0928	3.9376	3.7034	2.7247	3.6235	3.5221	3.7059	3.2008	3.0139
pos_3783	C9:2n-2,4	metab_3728	-	LMFA01030450	137.096	pos	M+H-H2O, M+H	C9H14O2	7.57355	-	-	-	-	-	-	-	-	-	-	0.00902292	62.7	-	0.698283	4.5245	4.5236	4.3885	4.6351	4.1966	4.3819	4.2136	4.6531	4.8173	4.21	5.0111	4.4392	4.8577	5.0661	5.0787	4.3853	4.7975	5.6192	5.15	5.2026	5.019	4.8481	5.2409	4.8542	4.8846	4.6489
pos_3784	(S)-(-)-Perillyl alcohol	metab_3729	C02452	-	135.117	pos	M+H-H2O, 2M+Na	C10H16O	7.57355	-	-	-	map01110;map00903;map00902	Biosynthesis of secondary metabolites; Limonene and pinene degradation; Monoterpenoid biosynthesis	Metabolism;Metabolism;Metabolism	Global and overview maps;Metabolism of terpenoids and polyketides;Metabolism of terpenoids and polyketides	-	-	-	0.0212002	74.5	-	0.705046	5.8652	5.7838	5.6359	5.9861	5.4275	5.7352	5.6701	5.8459	5.7943	5.6237	5.9269	5.7852	5.9268	6.1092	6.1585	5.7569	5.9917	6.2673	6.441	6.3638	6.2277	6.0207	6.3835	5.9766	6.1344	5.9595
pos_3787	3-(4-Isopropylphenyl)propanal	metab_3732	-	HMDB0036171	177.127	pos	M+H, M+CH3OH+H	C12H16O	7.5943	7775-00-0	-	-	-	-	-	-	Lipids and lipid-like molecules	Prenol lipids	Monoterpenoids	0.0193989	59.6	-	0.175468	4.9936	4.8937	4.6573	5.4861	4.5205	4.6297	4.9209	5.2942	4.8128	4.4617	5.1171	4.9633	5.2416	5.5863	5.6852	4.7643	5.1137	5.8639	5.7175	5.592	5.4329	5.3004	5.7261	5.254	5.3553	5.1369
pos_3793	LysoPC(16:1(9Z))	metab_3738	C04230	-	494.324	pos	M+H, M+Na	C24H48NO7P	7.61642	-	Lipids	Phospholipids	map00564;map05231	Glycerophospholipid metabolism; Choline metabolism in cancer	Metabolism;Human Diseases	Lipid metabolism;Cancer: overview	-	-	-	0.0161009	70.7	-	-0.479138	4.8884	5.0822	5.5028	4.8564	5.4806	5.7071	5.0993	5.9737	4.9927	4.9086	5.0486	4.9254	5.1288	5.6614	5.8596	5.6498	6.3026	6.8719	6.2934	6.3537	6.0971	5.6144	6.3567	6.4161	5.8883	6.2201
pos_3797	3-hydroxypentadecanoyl carnitine	metab_3742	-	HMDB0061641	424.303	pos	M+H-H2O, M+Na	C22H43NO5	7.63857	-	-	-	-	-	-	-	Lipids and lipid-like molecules	Fatty Acyls	Fatty acid esters	0.0731215	-	60.3	-0.76995	4.3984	3.814	4.2174	4.4492	3.6297	3.3414	2.3751	4.217	4.3802	4.3262	4.2435	1.7428	4.3529	4.9893	4.9454	3.316	1.6333	1.4648	4.1804	5.2976	5.312	3.8127	1.7136	1.6851	4.7978	2.1941
pos_3848	Gingerglycolipid A	metab_3792	-	HMDB0041093	677.372	pos	M+H, M+NH4	C33H56O14	7.85903	145937-22-0	-	-	-	-	-	-	Lipids and lipid-like molecules	Glycerolipids	Glycosylglycerols	0.152923	-	96.6	-3.33545	3.8471	4.8758	5.1154	3.2967	3.1312	5.0091	5.0392	3.4552	3.3212	4.7642	4.6914	4.7397	3.2453	3.3209	3.3196	5.452	4.4015	2.9607	3.1586	4.3148	5.0736	4.6636	4.7889	4.7921	3.173	4.3741
pos_3858	Nandrolone	metab_3802	C07254	HMDB0002725;LMST02010044	275.2	pos	M+H, 2M+ACN+H	C18H26O2	7.90305	434-22-0	-	-	-	-	-	-	Lipids and lipid-like molecules	Steroids and steroid derivatives	Estrane steroids	0.0174045	57.4	-	-0.237806	4.5627	4.4718	4.96	4.4341	4.3581	4.4677	4.7508	4.13	4.5704	4.499	4.4427	4.1651	4.8761	4.911	5.0854	3.9792	4.2304	5.9925	5.4476	5.0334	4.696	4.7717	5.0218	4.4484	4.463	4.9045
pos_3865	Glycerol 2-phosphate	metab_3809	C02979	-	155.01	pos	M+H-H2O, M+H	C3H9O6P	7.94628	-	-	-	-	-	-	-	-	-	-	0.108602	61.9	-	0.351773	4.4978	3.9053	4.3428	3.8624	4.15	3.9257	4.4357	4.2661	3.7822	4.2155	4.7318	3.9064	4.0527	4.4039	3.7253	4.3926	3.8836	4.3149	4.34	4.4584	4.6315	3.9882	4.5405	4.6678	3.7926	4.1438
pos_3878	PG(16:0/20:3(8Z,11Z,14Z))	metab_3822	-	HMDB0010579;LMGP04010904	790.552	pos	M+NH4, M+Na	C42H77O10P	8.0129	-	-	-	-	-	-	-	Lipids and lipid-like molecules	Glycerophospholipids	Glycerophosphoglycerols	0.0226662	-	60.1	-8.83593	5.1011	5.1306	5.2616	5.6532	5.1304	4.7616	5.1541	5.5105	5.4482	5.8238	5.5577	5.6964	4.9936	4.4179	5.2298	5.616	4.0617	3.8883	4.0863	4.1511	4.123	4.095	4.1437	4.1147	4.1007	5.3255
pos_3891	1-eicosanoyl-glycero-3-phosphate	metab_3835	-	HMDB0062315;LMGP10050018	499.339	pos	M+H-2H2O, M+CH3OH+H	C23H47O7P	8.10077	-	-	-	-	-	-	-	Lipids and lipid-like molecules	Glycerophospholipids	Glycerophosphates	0.0270326	-	52.7	-9.17409	5.0518	5.7407	5.25	5.6378	4.4052	5.1357	4.9497	5.3548	5.7637	4.8819	5.6344	5.1125	6.0964	6.2613	5.7851	5.4357	4.4941	5.419	4.4782	5.2076	5.4391	4.6221	4.3947	4.6672	4.8523	4.9477
pos_3909	Enoxolone	metab_3853	C02283	-	471.346	pos	M+H, M+Na	C30H46O4	8.18932	-	-	-	-	-	-	-	-	-	-	0.0252651	74.8	-	-2.13752	6.4218	6.3245	6.0804	6.5882	5.4527	5.4363	5.9158	5.489	6.3913	5.9425	6.2601	6.0778	6.3354	6.724	6.1754	5.7905	4.9567	4.6539	4.9551	5.2462	7.898	6.0123	5.0301	5.0321	5.5216	5.4028
pos_3927	Zedoarondiol	metab_3871	-	HMDB0036448	527.334	pos	M+H-H2O, 2M+Na	C15H24O3	8.25488	98644-24-7	-	-	-	-	-	-	Lipids and lipid-like molecules	Prenol lipids	Sesquiterpenoids	0.0324443	-	82.4	-0.422673	3.2645	3.4638	3.9308	4.329	4.0304	3.9822	2.7204	3.4642	3.6468	2.8847	4.5599	3.3669	4.9782	5.0828	5.8586	2.8858	2.9521	4.972	4.9177	4.5164	4.5326	3.8164	4.2551	4.1425	3.147	3.6705
pos_3929	()-Ibuprofen	metab_3873	-	-	207.138	pos	M+H-H2O, M+H	C13H18O2	8.27697	-	-	-	-	-	-	-	-	-	-	0.035481	64.5	-	0.151964	3.2756	3.2483	2.9437	3.1159	2.9504	2.9378	2.9588	3.1189	3.3226	3.1232	3.6175	3.1505	4.0741	4.1279	4.2744	3.1243	3.082	5.1502	4.6651	3.7982	3.4344	3.5324	4.0326	3.2642	3.4574	3.4264
pos_3930	Stearidonic Acid methyl ester	metab_3874	-	-	291.232	pos	M+H-H2O, M+H	C19H30O2	8.25488	-	-	-	-	-	-	-	-	-	-	0.07813	57.2	-	-0.370349	2.5544	2.5358	2.4637	2.6356	2.4704	2.4578	2.4788	2.6385	2.6601	2.6428	3.6292	2.6519	4.2252	4.4867	4.7574	2.644	3.9555	4.9718	4.4513	3.6568	3.0214	4.2714	4.3829	4.2546	3.8964	3.8505
pos_3967	Lycopersiconolide	metab_3909	-	HMDB0033677	395.277	pos	M+H, M+CH3OH+H	C22H34O4	8.42495	110612-29-8	-	-	-	-	-	-	Lipids and lipid-like molecules	Steroids and steroid derivatives	Steroid lactones	0.01811	-	66.2	-5.79124	3.9568	4.3459	4.0241	3.5488	4.4572	4.0158	4.1991	4.5798	3.9473	4.1752	4.8564	4.2458	4.1891	4.0308	4.9399	4.317	4.8618	4.5477	4.8318	5.131	4.7874	4.357	4.9785	5.692	5.0076	4.3988
pos_3968	Fasciculol C	metab_3910	-	HMDB0035853	491.373	pos	M+H-H2O, M+2Na-H	C30H52O6	8.42495	65694-19-1	-	-	-	-	-	-	Lipids and lipid-like molecules	Prenol lipids	Triterpenoids	0.051282	-	64.1	0.0428593	3.0015	2.3832	3.3148	5.265	3.8001	1.9153	1.3994	4.4638	4.2146	1.7965	5.2279	2.0957	5.7702	5.5112	6.4962	1.5596	1.3942	1.2292	4.1714	1.4803	1.4531	1.4261	3.3776	1.7122	2.9095	3.041
pos_4010	16-Oxolycoclavanol	metab_3951	-	LMPR0106230003	473.362	pos	M+H-H2O, M+H	C30H48O4	8.53127	-	-	-	-	-	-	-	-	-	-	0.0217752	68.1	-	-0.777009	4.2899	3.5902	4.5064	5.0053	3.7653	4.4878	3.5623	5.749	4.8717	3.781	5.2276	4.0876	5.4537	5.708	6.0651	3.9249	4.2701	3.2866	4.7744	4.0767	5.3004	4.4831	4.5168	4.1116	4.2966	3.9224
pos_4019	LysoPA(P-16:0e/0:0)	metab_3960	C15646	HMDB0011154	417.238	pos	M+H, M+Na	C19H39O6P	8.61545	-	-	-	map00565	Ether lipid metabolism	Metabolism	Lipid metabolism	Lipids and lipid-like molecules	Glycerophospholipids	Glycerophosphates	0.0280266	-	77.5	-1.31764	4.7478	4.8811	5.3596	3.4705	5.8841	5.3989	4.33	5.2186	4.134	3.4409	4.7496	3.7695	5.2142	3.5795	3.4565	3.442	5.0123	5.2095	5.1554	5.1789	5.0272	5.2578	5.453	5.3634	5.0924	5.5207
pos_4020	PC(19:1(9Z)/0:0)	metab_3961	-	LMGP01050130	536.371	pos	M+H, M+Na	C27H54NO7P	8.6577	-	-	-	-	-	-	-	-	-	-	0.0303306	63	-	0.4929	2.8278	3.2781	3.913	3.4838	4.6089	3.9035	2.752	2.912	3.1188	4.2954	3.1102	2.8101	3.3147	4.3106	2.9319	3.9914	4.7131	6.0113	5.2957	5.4954	4.4607	4.2801	4.9918	5.476	5.0066	4.1565
pos_4026	Eicosapentaenoic Acid	metab_3966	C06428	HMDB0001999	347.196	pos	M+H, M+2Na-H	C20H30O2	8.69882	10417-94-4	Lipids	Fatty acids	map01040	Biosynthesis of unsaturated fatty acids	Metabolism	Lipid metabolism	Lipids and lipid-like molecules	Fatty Acyls	Fatty acids and conjugates	0.0625134	60.2	-	-0.347633	4.8611	5.327	4.8157	3.7192	4.7879	4.5204	4.3335	3.8716	4.0729	3.6867	4.6656	4.0154	4.4742	3.8352	3.9274	4.0808	5.0414	4.4166	4.9439	5.2649	5.1563	5.097	5.2371	5.0518	5.0072	4.8554
pos_4033	9-octadecenal	metab_3973	-	HMDB0030965;LMFA06000099	267.268	pos	M+H-H2O, M+H	C18H34O	8.74102	5090-41-5	-	-	-	-	-	-	Lipids and lipid-like molecules	Fatty Acyls	Fatty aldehydes	0.119299	55	-	-0.703111	4.2808	0.0207	4.462	3.7575	3.9727	3.8007	4.5674	3.8566	2.5709	5.1942	4.3178	3.4299	3.3026	3.059	0.0272	4.3095	0.018	0.3141	0.019	1.3267	0.0206	0.0194	0.0216	2.8991	0.0196	0.0157
pos_4116	13'-Hydroxy-gamma-tocopherol	metab_4056	-	HMDB0012561	433.367	pos	M+H-H2O, M+H	C28H48O3	9.11293	-	-	-	-	-	-	-	Lipids and lipid-like molecules	Prenol lipids	Quinone and hydroquinone lipids	0.0572481	-	68.7	-0.316831	5.5324	5.4089	5.4731	4.5427	5.154	4.8456	5.2364	5.3855	5.8736	5.5337	5.8529	5.3278	5.2526	5.3347	3.6014	5.3783	0.7472	4.0521	3.046	0.822	0.7981	0.7747	0.8156	0.7912	0.7795	0.6993
pos_4124	MG(18:1(11Z)/0:0/0:0)	metab_4064	-	HMDB0011566	379.282	pos	M+H-2H2O, M+Na	C21H40O4	9.17695	-	-	-	-	-	-	-	Lipids and lipid-like molecules	Glycerolipids	Monoradylglycerols	0.0381043	-	60.8	-0.099731	4.0081	5.0947	3.9886	4.8066	4.6893	4.4759	4.4539	5.7022	4.4723	4.801	6.2892	4.7444	4.6102	5.4656	5.4217	5.0283	6.1036	5.9318	5.7719	5.8349	5.6613	5.645	6.2158	5.9534	6.2369	5.2482
pos_4138	Geranylgeraniol	metab_4078	C09094	LMPR0104010009	291.268	pos	M+H, M+NH4	C20H34O	9.21722	-	-	-	map01110;map00904	Biosynthesis of secondary metabolites; Diterpenoid biosynthesis	Metabolism;Metabolism	Global and overview maps;Metabolism of terpenoids and polyketides	-	-	-	0.019039	54.3	-	-0.307493	5.3163	5.1471	5.3806	4.9618	5.2979	5.1566	5.415	5.2703	5.0637	5.144	5.0121	5.3482	5.3538	5.2398	5.4819	5.3012	4.4672	4.6981	4.6428	4.8372	4.9305	4.9893	4.9434	4.7233	4.6868	5.1337
pos_4150	Isoleucyl-Threonine	metab_4090	-	HMDB0028917	250.178	pos	M+NH4, 2M+H	C10H20N2O4	9.26185	-	-	-	-	-	-	-	Organic acids and derivatives	Carboxylic acids and derivatives	Amino acids, peptides, and analogues	0.0165307	-	74.1	6.72663	5.3404	5.3855	5.5038	5.017	5.2523	5.2912	5.3798	5.6189	5.1073	5.2786	4.7997	5.0074	5.1068	5.1134	4.8283	4.981	4.913	4.1412	4.7499	4.977	5.2058	5.1653	4.9341	5.1013	5.0809	4.4519
pos_4157	7,8-Dihydrovomifoliol 9-[rhamnosyl-(1->6)-glucoside]	metab_4097	-	HMDB0029770	535.271	pos	M+H, M+Na	C25H42O12	9.284	177261-69-7	-	-	-	-	-	-	Lipids and lipid-like molecules	Fatty Acyls	Fatty acyl glycosides	0.0282862	-	67.7	-7.94867	2.6139	2.5953	2.5231	4.0726	2.5299	2.5173	2.5382	6.2881	3.9543	2.7023	4.9883	2.5963	5.1334	5.7144	5.674	3.4099	4.5309	2.3599	3.9505	2.6219	3.7974	4.3456	4.6778	4.5528	4.2865	3.7522
pos_4187	PA(20:5(5Z,8Z,11Z,14Z,17Z)/0:0)	metab_4127	-	LMGP10050033	457.233	pos	M+H, M+Na	C23H37O7P	9.3735	-	-	-	-	-	-	-	-	-	-	0.0658975	53.1	-	-4.81275	2.741	2.7224	2.6502	2.8222	2.8458	2.6443	2.6652	5.4898	2.8467	3.1366	2.851	2.7233	2.7709	2.8464	2.8451	2.8306	4.0105	4.1936	4.7848	5.3862	4.6221	3.4796	4.8864	3.7776	4.3551	3.0884
pos_4229	LysoPC(20:0)	metab_4169	C04230	-	574.385	pos	M+H, M+Na	C28H58NO7P	9.48392	-	Lipids	Phospholipids	map00564;map05231	Glycerophospholipid metabolism; Choline metabolism in cancer	Metabolism;Human Diseases	Lipid metabolism;Cancer: overview	-	-	-	0.030225	60.9	-	0.378149	4.2209	5.0227	5.0657	3.2487	5.4823	5.4577	4.8006	5.3579	4.1534	4.5627	4.0628	4.0666	4.6371	5.7387	4.0263	4.7056	4.961	5.8774	5.5771	5.4178	5.2501	5.3177	5.558	5.974	5.5224	5.4556
pos_4241	Panaxatriol	metab_4181	-	HMDB0038244	441.372	pos	M+H-2H2O, M+Na	C30H52O4	9.54653	-	-	-	-	-	-	-	Lipids and lipid-like molecules	Prenol lipids	Triterpenoids	0.0349007	-	58.9	-0.834172	4.7178	4.8607	4.098	5.0438	4.4547	5.4255	3.4363	4.4299	5.6098	4.2235	5.2014	4.7918	5.1047	4.7313	5.0825	3.6454	4.8354	4.0599	4.7365	3.8739	5.1346	5.0301	5.2391	4.9754	5.012	5.335
pos_4295	(20R,22R)-20,22-dihydroxycholesterol	metab_4234	C05501	LMST01010200	401.341	pos	M+H-H2O, M+H	C27H46O3	9.72065	-	-	-	map01100;map00140	Metabolic pathways; Steroid hormone biosynthesis	Metabolism;Metabolism	Global and overview maps;Lipid metabolism	-	-	-	0.0564533	66.3	-	0.0757599	5.0031	4.789	5.2101	5.1763	5.5809	5.2018	4.8831	4.692	5.1835	4.9751	5.2047	5.3316	5.6116	5.0586	5.5524	4.9175	4.9025	5.3454	5.207	5.0657	5.3113	5.2255	5.1905	4.9326	5.0443	5.2906
pos_4303	Camelliagenin A	metab_4242	-	HMDB0034528	475.378	pos	M+H-2H2O, M+H	C30H50O4	9.72065	53227-91-1	-	-	-	-	-	-	Lipids and lipid-like molecules	Prenol lipids	Triterpenoids	0.0775098	83.3	-	-0.216475	2.6936	1.8974	2.1696	4.2305	2.1311	2.8871	2.3195	4.8909	4.9787	2.9498	5.0537	3.446	6.3279	4.7881	6.1383	3.1641	4.4051	4.8716	5.2212	4.5587	5.2929	4.6632	5.0347	3.5835	4.6091	4.345
pos_4306	15-HEPE	metab_4245	-	HMDB0010209;LMFA03070053	319.224	pos	M+H, M+CH3OH+H	C20H30O3	9.58703	97850-14-1	-	-	-	-	-	-	Lipids and lipid-like molecules	Fatty Acyls	Eicosanoids	0.0447881	-	65.1	-7.42254	3.638	3.5906	3.5296	3.6702	3.8411	3.6264	3.5757	4.2754	4.3515	3.2549	4.1858	4.1452	5.0643	4.7134	4.8321	3.7022	4.7147	5.33	4.9969	4.9401	5.0951	5.028	5.263	5.0574	5.1123	4.7218
pos_4309	(3b,16a,21b,22a)-12-Oleanene-3,16,21,23,28-pentol-22-angeloyloxy-23-al	metab_4248	-	HMDB0032832	587.392	pos	M+H, M+Na	C35H54O7	9.76477	200492-42-8	-	-	-	-	-	-	Lipids and lipid-like molecules	Prenol lipids	Triterpenoids	0.0690077	-	70.8	-3.55944	0.4083	0.397	0.3551	2.8147	0.3589	1.9329	0.3636	0.4616	0.4758	0.4644	0.6689	3.0073	0.4268	3.1236	0.4747	0.4652	2.8984	4.0068	3.6182	4.049	0.3961	3.2002	3.4123	3.3565	3.0858	0.3282
pos_4311	Linoleoyl ethanolamide	metab_4250	C13828	HMDB0012252	306.279	pos	M+H-H2O, M+H	C20H37NO2	9.58703	68171-52-8	-	-	-	-	-	-	Organic nitrogen compounds	Organonitrogen compounds	Amines	0.0783141	-	59.1	-0.15839	2.7179	4.7135	2.6271	2.7992	2.6339	2.6212	2.6422	5.0761	4.8882	5.9705	4.4349	4.6271	4.8835	5.3576	5.2752	4.7547	3.7732	6.6221	6.3331	6.0875	3.0625	4.5692	3.8535	3.758	2.6756	3.4567
pos_4312	All-trans-Farnesyl acetate	metab_4251	-	-	265.216	pos	M+H, 2M+K	C17H28O2	9.78692	-	-	-	-	-	-	-	-	-	-	0.141643	60.6	-	-0.371003	2.9608	2.9422	2.8699	3.2914	5.076	3.455	2.885	4.5513	4.0939	3.0493	4.1117	3.8341	5.4231	3.9089	5.1053	4.1715	3.518	3.776	4.0902	3.6749	4.3091	3.9985	4.3134	3.8855	4.046	3.7967
pos_4340	19-Norandrosterone	metab_4279	-	LMST02010042;HMDB0002697	570.458	pos	M+CH3OH+H, 2M+NH4	C18H28O2	9.87587	1225-01-0	-	-	-	-	-	-	Lipids and lipid-like molecules	Steroids and steroid derivatives	Estrane steroids	0.252702	-	74	-0.121924	4.3037	4.1924	4.3058	3.7801	4.3932	4.2488	4.1193	3.869	3.7957	4.1953	4.8759	4.7902	5.5507	4.9709	5.4349	4.7295	4.683	5.5428	4.865	4.8613	4.4963	4.5495	4.6975	4.7523	4.6322	4.5878
pos_4358	Albigenic acid	metab_4297	-	HMDB0036638	473.359	pos	M+H, M+Na	C30H48O4	9.96408	664-40-4	-	-	-	-	-	-	Lipids and lipid-like molecules	Prenol lipids	Triterpenoids	0.065196	-	90.2	-6.78173	3.6916	3.6036	3.7668	3.6826	3.9836	4.2399	3.7192	4.0084	4.5443	3.8381	4.8644	4.0998	4.4946	4.2241	4.3447	3.9193	4.494	4.3021	4.353	4.2909	4.8972	4.6259	5.1794	4.4222	4.5743	3.8751
pos_4365	DG(11D3/9D3/0:0)	metab_4304	-	HMDB0116375	655.491	pos	M+H-H2O, M+CH3OH+H	C41H68O7	9.98617	-	-	-	-	-	-	-	Lipids and lipid-like molecules	Fatty Acyls	Fatty acids and conjugates	0.0189978	-	51.6	-3.4059	3.6883	3.6697	3.5973	5.872	5.4624	4.7869	3.6124	6.5733	6.4364	4.5607	5.3357	5.1216	6.6003	6.3446	6.2462	5.4384	6.033	5.622	6.2716	6.2251	6.0072	5.405	6.3065	6.3721	6.4276	5.0948
pos_4366	22-Angeloyltheasapogenol A	metab_4305	-	HMDB0032831	589.408	pos	M+H, M+Na	C35H56O7	9.98617	200492-44-0	-	-	-	-	-	-	Lipids and lipid-like molecules	Prenol lipids	Triterpenoids	0.16145	-	63.4	-3.09384	0.4764	0.4641	2.4423	3.7167	2.3752	0.4143	2.3632	0.5343	3.5511	0.5374	4.0383	3.431	2.6931	3.0541	3.0421	3.3993	4.0811	2.9659	3.1501	4.0252	3.7515	4.0203	4.4459	3.977	4.097	2.7574
pos_4384	TG(8:0/8:0/16:0)	metab_4323	-	HMDB0071759	605.475	pos	M+H-2H2O, M+Na	C35H66O6	10.0972	-	-	-	-	-	-	-	Lipids and lipid-like molecules	Glycerolipids	Triradylcglycerols	0.0665989	-	59.5	0.463494	2.6717	3.9256	3.2665	3.4688	4.1346	3.8495	2.1964	4.5856	3.6855	3.192	4.2239	4.2994	5.3276	4.7787	5.527	3.9466	5.49	5.7905	5.326	6.0166	5.1841	4.8965	5.4364	5.5998	5.5285	4.3555
pos_4391	2-(10-Heptadecenyl)-6-hydroxybenzoic acid	metab_4330	-	HMDB0038522	357.279	pos	M+H-H2O, 2M+K	C24H38O3	10.1421	111047-30-4	-	-	-	-	-	-	Benzenoids	Benzene and substituted derivatives	Benzoic acids and derivatives	0.0282526	-	71.1	-0.56682	4.0702	0.194	0.1693	4.1127	5.3223	0.1674	0.7016	5.6853	3.9833	3.6747	0.2449	3.6621	4.3344	5.7834	6.1204	4.0407	0.1724	0.1228	0.1806	2.6119	0.1934	0.1836	1.9222	1.9305	0.1855	2.8579
pos_4397	Ganoderiol A	metab_4336	-	HMDB0035326	475.376	pos	M+H, M+Na	C30H50O4	10.1644	-	-	-	-	-	-	-	Lipids and lipid-like molecules	Prenol lipids	Triterpenoids	0.0678892	-	63.7	-4.48149	2.8195	2.6582	1.1683	3.7007	3.3231	2.4029	1.1824	3.3511	1.3543	2.3848	5.2949	3.7083	4.6527	1.354	4.2716	2.664	4.3479	4.4636	3.9314	4.5335	5.0938	4.562	5.0761	4.2914	4.4534	3.5154
pos_4452	Lactosylceramide (d18:1/16:0)	metab_4390	C01290	HMDB0006750	884.607	pos	M+H-H2O, M+Na	C46H87NO13	10.5423	-	Lipids	Glycolipids	map00600;map01100	Sphingolipid metabolism; Metabolic pathways	Metabolism;Metabolism	Lipid metabolism;Global and overview maps	Lipids and lipid-like molecules	Sphingolipids	Glycosphingolipids	0.0546728	-	62.5	-0.117951	3.9215	4.4061	5.1642	4.492	4.1212	5.0129	4.2124	4.5574	4.2905	4.9466	3.4721	4.5525	5.1934	4.393	4.3734	4.3545	5.0531	5.4586	5.656	4.9742	5.727	5.0939	5.8561	5.7042	5.665	5.27
pos_4466	Adrenic acid	metab_4404	C16527	LMFA04000050;HMDB0002226;LMFA01030178	355.263	pos	M+Na, 2M+H	C22H36O2	10.6977	28874-58-0	-	-	map01040;map04216	Biosynthesis of unsaturated fatty acids; Ferroptosis	Metabolism;Cellular Processes	Lipid metabolism;Cell growth and death	Lipids and lipid-like molecules	Fatty Acyls	Fatty acids and conjugates	0.149539	-	74.4	7.5853	3.8171	2.7978	2.7256	3.6594	4.711	2.7197	2.9045	5.1061	2.9222	3.1207	3.7041	3.4137	4.2738	5.6169	5.1446	3.0758	3.3881	2.5621	2.7597	2.8244	2.7963	2.7684	2.817	4.1425	3.9814	2.6761
pos_4498	SM(d18:0/16:1(9Z))	metab_4432	C00550	HMDB0013464	725.557	pos	M+H, M+Na	C39H79N2O6P	10.9851	-	Lipids	Phospholipids	map00600;map01100;map04071;map04217	Sphingolipid metabolism; Metabolic pathways; Sphingolipid signaling pathway; Necroptosis	Metabolism;Metabolism;Environmental Information Processing;Cellular Processes	Lipid metabolism;Global and overview maps;Signal transduction;Cell growth and death	Lipids and lipid-like molecules	Sphingolipids	Phosphosphingolipids	0.0698461	-	71.9	0.241746	4.7306	4.6858	5.2731	4.4914	4.9654	4.9282	4.8139	5.1832	4.5496	4.6586	4.7404	3.5856	5.1993	3.5931	4.7411	4.322	5.4919	6.5403	6.2087	5.7408	6.044	5.7105	6.1802	6.2866	6.0064	5.889
pos_4517	Cer(d18:1/18:1(11Z))	metab_4451	-	HMDB0011774	586.517	pos	M+H-H2O, M+Na	C36H69NO3	11.2512	-	-	-	-	-	-	-	Lipids and lipid-like molecules	Sphingolipids	Ceramides	0.0255861	-	58.6	0.398018	5.0725	6.2645	5.7928	5.1065	5.0818	5.7454	5.7721	5.5731	5.2324	5.5373	5.5984	5.1526	5.7418	5.5884	5.6373	5.142	4.0302	3.4073	4.5615	4.4999	4.9039	4.2682	4.7591	4.3185	5.6855	6.1341
pos_4534	PC(16:0/16:0)	metab_4468	C00157	LMGP01010564;HMDB0000564	756.552	pos	M+H, M+Na	C40H80NO8P	11.4939	63-89-8	Lipids	Phospholipids	map01100;map00564;map01110;map00590;map00591;map00592;map05231;map04723	Metabolic pathways; Glycerophospholipid metabolism; Biosynthesis of secondary metabolites; Arachidonic acid metabolism; Linoleic acid metabolism; alpha-Linolenic acid metabolism; Choline metabolism in cancer; Retrograde endocannabinoid signaling	Metabolism;Metabolism;Metabolism;Metabolism;Metabolism;Metabolism;Human Diseases;Organismal Systems	Global and overview maps;Lipid metabolism;Global and overview maps;Lipid metabolism;Lipid metabolism;Lipid metabolism;Cancer: overview;Nervous system	Lipids and lipid-like molecules	Glycerophospholipids	Glycerophosphocholines	0.259179	-	67.7	-0.00348153	1.8082	1.7898	1.7188	1.8884	1.7254	1.713	1.7336	1.9057	1.9126	1.8956	1.9169	1.7908	3.6899	1.9123	3.2597	1.8967	5.2988	5.3678	4.6621	4.2438	5.4767	4.8401	5.6033	5.8557	5.8463	2.9401
pos_4537	PC(14:1(9Z)/20:0)	metab_4471	C00157	LMGP01011397;HMDB0007911	782.567	pos	M+H, M+Na	C42H82NO8P	11.45	-	Lipids	Phospholipids	map01100;map00564;map01110;map00590;map00591;map00592;map05231;map04723	Metabolic pathways; Glycerophospholipid metabolism; Biosynthesis of secondary metabolites; Arachidonic acid metabolism; Linoleic acid metabolism; alpha-Linolenic acid metabolism; Choline metabolism in cancer; Retrograde endocannabinoid signaling	Metabolism;Metabolism;Metabolism;Metabolism;Metabolism;Metabolism;Human Diseases;Organismal Systems	Global and overview maps;Lipid metabolism;Global and overview maps;Lipid metabolism;Lipid metabolism;Lipid metabolism;Cancer: overview;Nervous system	Lipids and lipid-like molecules	Glycerophospholipids	Glycerophosphocholines	0.126462	-	78.7	0.0395702	3.1101	3.0915	3.0192	3.1914	3.0259	3.0133	3.0343	3.1943	3.2159	3.1986	3.2202	3.0924	3.445	3.2156	3.2143	4.9508	4.3113	5.3251	3.0533	4.2395	4.0878	3.9645	5.041	4.0171	5.6904	4.2904
pos_4543	1-(7Z,10Z,13Z,16Z-docosatetraenoyl)-glycero-3-phosphate	metab_4477	-	LMGP10050020;HMDB0062310	487.28	pos	M+H, M+Na	C25H43O7P	11.8036	-	-	-	-	-	-	-	Lipids and lipid-like molecules	Glycerophospholipids	Glycerophosphates	0.220177	-	61.5	-4.46176	0.0019	3.0573	1.8127	2.7416	3.7558	4.0596	3.5721	0.6579	0.8295	1.4224	0.0024	0.0018	0.002	0.0024	3.5167	0.0023	0.0015	4.4468	2.7841	4.6182	0.0018	3.1834	4.2375	0.0017	4.5595	4.3769
pos_4615	N-oleoyl methionine	metab_4549	-	LMFA08020110	414.304	pos	M+H-H2O, M+H	C23H43NO3S	9.19525	-	-	-	-	-	-	-	-	-	-	0.126975	72.8	-	-2.7355	4.2817	2.6628	3.3208	4.4797	2.5973	2.5847	3.0358	3.2985	4.1643	3.9532	3.7813	3.0709	3.5065	4.1915	4.1974	2.7795	3.6005	3.26	3.2429	3.9221	5.2287	4.7339	2.8619	3.2304	5.5629	2.5412
pos_4684	9S,10R-Epoxy-6Z-octadecene	metab_4615	-	LMFA12000284	265.253	pos	M+H-H2O, M+H	C18H32O	14.3109	-	-	-	-	-	-	-	-	-	-	0.0445222	55.6	-	-0.0729452	5.2495	5.3663	5.4024	5.2178	5.28	5.2289	5.2931	5.2941	5.1425	5.1247	5.253	5.2253	5.2503	5.2943	5.434	5.3081	5.8736	5.4654	5.6112	5.9	6.0102	5.8746	6.1197	5.9532	5.9974	5.6323
pos_4717	2-Undecenal	metab_4648	-	HMDB0040247;LMFA06000065	151.148	pos	M+H-H2O, M+H	C11H20O	9.03272	2463-77-6	-	-	-	-	-	-	Organic oxygen compounds	Organooxygen compounds	Carbonyl compounds	0.0111291	-	55.3	0.342041	5.857	5.7803	5.9385	5.6133	5.8345	5.777	5.9341	5.7931	5.6863	5.7297	5.6314	5.8267	5.8351	5.7911	5.874	5.7681	5.2044	5.4843	5.3239	5.5429	5.5414	5.407	5.5865	5.4423	5.3644	5.6837
pos_4720	3-Methyl-2-cyclopenten-1-one	metab_4651	-	HMDB0031546	114.092	pos	M+H, M+NH4	C6H8O	9.03272	2758-18-1	-	-	-	-	-	-	Organic oxygen compounds	Organooxygen compounds	Carbonyl compounds	0.00613363	64	-	4.51736	6.4468	6.3637	6.5569	6.2116	6.4252	6.3723	6.524	6.3881	6.2729	6.3292	6.225	6.4235	6.4252	6.4044	6.4702	6.3845	5.7159	6.0235	5.8724	6.1004	6.0687	5.9697	6.1317	5.9838	5.8547	6.2778
pos_4723	2,5-Heptadien-1-ol	metab_4654	-	HMDB0040339	95.086	pos	M+H-H2O, M+H	C7H12O	9.03272	62237-90-5	-	-	-	-	-	-	Lipids and lipid-like molecules	Fatty Acyls	Fatty alcohols	0.00546134	-	61	4.0677	5.7724	5.6707	5.8567	5.5298	5.7386	5.6743	5.821	5.6951	5.5764	5.6152	5.5117	5.7222	5.7482	5.6909	5.8529	5.6864	5.1015	5.3827	5.2439	5.4418	5.4669	5.3214	5.4792	5.3086	5.2608	5.581
pos_4727	Palmitic amide	metab_4658	-	HMDB0012273	256.263	pos	M+H, M+ACN+H	C16H33NO	8.93502	629-54-9	-	-	-	-	-	-	Lipids and lipid-like molecules	Fatty Acyls	Fatty amides	0.00672219	-	61.9	-0.494406	7.514	7.4863	7.6644	7.2901	7.5626	7.431	7.7102	7.5208	7.3724	7.4364	7.3125	7.5568	7.5601	7.5702	7.687	7.5416	6.9898	6.9832	6.8701	7.1757	7.2888	7.2135	7.4571	7.1375	7.1083	7.4802
pos_4728	Ercalcitriol	metab_4659	-	HMDB0006225	429.336	pos	M+H, M+CH3OH+H	C28H44O3	8.84688	60133-18-8	-	-	-	-	-	-	Lipids and lipid-like molecules	Steroids and steroid derivatives	Vitamin D and derivatives	0.0333971	-	65.8	-0.526291	4.2359	4.5035	4.361	4.8131	3.6553	3.7151	3.8195	4.5697	4.9833	4.3019	5.2574	4.1922	5.2009	5.4585	5.393	4.3347	3.1632	3.4552	4.4575	4.1751	4.3446	4.1229	4.5992	3.1661	4.068	2.7022
pos_4756	Pregnanetriol	metab_4686	-	HMDB0006070	337.273	pos	M+H, M+Na	C21H36O3	8.63652	27178-64-9	-	-	-	-	-	-	Lipids and lipid-like molecules	Steroids and steroid derivatives	Pregnane steroids	0.027238	-	75.8	-0.912559	4.0094	5.8668	3.7166	4.6371	5.0174	4.2448	4.056	6.0299	4.2068	4.9077	5.4778	5.0193	4.5435	5.5219	4.9463	3.8974	6.435	6.6285	6.5453	6.5299	5.8128	5.7701	6.5886	6.8605	6.738	5.8119
pos_4764	Retinol	metab_4694	C19962;C00473	LMPR01090001	287.237	pos	M+H-H2O, M+H	C20H30O	8.63652	-	-;Vitamins and Cofactors	-;Vitamins	map01100;map00830;map04977	Metabolic pathways; Retinol metabolism; Vitamin digestion and absorption	Metabolism;Metabolism;Organismal Systems	Global and overview maps;Metabolism of cofactors and vitamins;Digestive system	-	-	-	0.0231396	63.9	-	-0.519656	2.568	4.7917	2.4773	3.1588	4.5153	3.8595	2.4923	4.0143	3.3556	2.6564	3.2486	4.2043	2.9713	3.4954	4.2265	2.9413	5.4657	5.0444	5.2694	5.4099	5.1023	4.9292	5.7852	5.5319	5.7226	5.3942
pos_4768	1,17-Heptadecanediol	metab_4698	-	HMDB0040983;LMFA05000576	311.237	pos	M+K, M+ACN+Na	C17H36O2	8.51282	66577-59-1	-	-	-	-	-	-	Lipids and lipid-like molecules	Fatty Acyls	Fatty alcohols	0.0393129	-	62.3	8.23534	2.6436	4.5092	2.2783	3.3036	4.2396	3.7502	3.3443	3.9278	3.0505	2.5362	4.0131	4.312	2.3987	4.429	4.0395	3.098	5.2596	5.0296	5.0246	5.4512	4.818	4.7908	5.5681	5.4942	5.7427	5.101
pos_4785	3-Methyl-2-cyclohexen-1-one	metab_4715	-	HMDB0031541	111.081	pos	M+H, M+CH3OH+H	C7H10O	8.33965	1193-18-6	-	-	-	-	-	-	Organic oxygen compounds	Organooxygen compounds	Carbonyl compounds	0.0142321	61.7	-	2.57089	4.7401	4.802	4.8273	4.8139	4.7175	4.7175	4.8025	4.7381	4.6742	4.6774	4.9257	4.7892	4.8391	4.8741	4.8644	4.8838	5.2357	4.6413	4.8481	5.2835	5.2714	4.9046	5.2763	4.9655	5.1138	4.7715
pos_4791	6,10-dimethyl-9-methylene-undec-5E-en-2-one	metab_4721	-	LMPR0103030001	191.179	pos	M+H-H2O, M+H	C14H24O	8.31917	-	-	-	-	-	-	-	-	-	-	0.01287	51.1	-	0.0756093	4.4772	4.8625	4.4638	4.8823	4.0612	4.3701	4.1828	4.5033	4.9369	4.3219	5.1004	4.5125	4.4592	4.8674	4.7734	4.5789	5.5462	4.5097	4.9193	5.5476	5.5342	5.1247	5.5688	5.1206	5.4566	4.758
pos_4792	Oxacyclotetradecan-2-one	metab_4722	-	HMDB0040451	177.164	pos	M+H-2H2O, M+H-H2O	C13H24O2	8.31917	1725-04-8	-	-	-	-	-	-	Phenylpropanoids and polyketides	Macrolides and analogues	Not Available	0.014845	-	55.4	0.134212	5.3542	5.3528	5.2138	5.5719	4.9861	5.2178	5.1955	5.4159	5.424	5.1336	5.6087	5.2916	5.524	5.7481	5.7562	5.3743	5.8413	5.5453	5.4962	5.9439	5.842	5.4931	5.9046	5.5287	5.7614	5.4106
pos_4806	All-Trans-3,4-Didehydro Retinol	metab_4736	-	LMPR01090008	285.221	pos	M+H-H2O, M+H	C20H28O	8.25488	-	-	-	-	-	-	-	-	-	-	0.0984244	60.4	-	-0.294092	2.5913	3.0322	2.5006	2.6725	3.2039	2.4947	2.5157	2.6755	2.8985	2.6798	3.0259	2.5737	3.6269	2.6967	4.2597	2.6809	4.8318	3.417	4.5105	4.8358	3.7792	3.9803	5.1109	4.8756	5.1174	4.1222
pos_4823	1-(8Z,11Z,14Z-eicosatrienoyl)-sn-glycero-3-phosphocholine	metab_4753	-	-	546.356	pos	M+H, M+Na	C28H52NO7P	8.07908	-	-	-	-	-	-	-	-	-	-	0.0183094	68.7	-	0.558483	2.8916	2.873	3.628	4.0176	4.7027	4.2261	2.8158	4.3982	2.9974	2.9801	4.3048	2.8739	4.1229	4.6719	5.1801	3.7888	5.174	5.8106	5.2698	5.3837	4.8091	4.7633	5.4064	5.6508	5.1292	5.0689
pos_4831	Cyclohexaneundecanoic acid	metab_4761	C12100	HMDB0030997	233.226	pos	M+H-2H2O, M+H	C17H32O2	8.0129	-	-	-	-	-	-	-	Lipids and lipid-like molecules	Fatty Acyls	Fatty acids and conjugates	0.0154805	-	60.9	-0.198824	4.2923	4.322	4.356	4.5659	4.1683	4.4739	4.2718	4.5688	4.3582	4.5799	5.0682	4.2885	4.6628	4.6186	4.8434	4.6078	5.117	5.1046	5.3382	5.507	5.3565	5.2468	5.5006	5.1916	5.2691	4.8766
pos_4839	1-pentadecanoyl-glycero-3-phosphate	metab_4769	-	HMDB0062324;LMGP10050037	419.217	pos	M+H-H2O, M+Na	C18H37O7P	7.94628	-	-	-	-	-	-	-	Lipids and lipid-like molecules	Glycerophospholipids	Glycerophosphates	0.0691414	-	66.1	0.819852	2.103	4.2279	3.7349	2.1837	3.0664	3.9958	3.8959	4.4795	4.1151	5.0199	5.1661	2.6395	4.4787	3.6866	2.8923	2.9791	3.88	3.9482	3.6635	4.5093	4.1621	4.967	4.7091	2.6387	4.4166	2.7906
pos_4844	2-Methylcyclododecanone	metab_4774	-	HMDB0041404	219.174	pos	M+H-H2O, M+Na	C13H24O	7.88107	16837-94-8	-	-	-	-	-	-	Organic oxygen compounds	Organooxygen compounds	Carbonyl compounds	0.0188957	-	63.8	0.0715471	4.5114	4.4878	4.4678	4.4503	4.3057	4.4703	4.4072	4.4209	4.5248	4.3159	4.7686	4.5224	5.0299	4.9542	4.8543	4.4689	4.9919	5.7109	5.1667	5.191	5.0762	4.6428	5.202	4.6955	4.6943	4.5598
pos_4853	9,12-Octadecadiynoic Acid	metab_4783	-	LMFA01030540	277.216	pos	M+H-H2O, M+H	C18H28O2	7.6607	-	-	-	-	-	-	-	-	-	-	0.00475556	66.3	-	-0.204813	5.1317	5.2678	5.386	5.6163	5.1622	5.1776	4.9604	5.4401	5.4608	4.9781	5.772	5.0573	5.7488	5.7746	6.0728	5.0393	6.3815	7.1478	6.9495	6.8796	6.7003	6.5379	7.0092	6.493	6.6125	6.1131
pos_4855	Chamazulene	metab_4785	C09633	LMPR0103410002	185.133	pos	M+H, M+CH3OH+H	C14H16	7.6607	-	-	-	-	-	-	-	-	-	-	0.0183043	54.2	-	0.369154	4.1867	4.2362	4.0914	4.5017	3.8699	4.0853	3.9871	4.3213	4.418	4.0895	4.5281	4.2911	4.6868	5.0017	5.1452	4.2485	4.577	5.3826	5.245	5.1246	4.9745	4.7723	5.2959	4.7441	4.8079	4.7992
pos_4875	()-Furaneol	metab_4804	-	HMDB0040594	111.044	pos	M+H-H2O, M+H	C6H8O3	7.37578	-	-	-	-	-	-	-	Organoheterocyclic compounds	Dihydrofurans	Furanones	0.0461365	58.3	-	2.30254	4.9553	4.9539	5.0309	4.7245	4.8687	4.9058	4.9411	4.871	4.8209	4.8258	4.8688	4.8921	4.9131	4.9794	4.8322	4.8533	4.8013	4.5583	4.7665	4.8679	4.7859	4.6774	4.882	4.8684	4.7172	4.6862
pos_4884	Neriantogenin	metab_4813	-	HMDB0030044	373.233	pos	M+H-2H2O, M+H	C23H32O4	7.2875	-	-	-	-	-	-	-	Lipids and lipid-like molecules	Steroids and steroid derivatives	Steroid lactones	0.0702533	59.4	-	8.27138	4.0408	3.5909	3.1075	3.6712	3.9213	3.9446	4.373	3.9752	3.5875	4.1367	3.1369	4.872	2.8559	2.9845	3.9949	4.3044	4.4242	4.2733	4.3666	5.0907	4.472	4.8557	4.8523	4.41	5.0042	2.7876
pos_4911	Phytosphingosine	metab_4839	C12144	HMDB0004610;LMSP01030001	318.3	pos	M+H, M+Na	C18H39NO3	6.60485	554-62-1	-	-	map00600;map01100	Sphingolipid metabolism; Metabolic pathways	Metabolism;Metabolism	Lipid metabolism;Global and overview maps	Organic nitrogen compounds	Organonitrogen compounds	Amines	0.00388743	64.8	-	-0.335467	5.1872	5.3275	4.5503	4.787	5.1506	5.7801	5.185	5.6637	5.4465	5.4611	5.0644	5.5212	5.6584	4.7167	4.7584	4.9153	3.8869	4.9249	4.2499	4.485	4.0177	4.1911	4.4345	4.8633	4.3548	4.4299
pos_4920	2,6-Dimethylnaphthalene	metab_4848	C14330	HMDB0059764	157.101	pos	M+H, 2M+H	C12H12	6.49818	-	-	-	-	-	-	-	Benzenoids	Naphthalenes	Not Available	0.0129905	86.8	-	0.542971	5.4287	5.19	4.8492	5.4128	4.9271	5.0117	5.1105	5.2261	5.307	5.0661	5.2704	5.3189	5.2862	5.2951	5.2814	5.2204	4.5748	5.201	5.071	4.8833	4.8206	4.6317	5.0875	4.7597	4.7569	5.1396
pos_4921	2E,6E,8E-decatrienoic acid	metab_4849	-	LMFA01030215	131.086	pos	M+H-2H2O, M+H	C10H14O2	6.49818	-	-	-	-	-	-	-	-	-	-	0.025304	60.2	-	0.731141	5.404	5.1378	4.7464	5.3904	4.9613	5.0381	5.1371	5.2193	5.2538	4.9371	5.2013	5.3375	5.2945	5.2481	5.0655	5.0775	4.233	4.8444	4.7141	4.6408	4.5722	4.3684	4.7437	4.4865	4.4324	5.1068
pos_4956	2-benzylheptanoic acid	metab_4884	-	HMDB0133180	243.138	pos	M+H-2H2O, M+Na	C14H20O2	5.73233	-	-	-	-	-	-	-	Phenylpropanoids and polyketides	Phenylpropanoic acids	Not Available	0.0277563	-	55.2	0.192819	5.999	4.9568	4.3706	5.6316	4.6465	4.6384	4.5859	5.9613	5.3252	4.745	5.3911	4.8844	5.7294	5.6728	5.3703	5.2013	3.8575	4.5655	4.637	4.3642	4.1064	3.9705	4.461	4.003	4.0351	5.013
pos_5040	Imidazolepropionic acid	metab_4968	C20522	HMDB0002271	163.05	pos	M+H-2H2O, M+Na	C6H8N2O2	2.51147	1074-59-5	-	-	map00340	Histidine metabolism	Metabolism	Amino acid metabolism	Organoheterocyclic compounds	Azoles	Imidazoles	0.0245652	-	52.7	2.66636	3.6134	3.6465	3.7251	3.099	3.6104	3.6852	3.5344	3.262	3.0461	3.3264	3.9791	3.247	3.1854	3.3522	2.9776	2.695	3.3252	3.1354	3.2828	3.5184	3.3429	3.5285	3.4895	5.1067	2.8659	2.6505
pos_5121	N-Acetylvanilalanine	metab_5049	-	HMDB0011716	317.113	pos	M+H-2H2O, M+ACN+Na	C12H15NO5	1.87375	-	-	-	-	-	-	-	Organic acids and derivatives	Carboxylic acids and derivatives	Amino acids, peptides, and analogues	0.0994007	-	55.2	0.322862	4.0651	3.3939	4.5898	4.0854	3.8512	4.139	3.843	3.6507	3.8391	4.1994	3.2113	4.137	3.7904	4.5754	4.4893	4.3186	4.2224	3.1659	3.4504	3.1464	4.2478	4.3344	3.7992	3.289	3.8297	3.9686
pos_5159	Glisoflavanone	metab_5085	-	HMDB0030149	389.174	pos	M+H-2H2O, M+ACN+H	C25H28O6	1.7275	-	-	-	-	-	-	-	Phenylpropanoids and polyketides	Isoflavonoids	Isoflavans	0.0319967	-	61.8	-2.07793	4.3853	3.8458	3.2782	4.2923	3.6027	3.4216	3.8772	4.6096	4.3962	4.0153	4.3076	4.2589	4.238	5.0833	4.9165	4.5232	6.2851	3.4555	3.865	3.8113	5.1556	6.2159	5.2311	5.3918	6.0832	4.75
pos_5171	Seryltyrosine	metab_5097	-	HMDB0029051	301.148	pos	M+H, M+CH3OH+H	C12H16N2O5	1.64853	-	-	-	-	-	-	-	Organic acids and derivatives	Carboxylic acids and derivatives	Amino acids, peptides, and analogues	0.177642	-	55	8.94405	4.0041	2.8064	2.7342	4.2644	3.704	4.0531	2.9469	3.9907	4.0134	3.8069	3.2212	4.3003	3.5347	4.8639	4.3959	4.6139	2.7658	3.3368	3.7471	3.6247	3.0609	3.1102	4.2406	3.4155	3.3427	2.6847
pos_5229	Threoninyl-Tyrosine	metab_5150	-	HMDB0029073	315.155	pos	M+CH3OH+H, M+ACN+H	C13H18N2O5	1.50252	-	-	-	-	-	-	-	Organic acids and derivatives	Carboxylic acids and derivatives	Amino acids, peptides, and analogues	0.0199429	-	55.9	-0.118079	4.219	3.2686	3.4597	4.4474	3.7298	3.1404	2.9783	4.6739	4.331	3.9059	4.3218	3.4606	3.4588	4.5011	4.5401	4.1893	6.1471	5.2062	4.2981	4.4694	5.8994	6.2842	4.4668	6.012	6.1919	4.4645
pos_5247	7-hydroxyoct-6-enoylglycine	metab_5167	-	HMDB0094778	233.15	pos	M+NH4, M+2Na-H	C10H17NO4	1.4259	-	-	-	-	-	-	-	Organic acids and derivatives	Carboxylic acids and derivatives	Amino acids, peptides, and analogues	0.0297847	-	62.2	-0.155291	5.0951	5.6881	4.7308	4.9921	4.5427	5.7103	5.6002	4.5238	4.9212	4.9667	4.7722	5.6933	4.4711	4.7217	4.6983	5.0777	5.332	4.6613	4.6416	4.6918	4.6374	5.1323	4.4682	4.8215	5.1556	4.8032
pos_5280	Lipoamide	metab_5197	C00248	LMFA08010006;HMDB0000962	223.091	pos	M+H-H2O, M+NH4	C8H15NOS2	1.38823	940-69-2	-	-	-	-	-	-	Organoheterocyclic compounds	Dithiolanes	Lipoamides	0.046811	-	54.9	-4.41987	4.0394	3.1054	3.8673	4.1789	2.9871	3.2355	3.8784	4.4077	4.0061	3.4067	3.6632	3.1423	3.8003	4.6788	4.3284	5.0015	4.6	3.8323	3.3456	3.9204	4.4346	4.6517	4.4391	3.9556	4.294	2.8652
pos_5333	N-(1-Deoxy-1-fructosyl)histidine	metab_5249	-	HMDB0037839	300.12	pos	M+H-H2O, M+H	C12H19N3O7	1.32368	25020-13-7	-	-	-	-	-	-	Lipids and lipid-like molecules	Prenol lipids	Sesquiterpenoids	0.0720738	-	81.6	3.28771	4.5439	4.0406	4.6561	4.2703	4.6037	4.2668	4.4255	4.1485	4.2263	4.3533	3.5674	4.1527	4.2028	5.3776	4.8006	5.3597	4.8766	4.0648	5.1221	4.5047	4.4376	4.8452	4.3832	4.3439	4.7109	4.2052
pos_5337	Tyrosyl-Glycine	metab_5253	-	HMDB0029105	280.129	pos	M+H-H2O, M+ACN+H	C11H14N2O4	1.25827	-	-	-	-	-	-	-	Organic acids and derivatives	Carboxylic acids and derivatives	Amino acids, peptides, and analogues	0.102481	-	65.3	0.775996	4.3887	3.581	3.6887	4.2611	3.6212	3.7561	4.3739	3.8451	4.4811	3.6746	3.8854	3.7364	3.7267	4.2754	4.3639	4.8734	4.3839	3.2659	4.1733	4.3187	3.8382	4.1368	3.8084	3.8562	4.0283	3.4561
pos_5355	Benzofuran	metab_5270	C14512	HMDB0032929	136.076	pos	M+H, M+NH4	C8H6O	0.962317	271-89-6	-	-	-	-	-	-	Organoheterocyclic compounds	Benzofurans	Not Available	0.00821637	74.2	-	2.36098	6.2867	5.5962	6.837	5.5376	6.5146	6.4794	6.0978	5.4303	5.93	6.7984	5.3936	6.2705	6.6581	6.6324	6.7856	6.0471	5.3046	6.2883	5.7347	5.209	5.1396	5.4046	5.2688	6.1693	5.1206	5.9125
pos_5357	Toluene	metab_5272	C01455	HMDB0034168	93.0704	pos	M+H, 2M+K	C7H8	0.962317	108-88-3	-	-	map01100;map01220;map00623;map01120	Metabolic pathways; Degradation of aromatic compounds; Toluene degradation; Microbial metabolism in diverse environments	Metabolism;Metabolism;Metabolism;Metabolism	Global and overview maps;Global and overview maps;Xenobiotics biodegradation and metabolism;Global and overview maps	Benzenoids	Benzene and substituted derivatives	Toluenes	0.015083	-	60	5.26761	5.4374	5.5008	4.9503	5.6399	4.2578	3.8275	4.7728	5.5393	5.6854	4.0824	5.6026	4.5641	4.4003	4.8202	4.0107	4.2924	5.7639	4.6476	4.8533	5.5731	5.5519	5.6881	5.7262	5.2567	5.7816	5.3426
pos_5360	N(2)-phenylacetyl-L-glutaminate	metab_5275	-	HMDB0062645	328.129	pos	M+ACN+Na, 2M+ACN+H	C13H16N2O4	0.944567	-	-	-	-	-	-	-	Organic acids and derivatives	Carboxylic acids and derivatives	Amino acids, peptides, and analogues	0.063124	-	52.2	7.43406	3.8462	3.8466	4.3203	0.0046	4.6235	4.1222	3.2963	3.7478	0.0049	5.5	2.7417	3.5018	0.0041	3.9302	3.832	4.0301	5.1987	4.1016	4.2852	3.9235	4.0497	5.3602	4.4039	5.1566	3.3634	5.5079
pos_5393	L-Histidine	metab_5308	C00135	HMDB0000177	156.077	pos	M+H-H2O, M+H	C6H9N3O2	0.92615	71-00-1	Peptides	Amino acids	map01100;map01110;map05230;map00340;map02010;map01230;map04974;map00970;map01065;map00410;map00404;map01060	Metabolic pathways; Biosynthesis of secondary metabolites; Central carbon metabolism in cancer; Histidine metabolism; ABC transporters; Biosynthesis of amino acids; Protein digestion and absorption; Aminoacyl-tRNA biosynthesis; Biosynthesis of alkaloids derived from histidine and purine; beta-Alanine metabolism; Staurosporine biosynthesis; Biosynthesis of plant secondary metabolites	Metabolism;Metabolism;Human Diseases;Metabolism;Environmental Information Processing;Metabolism;Organismal Systems;Genetic Information Processing;Metabolism;Metabolism;Metabolism;Metabolism	Global and overview maps;Global and overview maps;Cancer: overview;Amino acid metabolism;Membrane transport;Global and overview maps;Digestive system;Translation;Chemical structure transformation maps;Metabolism of other amino acids;Biosynthesis of other secondary metabolites;Chemical structure transformation maps	Organic acids and derivatives	Carboxylic acids and derivatives	Amino acids, peptides, and analogues	0.0340444	83.2	-	0.656376	4.7372	4.6151	4.5319	4.7283	4.7667	4.787	4.8396	4.898	4.6952	4.7392	4.8368	4.7297	4.7353	4.7477	4.9646	4.608	4.7745	4.7178	4.5007	4.7934	4.6831	4.9014	4.6791	4.9996	4.627	4.5421
pos_5407	Urocanic acid	metab_5322	C00785	HMDB0000301	139.05	pos	M+H-H2O, M+H	C6H6N2O2	0.9079	104-98-3	-	-	map01100;map00340	Metabolic pathways; Histidine metabolism	Metabolism;Metabolism	Global and overview maps;Amino acid metabolism	Organoheterocyclic compounds	Azoles	Imidazoles	0.0260037	80.3	-	1.71295	4.6285	4.4976	6.5462	5.183	5.4071	5.0134	4.6479	4.3664	4.7413	5.4466	4.7482	4.9096	4.9201	5.2324	5.7118	4.4292	3.6692	4.3376	4.6951	5.4628	4.5695	5.0755	5.3224	4.7806	4.4237	5.5588
pos_5450	6-Hydroxy-5-methoxyindole glucuronide	metab_5364	C03033	HMDB0010362	381.133	pos	M+NH4, M+ACN+H	C15H17NO8	0.641983	77463-72-0	-	-	map01100;map00040;map04976	Metabolic pathways; Pentose and glucuronate interconversions; Bile secretion	Metabolism;Metabolism;Organismal Systems	Global and overview maps;Carbohydrate metabolism;Digestive system	Organic oxygen compounds	Organooxygen compounds	Carbohydrates and carbohydrate conjugates	0.0523117	-	62.5	0.177235	1.8848	1.8664	1.7951	3.472	5.1525	1.7893	1.81	1.9681	5.1407	1.9724	5.0653	1.8674	1.9144	4.6416	3.6702	1.9735	5.1368	5.5061	7.1285	4.9069	5.3527	5.7949	4.373	6.1151	5.5606	5.0794
pos_5454	3-Acetyl-4-hydroxy-6-methyl-2H-pyran-2-one	metab_5368	-	HMDB0033129	151.039	pos	M+H-H2O, M+H	C8H8O4	0.641983	771-03-9	-	-	-	-	-	-	Organic oxygen compounds	Organooxygen compounds	Carbonyl compounds	0.0255829	-	51.5	0.452651	4.0247	4.919	5.4115	4.9578	5.6894	4.5583	5.1844	4.5596	5.0606	5.1789	4.6218	4.9734	4.5536	4.6658	4.4377	5.5002	4.8341	5.0234	5.5984	5.0338	4.2785	4.686	4.3338	5.2091	4.4805	4.4425
pos_5477	2-Ethylacrylic acid	metab_5391	-	HMDB0001862	101.06	pos	M+H-H2O, M+H	C5H8O2	0.606483	3586-58-1	-	-	-	-	-	-	Lipids and lipid-like molecules	Fatty Acyls	Fatty acids and conjugates	0.0179233	58.6	-	6.16719	5.7151	5.1414	5.1814	5.2608	5.3973	5.4271	5.1122	5.4478	5.3059	5.6487	5.9823	5.2276	5.6578	5.4841	5.6831	5.1607	5.0088	5.0797	4.7184	5.8395	5.4875	4.2202	4.3246	4.5189	5.6258	4.0101
pos_5479	Meglutol	metab_5393	C03761	-	366.139	pos	M+H, 2M+ACN+H	C6H10O5	0.58865	-	-	-	-	-	-	-	-	-	-	0.0187769	58.3	-	0.165757	6.232	7.1352	7.2509	6.1191	7.0256	7.1405	7.4384	5.8839	5.7814	6.6751	5.74	7.3392	4.8511	5.1071	4.7772	6.8761	6.2113	5.7457	6.4124	6.2068	6.7855	4.9972	5.7416	5.6521	5.4892	5.6526
pos_5481	3-Hydroxypropanal	metab_5395	C00969	HMDB0003453	75.0447	pos	M+H, 2M+ACN+H	C3H6O2	0.58865	2134-29-4	-	-	map00561	Glycerolipid metabolism	Metabolism	Lipid metabolism	Organic oxygen compounds	Organooxygen compounds	Carbonyl compounds	0.0321849	72.9	-	9.22459	4.265	5.0465	5.2254	4.6331	4.6489	4.9216	4.9707	5.0581	4.6762	4.4783	4.7631	4.9008	4.7093	4.7579	3.7507	5.0091	3.274	3.8854	4.4643	3.8842	4.3776	3.0422	2.5562	3.2557	2.419	3.866
pos_5496	Acetylcholine	metab_5409	C01996	HMDB0000895	146.118	pos	M+H, M+K	C7H15NO2	0.58865	51-84-3	Hormones and transmitters	Neurotransmitters	map00564;map04810;map04972;map04970;map04971;map04976;map04024;map04080;map04911;map04725;map04742;map04721;map05033	Glycerophospholipid metabolism; Regulation of actin cytoskeleton; Pancreatic secretion; Salivary secretion; Gastric acid secretion; Bile secretion; cAMP signaling pathway; Neuroactive ligand-receptor interaction; Insulin secretion; Cholinergic synapse; Taste transduction; Synaptic vesicle cycle; Nicotine addiction	Metabolism;Cellular Processes;Organismal Systems;Organismal Systems;Organismal Systems;Organismal Systems;Environmental Information Processing;Environmental Information Processing;Organismal Systems;Organismal Systems;Organismal Systems;Organismal Systems;Human Diseases	Lipid metabolism;Cell motility;Digestive system;Digestive system;Digestive system;Digestive system;Signal transduction;Signaling molecules and interaction;Endocrine system;Nervous system;Sensory system;Nervous system;Substance dependence	Organic nitrogen compounds	Organonitrogen compounds	Quaternary ammonium salts	0.0364112	89	-	0.476631	6.9215	6.506	6.0543	6.3884	6.007	6.2673	6.0742	6.3887	6.6385	6.4619	6.7435	5.6802	6.2963	6.638	6.4652	6.4255	6.1517	6.0698	5.6245	6.707	5.7569	5.9148	5.468	5.6785	6.229	4.7249
pos_5498	N1,N12-Diacetylspermine	metab_5410	C03413	HMDB0002172	287.244	pos	M+H-H2O, M+H	C14H30N4O2	0.570383	61345-83-3	-	-	-	-	-	-	Organic acids and derivatives	Carboximidic acids and derivatives	Carboximidic acids	0.0707992	65.8	-	0.227647	5.4833	5.2083	4.9343	3.7357	5.492	4.4955	4.6999	4.7775	5.1432	4.7278	5.4623	4.8457	4.2352	2.9964	5.7871	5.2861	2.8096	4.4308	4.6764	4.6189	3.3968	4.124	4.3382	4.9157	4.4037	4.5227
pos_5517	5,7-dihydroxy-3-phenyl-3,4-dihydro-2H-1-benzopyran-4-one	metab_5428	-	HMDB0129959	279.059	pos	M+H, M+Na	C15H12O4	0.529767	-	-	-	-	-	-	-	Phenylpropanoids and polyketides	Isoflavonoids	Isoflavans	0.0808043	-	59.1	0.426978	2.5175	2.2637	2.8748	0.2986	3.8819	2.6357	2.5752	0.3	4.3812	3.6258	4.3149	2.1479	2.9662	2.9966	2.8022	3.4619	4.7238	3.8573	4.6867	4.8945	3.7644	4.6909	1.4055	4.8364	3.1015	2.9377
pos_5606	2-Methylfuran	metab_5515	-	HMDB0013749	83.0498	pos	M+H	C5H6O	0.36905	534-22-5	-	-	-	-	-	-	Organoheterocyclic compounds	Heteroaromatic compounds	Not Available	0.0550318	58.2	-	7.67361	3.5521	3.7195	3.7637	3.4484	3.6828	3.6439	3.6558	3.5754	3.515	3.5996	3.5409	3.5633	3.5583	3.5313	3.4626	3.5222	3.4815	3.3645	3.4268	3.6004	3.4123	3.4471	3.6324	3.6405	3.4366	3.3409
pos_5641	5-Aminopentanamide	metab_5548	C00990	HMDB0012176	117.103	pos	M+H	C5H12N2O	0.510883	13023-70-6	-	-	map01100;map00310;map01120	Metabolic pathways; Lysine degradation; Microbial metabolism in diverse environments	Metabolism;Metabolism;Metabolism	Global and overview maps;Amino acid metabolism;Global and overview maps	Organic acids and derivatives	Carboxylic acids and derivatives	Amino acids, peptides, and analogues	0.108142	75.3	-	2.39828	3.8951	3.4367	2.8905	3.3778	3.6782	4.4168	3.5692	3.8433	3.4724	3.7261	4.4788	3.2261	3.3936	2.9741	4.1256	4.5877	2.7873	3.0335	2.8118	2.8766	3.013	2.8205	2.8692	3.0212	2.8262	2.7283
pos_5690	2-Methoxyacetaminophen glucuronide	metab_5588	-	HMDB0240215	399.143	pos	M+ACN+H	C15H19NO9	0.624233	53446-12-1	-	-	-	-	-	-	Organic oxygen compounds	Organooxygen compounds	Carbohydrates and carbohydrate conjugates	0.0518424	-	61.5	9.16077	1.545	1.5269	1.4569	4.0604	4.3705	1.4512	1.4715	1.6272	4.7071	1.6314	4.2789	1.5279	1.5742	3.9801	3.7453	1.6325	4.7971	3.8715	5.7779	3.5922	1.5255	4.4981	2.191	3.7296	4.2661	1.4092
pos_5696	5-Methyl-2-furaldehyde	metab_5592	C11115	-	111.044	pos	M+H	C6H6O2	0.641983	-	-	-	-	-	-	-	-	-	-	0.0136953	51.8	-	2.965	4.9802	5.5194	5.586	4.6901	5.2147	5.4588	5.5141	4.9058	4.8951	5.087	4.7669	5.5038	4.7983	4.8164	4.6592	5.3519	4.7771	4.85	5.0303	4.8034	4.8852	4.4909	4.4125	4.6415	4.4222	4.313
pos_5698	Gly-Val-OH	metab_5594	-	-	283.092	pos	M+H	C12H14N2O6	0.641983	-	-	-	-	-	-	-	-	-	-	0.0155631	51.7	-	-0.310106	4.5146	3.9316	3.8592	4.4154	3.866	3.8533	3.8743	4.0413	4.3481	4.0388	4.2949	3.9326	3.9802	4.4997	4.0545	4.04	5.9344	3.6954	3.8934	5.0807	5.8043	5.9824	5.1692	5.336	5.8907	5.3107
pos_5728	Isonicotinic acid	metab_5623	C07446;C16623	HMDB0060665	124.04	pos	M+H	C6H5NO2	0.73555	55-22-1	-	-	map00983	Drug metabolism - other enzymes	Metabolism	Xenobiotics biodegradation and metabolism	Organoheterocyclic compounds	Pyridines and derivatives	Pyridinecarboxylic acids and derivatives	0.015064	82.1	-	1.73844	5.5562	5.3671	5.4531	5.7701	5.5198	5.6798	5.2789	5.7607	5.6494	5.6903	5.6682	5.6373	5.9591	5.9759	6.0706	5.7898	4.9824	4.7699	5.3684	5.3781	5.2296	5.3971	5.1523	5.3214	5.2895	4.6652
pos_5796	1-Aminocyclopropanecarboxylic acid	metab_5687	C01234	HMDB0036458	84.045	pos	M+H-H2O	C4H7NO2	0.944567	22059-21-8	-	-	map01100;map00270;map01110;map01070;map01060	Metabolic pathways; Cysteine and methionine metabolism; Biosynthesis of secondary metabolites; Biosynthesis of plant hormones; Biosynthesis of plant secondary metabolites	Metabolism;Metabolism;Metabolism;Metabolism;Metabolism	Global and overview maps;Amino acid metabolism;Global and overview maps;Chemical structure transformation maps;Chemical structure transformation maps	Organic acids and derivatives	Carboxylic acids and derivatives	Amino acids, peptides, and analogues	0.019898	-	59.6	6.06045	5.8903	5.0023	5.3546	6.3109	5.3047	4.9038	5.167	5.49	5.3358	5.6246	5.557	5.3344	5.1214	5.3602	5.1712	5.3705	5.3824	4.8878	5.4855	5.4095	5.2517	5.3128	5.1045	5.3756	5.2848	5.2423
pos_5798	Nalpha-Acetyl-L-Lysine	metab_5689	-	-	171.113	pos	M+H-H2O	C8H16N2O3	0.944567	-	-	-	-	-	-	-	-	-	-	0.0716041	54.5	-	0.193814	3.6189	4.1782	4.1195	4.4727	4.8051	4.073	4.1695	4.0626	4.2946	4.9691	4.5055	4.4644	2.4423	4.2759	4.4408	4.5036	4.5315	4.0891	5.1148	4.3115	4.5141	4.5883	4.2356	4.7371	4.5733	3.9935
pos_5804	P-cresol	metab_5695	C01468	HMDB0001858	109.065	pos	M+H	C7H8O	0.962317	106-44-5	-	-	map01100;map01220;map00633;map01120;map00623;map04974	Metabolic pathways; Degradation of aromatic compounds; Nitrotoluene degradation; Microbial metabolism in diverse environments; Toluene degradation; Protein digestion and absorption	Metabolism;Metabolism;Metabolism;Metabolism;Metabolism;Organismal Systems	Global and overview maps;Global and overview maps;Xenobiotics biodegradation and metabolism;Global and overview maps;Xenobiotics biodegradation and metabolism;Digestive system	Benzenoids	Phenols	Cresols	0.027523	68.6	-	3.28337	4.4768	4.1114	4.9523	3.739	4.6513	4.6647	4.3334	3.9093	4.2261	4.9413	3.9471	4.5106	4.8432	4.8308	4.9311	4.4014	3.8652	4.5321	4.1	4.0327	3.847	3.6691	4.0158	4.4056	3.9553	4.207
pos_5845	Piperidine	metab_5729	C01746	HMDB0034301	86.097	pos	M+H	C5H11N	1.0865	110-89-4	-	-	map00960;map04974	Tropane, piperidine and pyridine alkaloid biosynthesis; Protein digestion and absorption	Metabolism;Organismal Systems	Biosynthesis of other secondary metabolites;Digestive system	Organoheterocyclic compounds	Piperidines	Not Available	0.0139799	66.3	-	6.75865	6.7612	6.5654	6.8021	6.6105	6.5329	6.542	6.2566	6.4295	6.7418	6.7372	6.806	6.3693	6.6701	6.7682	6.7292	6.1304	6.6986	6.2418	6.0145	6.6381	6.3694	6.6327	6.6438	6.5489	6.2206	6.5512
pos_5853	1-(3-Methylbutanoyl)-6-apiosylglucose	metab_5737	-	HMDB0039953	438.197	pos	M+ACN+H	C16H28O11	1.0865	467242-31-5	-	-	-	-	-	-	Lipids and lipid-like molecules	Fatty Acyls	Fatty acyl glycosides	0.0974943	-	66.1	0.189093	3.6316	3.6666	3.9987	2.1249	3.6667	1.9483	1.969	3.671	2.1492	4.4065	3.581	2.0267	2.0739	3.6527	3.0813	3.9537	4.0921	5.581	1.9879	2.693	3.3307	3.8213	2.0448	4.6711	3.8743	5.6329
pos_5867	Alanyl-Proline	metab_5748	-	HMDB0028695	169.097	pos	M+H-H2O	C8H14N2O3	1.12868	-	-	-	-	-	-	-	Organic acids and derivatives	Carboxylic acids and derivatives	Amino acids, peptides, and analogues	0.0297561	-	58	0.556942	4.384	4.3425	4.4552	4.1248	4.2969	4.2927	3.9959	4.1337	4.2919	4.8817	4.778	3.9676	4.0718	4.3322	4.3057	4.4379	3.1442	3.5009	3.8567	4.0114	3.6833	4.1167	3.8827	3.672	4.0533	3.7504
pos_5902	L-Gizzerosine	metab_5779	-	HMDB0039160	223.155	pos	M+H-H2O	C11H20N4O2	1.21433	89238-78-8	-	-	-	-	-	-	Organic acids and derivatives	Carboxylic acids and derivatives	Amino acids, peptides, and analogues	0.0260278	-	58.1	0.0465446	2.7706	2.6845	3.0404	3.8175	3.2485	3.1195	3.4146	2.7872	3.1112	3.6164	2.99	3.5808	2.733	2.8085	2.8071	2.7927	3.8667	2.6281	3.1052	2.7111	3.165	3.8179	3.6389	3.8144	3.1765	3.5923
pos_5903	Leucyl-Histidine	metab_5780	-	HMDB0028931	251.15	pos	M+H-H2O	C12H20N4O3	1.21433	-	-	-	-	-	-	-	Organic acids and derivatives	Carboxylic acids and derivatives	Amino acids, peptides, and analogues	0.0227249	-	55.5	-0.117722	3.8009	3.9087	4.1669	5.0696	4.6686	4.2349	4.4925	3.9734	4.709	4.8818	4.8176	4.587	4.1799	4.2264	4.6787	3.8907	5.0074	4.4347	4.4803	4.5606	4.6997	4.871	4.9083	4.9631	4.4291	4.7783
pos_5910	Phenylacetylglycine	metab_5787	C05598	HMDB0000821	158.06	pos	M+H-2H2O	C10H11NO3	1.23613	500-98-1	-	-	map00360	Phenylalanine metabolism	Metabolism	Amino acid metabolism	Organic acids and derivatives	Carboxylic acids and derivatives	Amino acids, peptides, and analogues	0.00455171	52.1	-	0.830452	5.1903	4.2229	4.4775	4.6097	4.1395	3.7665	4.273	4.4558	4.1259	4.3024	4.436	4.5668	3.8323	4.0244	4.0449	5.0441	4.0881	3.9258	3.8278	4.1969	4.053	4.2217	4.4157	4.2271	4.2299	3.8625
pos_5916	Cyclohex-2-enone	metab_5793	C02395	-	97.0653	pos	M+H	C6H8O	1.25827	-	-	-	-	-	-	-	-	-	-	0.0633794	53.8	-	5.14226	3.8079	3.6537	3.7283	3.5648	3.5962	3.5246	3.6663	3.8057	3.4405	3.5702	3.662	3.4807	3.6669	3.7325	4.6114	4.0711	3.0899	3.4349	3.3645	3.6264	3.3089	3.4138	3.7629	3.6986	3.2946	3.4017
pos_5961	Phe-Lys-OH	metab_5832	-	-	402.166	pos	M+H	C20H23N3O6	1.34542	-	-	-	-	-	-	-	-	-	-	0.0175373	60.8	-	0.31627	4.3267	3.7245	1.9665	2.8783	3.8703	3.4096	1.9814	2.8594	4.6107	3.1322	4.614	2.0391	2.0863	3.5763	2.16	2.1457	6.11	3.8202	4.7228	4.094	5.1513	6.0531	4.0474	5.5293	5.8493	5.4531
pos_5989	4-Hydroxyproline galactoside	metab_5860	-	HMDB0029354	276.108	pos	M+H-H2O	C11H19NO8	1.44398	80185-44-0	-	-	-	-	-	-	Lipids and lipid-like molecules	Fatty Acyls	Fatty acyl glycosides	0.11719	-	80.2	-0.23811	4.5268	5.2867	5.1148	3.6582	3.8591	5.33	5.0547	4.308	4.8727	5.0154	5.3123	4.281	5.245	4.9125	4.6365	3.2207	2.9373	4.0434	3.4396	5.0885	4.1235	3.2284	4.9191	2.7052	4.4434	2.7716
pos_6017	Butyryl-L-carnitine	metab_5881	C02862	-	232.154	pos	M+H	C11H21NO4	1.50252	-	-	-	-	-	-	-	-	-	-	0.031007	66.7	-	0.0658655	3.221	4.9216	3.6659	4.4346	5.2958	4.212	4.0559	3.7722	3.8374	5.0302	5.2931	4.4622	3.1116	2.6319	3.1419	3.6163	4.4134	5.4878	5.6645	4.6517	3.9477	4.2169	3.6335	4.7491	4.1491	4.5948
pos_6026	Neuromedin B (1-3)	metab_5888	-	HMDB0013016	285.156	pos	M+H-H2O	C12H22N4O5	1.52337	-	-	-	-	-	-	-	Organic acids and derivatives	Carboxylic acids and derivatives	Amino acids, peptides, and analogues	0.0933004	-	82.5	-0.32259	3.7536	3.3707	2.7728	5.0298	3.7972	3.1412	3.3271	3.7359	3.751	3.7246	4.2862	3.4365	3.1352	4.1094	3.8378	4.0479	5.0753	3.4891	4.4414	4.3361	5.2179	5.3743	4.5376	4.8739	5.173	3.9137
pos_6034	Trans-1,2-Dihydrobenzene-1,2-diol	metab_5895	C04221	HMDB0001164	77.0393	pos	M+H-2H2O	C6H8O2	1.5633	103302-38-1	-	-	-	-	-	-	Organic oxygen compounds	Organooxygen compounds	Alcohols and polyols	0.0287595	-	55	6.23818	2.6215	3.1542	2.7697	3.6541	2.899	2.3859	2.511	3.3488	3.2639	2.8759	3.9384	1.8737	2.7336	2.5567	2.622	3.2332	3.8793	2.4376	2.061	3.8605	3.9766	4.1018	4.429	2.4029	4.0577	3.6694
pos_6059	5-Hydroxytryptophol glucuronide	metab_5918	-	HMDB0013200	381.166	pos	M+ACN+H	C16H21NO7	1.6051	-	-	-	-	-	-	-	Organic oxygen compounds	Organooxygen compounds	Carbohydrates and carbohydrate conjugates	0.0474172	-	68.2	1.57524	3.9792	2.4322	2.7836	2.5319	4.1821	3.8709	3.1994	4.3013	3.985	2.5392	4.4291	3.4997	2.8941	4.4715	4.2836	4.5449	4.9508	4.0229	4.6695	4.2989	4.2074	4.9451	3.7883	4.5205	4.9666	4.0097
pos_6061	8-Hydroxypinoresinol 4-glucoside	metab_5920	-	HMDB0033282	569.219	pos	M+CH3OH+H	C26H32O12	1.6051	-	-	-	-	-	-	-	Lignans, neolignans and related compounds	Lignan glycosides	Not Available	0.0105642	-	59.8	-6.6809	6.441	6.0677	5.6576	5.4498	6.1018	5.6154	5.7822	5.8402	5.4782	6.947	3.6585	6.1106	3.0401	3.5712	3.1143	5.8891	4.1765	3.7299	5.177	5.3248	5.153	4.1907	3.6005	4.8224	4.3093	4.6818
pos_6072	N-(4-aminobutyl)-3-(4-hydroxy-3-methoxyphenyl)oxirane-2-carboximidic acid	metab_5929	-	HMDB0139612	624.298	pos	2M+ACN+Na	C14H20N2O4	1.64853	-	-	-	-	-	-	-	Benzenoids	Phenols	Methoxyphenols	0.0377137	-	55.4	-4.0635	4.191	4.8131	3.1163	3.0303	2.272	3.4078	3.4679	4.6312	3.9427	4.9128	2.4657	2.3383	2.3857	2.4611	2.4597	5.2394	4.174	2.8707	3.3905	3.1963	4.7449	3.429	4.8317	5.5714	4.199	6.1349
pos_6075	Isoleucyl-Isoleucine	metab_5932	-	HMDB0028910	227.175	pos	M+H-H2O	C12H24N2O3	1.67057	-	-	-	-	-	-	-	Organic acids and derivatives	Carboxylic acids and derivatives	Amino acids, peptides, and analogues	0.0126422	-	51.6	-0.11476	3.4417	3.7712	3.516	4.3684	4.8588	4.2011	4.3967	4.0485	4.058	4.8902	4.3191	4.7884	4.0046	4.2372	4.8796	4.4881	5.2712	4.1007	4.0978	4.0813	5.3007	5.3982	5.0979	4.8874	5.1123	4.2589
pos_6077	Maculosin	metab_5934	C10605	-	261.124	pos	M+H	C14H16N2O3	1.67057	-	-	-	-	-	-	-	-	-	-	0.187931	52.8	-	0.778757	3.5403	3.2921	0.8522	2.7968	0.8581	2.3893	3.0457	3.8794	3.025	1.0107	3.8891	2.8713	3.1596	3.9374	3.8992	3.8179	0.8605	3.3164	2.9834	3.1312	0.9138	0.8893	2.8265	1.9464	0.8943	3.1932
pos_6078	Aloesol 7-glucoside	metab_5935	-	HMDB0040565	379.136	pos	M+H-H2O	C19H24O9	1.67057	94356-36-2	-	-	-	-	-	-	Organic oxygen compounds	Organooxygen compounds	Carbohydrates and carbohydrate conjugates	0.104641	-	79.7	-6.41448	5.1939	4.3128	4.2525	4.8563	4.3478	3.9894	4.4654	4.3649	4.2674	4.5206	4.297	4.8255	3.9272	4.2896	3.3312	4.4974	1.5369	1.8271	1.5608	1.624	1.5965	1.5692	1.6167	1.5884	1.5748	1.4796
pos_6085	Naltrindole	metab_5942	C18128	-	415.205	pos	M+H	C26H26N2O3	1.69147	-	-	-	map07224	Opioid receptor agonists/antagonists	Drug Development	Target-based classification: G protein-coupled receptors	-	-	-	0.0326245	52.1	-	9.31726	2.3082	2.3755	2.2177	3.5775	3.11	2.2119	3.6516	3.4873	4.4232	3.8809	4.5129	3.7258	2.3381	2.8756	3.3023	3.5483	5.6287	4.1775	4.2327	4.5681	5.3894	5.6117	3.9022	5.7095	5.7244	3.7742
pos_6109	N-Nonanoylglycine	metab_5964	-	HMDB0013279	257.186	pos	M+ACN+H	C11H21NO3	1.7477	-	-	-	-	-	-	-	Organic acids and derivatives	Carboxylic acids and derivatives	Amino acids, peptides, and analogues	0.0658242	-	67.5	-0.610022	5.3914	4.6558	4.3201	5.1076	4.6632	4.5118	4.5445	4.9647	5.0397	5.0058	4.847	4.6686	4.3839	2.7148	2.0799	4.9591	4.4221	3.9711	4.2109	4.8692	4.385	5.0162	4.4944	3.6711	4.8435	4.312
pos_6122	Norhydromorphone	metab_5975	-	HMDB0014004	254.118	pos	M+H-H2O	C16H17NO3	1.80837	-	-	-	-	-	-	-	Alkaloids and derivatives	Morphinans	Not Available	0.0245944	-	65.8	0.0668152	5.7744	4.9334	5.6362	4.2024	4.3375	5.6524	4.8209	5.2772	5.4067	4.208	4.7259	5.0586	4.8271	4.552	3.9956	4.775	4.1353	3.6451	3.4717	3.4453	3.4918	3.2993	4.2153	3.4526	3.824	5.8642
pos_6133	Tryptophyl-Threonine	metab_5983	-	HMDB0029093	288.134	pos	M+H-H2O	C15H19N3O4	1.8293	-	-	-	-	-	-	-	Organic acids and derivatives	Carboxylic acids and derivatives	Amino acids, peptides, and analogues	0.0728297	-	53.4	0.23149	4.3244	4.9776	4.5455	4.3572	3.8457	3.8903	4.4814	3.9375	4.3352	3.4931	3.6827	4.2621	3.842	3.4597	3.9578	3.3031	4.0574	3.7424	3.84	3.9515	4.3028	3.5788	4.2044	3.33	3.936	3.9918
pos_6174	N-acetyl-2-carboxy Benzenesulfonamide	metab_6020	-	-	244.027	pos	M+H	C9H9NO5S	1.93932	-	-	-	-	-	-	-	-	-	-	0.132276	53.5	-	0.0834167	3.7963	3.8665	3.7452	4.4782	2.0349	3.3123	4.8364	3.2787	2.2236	3.5621	2.228	3.9237	3.6204	3.1617	2.3211	3.3172	2.0378	1.8663	2.0621	2.1265	2.0985	2.0707	2.1191	2.0903	2.0764	1.9792
pos_6181	1-Ipomeanol	metab_6026	-	HMDB0030473	210.113	pos	M+ACN+H	C9H12O3	1.96147	34435-70-6	-	-	-	-	-	-	Organoheterocyclic compounds	Heteroaromatic compounds	Not Available	0.0184084	-	56.5	0.582635	4.3207	3.6791	4.0247	4.7456	5.7898	4.1251	3.8379	4.5703	6.2856	4.2113	6.3013	4.119	4.2321	5.0296	4.8113	5.2489	6.1783	5.0626	6.0307	5.4242	5.5677	6.295	4.5964	5.6332	6.1414	5.3088
pos_6193	Kynurenic acid	metab_6035	C01717	HMDB0000715	190.05	pos	M+H	C10H7NO3	2.00493	492-27-3	-	-	map01100;map00380	Metabolic pathways; Tryptophan metabolism	Metabolism;Metabolism	Global and overview maps;Amino acid metabolism	Organoheterocyclic compounds	Quinolines and derivatives	Quinoline carboxylic acids	0.0497919	70.5	-	0.557293	5.7289	4.9535	4.8163	4.2492	4.4718	4.8792	5.0767	5.015	4.5195	5.0855	4.6472	5.1863	4.6442	4.7181	4.6617	5.0521	3.1772	3.9793	3.4882	4.129	3.412	3.523	4.269	4.4169	4.0651	3.5461
pos_6216	Harmanine	metab_6052	-	HMDB0035197	199.087	pos	M+H	C12H10N2O	2.04788	2506-09-04	-	-	-	-	-	-	Organic oxygen compounds	Organooxygen compounds	Alcohols and polyols	0.0455995	75.2	-	0.808792	1.922	3.0265	1.8322	4.237	1.8389	1.8264	1.8471	2.9126	3.4725	2.0097	3.9103	1.9045	3.55	3.4144	3.5793	2.6842	2.6764	2.9509	3.13	3.4208	3.3089	2.8514	3.1785	2.4968	2.6906	2.3797
pos_6230	Tussilagine	metab_6065	C10411	-	200.128	pos	M+H	C10H17NO3	2.06997	-	-	-	-	-	-	-	-	-	-	0.0328284	67.3	-	0.933037	4.039	3.9308	4.0952	3.9456	4.0366	3.937	4.0521	4.0663	4.1922	3.839	4.1165	3.8922	4.157	4.0914	3.8748	3.8113	4.0558	3.8272	4.2393	4.2761	4.0457	4.1365	4.0368	4.0134	4.0685	3.8243
pos_6250	Phenylbutyrylglutamine	metab_6084	-	HMDB0011687	275.139	pos	M+H-H2O	C15H20N2O4	2.11408	-	-	-	-	-	-	-	Organic acids and derivatives	Carboxylic acids and derivatives	Amino acids, peptides, and analogues	0.0321687	-	61.5	0.00216953	2.922	0.2224	0.1948	4.3772	4.3944	0.8263	2.5616	4.7106	4.6811	3.5866	5.1131	2.8233	4.0458	4.1875	4.3062	3.5125	4.9454	3.3202	4.6917	4.1052	4.3465	4.9681	3.1854	4.3297	4.9872	3.4291
pos_6271	L-beta-aspartyl-L-alanine	metab_6105	-	HMDB0011162	205.082	pos	M+H	C7H12N2O5	2.18073	-	-	-	-	-	-	-	Organic acids and derivatives	Peptidomimetics	Hybrid peptides	0.0695227	68.2	-	2.35586	2.1671	1.9534	1.1784	2.8404	1.4759	0.8865	1.9951	1.0406	1.216	1.5249	1.2558	1.6479	2.2908	3.2576	2.6054	1.4148	2.2324	0.4288	1.5002	0.3504	2.7459	2.6161	0.646	0.5465	0.3231	1.5954
pos_6281	Guaiacylacetone	metab_6115	-	-	181.086	pos	M+H	C10H12O3	2.20263	-	-	-	-	-	-	-	-	-	-	0.00819508	73.6	-	0.649794	3.7961	3.1793	3.3017	3.4101	3.26	2.7279	3.7425	3.8993	3.3964	3.5339	3.5609	3.7571	4.6632	3.853	3.92	4.1389	2.009	3.0476	2.7911	3.1214	2.0697	2.328	2.6095	2.8954	2.3551	2.7237
pos_6289	2-Methylindoline	metab_6123	-	-	134.097	pos	M+H	C9H11N	2.22435	-	-	-	-	-	-	-	-	-	-	0.0154936	64.9	-	1.42045	3.5018	3.3722	3.3814	5.1658	3.4675	3.397	3.3258	3.6817	4.1213	3.4517	5.1549	3.1337	3.67	3.901	4.2251	3.5747	3.1861	3.4938	3.7561	3.9075	3.7007	3.4848	3.485	3.2587	3.3488	3.1637
pos_6333	L-Saccharopine	metab_6166	C00449	-	259.129	pos	M+H-H2O	C11H20N2O6	2.3127	-	-	-	map01100;map00310;map01110;map00300;map01230	Metabolic pathways; Lysine degradation; Biosynthesis of secondary metabolites; Lysine biosynthesis; Biosynthesis of amino acids	Metabolism;Metabolism;Metabolism;Metabolism;Metabolism	Global and overview maps;Amino acid metabolism;Global and overview maps;Amino acid metabolism;Global and overview maps	-	-	-	0.0359188	56.5	-	-0.236538	2.75	2.3184	0.9996	3.9494	1.0057	0.9943	2.5426	3.2053	1.8152	3.4252	2.2606	2.5664	2.8896	3.0739	3.2976	3.3614	4.1135	2.2897	2.7957	2.8885	4.1324	4.414	3.935	3.7732	4.2903	3.7654
pos_6347	1-Tetradecene	metab_6178	-	LMFA11000329;HMDB0061834	241.191	pos	M+2Na-H	C14H28	2.35642	1120-36-1	-	-	-	-	-	-	Hydrocarbons	Unsaturated hydrocarbons	Unsaturated aliphatic hydrocarbons	0.130693	-	50.8	4.03179	2.2928	2.2742	2.2023	4.7926	2.209	2.1964	2.2173	3.3428	3.9781	2.381	3.3923	2.2752	2.3226	3.3871	3.1232	2.3821	3.5774	2.3511	3.0875	3.7149	3.2162	3.8073	3.3899	3.1074	3.7151	3.376
pos_6386	2-Oxomelatonin	metab_6216	-	HMDB0060721	514.263	pos	2M+NH4	C13H16N2O3	2.44512	-	-	-	-	-	-	-	Organoheterocyclic compounds	Indoles and derivatives	Indolines	0.157011	-	87.6	-6.93187	3.4106	4.5383	4.0357	0.7008	2.707	2.7023	2.9942	3.395	4.5069	1.8814	3.1567	0.6234	3.1516	0.7203	2.9244	1.1034	3.6559	4.5987	4.1944	4.1513	3.582	3.4528	4.3823	1.6074	3.3738	3.695
pos_6389	Gentiatibetine	metab_6219	-	HMDB0033485	331.165	pos	2M+H	C9H11NO2	2.46722	26005-36-7	-	-	-	-	-	-	Organoheterocyclic compounds	Pyranopyridines	Not Available	0.113121	-	61.1	0.409703	3.8223	3.6017	3.5033	3.8994	3.8801	3.5701	3.711	3.3858	3.7357	4.7122	2.8636	4.2059	2.7463	3.8622	3.9516	3.6861	1.5334	2.9408	2.5461	2.9965	3.3148	1.9054	3.3198	1.5849	3.3334	2.3145
pos_6431	Macaridine	metab_6258	-	HMDB0039455	198.092	pos	M+H-H2O	C13H13NO2	2.57633	-	-	-	-	-	-	-	Organoheterocyclic compounds	Pyridines and derivatives	Hydropyridines	0.0233585	-	58.9	0.822624	3.1064	3.2101	1.8703	3.0032	2.9928	3.0719	3.1941	3.805	3.5147	3.444	3.391	3.2031	3.5223	3.8856	4.6679	3.8361	4.7602	1.7672	1.904	2.051	4.0033	4.804	3.2829	4.2997	4.7215	4.7245
pos_6446	3b-Hydroxy-5-cholenoic acid	metab_6272	-	HMDB0000308	413.243	pos	M+K	C24H38O3	2.59848	5255-17-4	-	-	-	-	-	-	Lipids and lipid-like molecules	Steroids and steroid derivatives	Bile acids, alcohols and derivatives	0.280419	-	61.8	-5.17204	1.0515	2.9611	0.9694	3.989	2.6637	3.0267	1.1853	3.6661	4.5894	3.1512	3.425	3.8118	2.6559	2.5332	3.3918	3.2002	3.5296	2.4577	2.8277	2.4138	3.7573	3.7874	3.4708	3.187	3.7651	3.2218
pos_6451	Valdiate	metab_6277	-	HMDB0040980	333.166	pos	M+Na	C17H26O5	2.62092	162232-32-8	-	-	-	-	-	-	Lipids and lipid-like molecules	Prenol lipids	Monoterpenoids	0.0404197	-	64.5	-5.61356	2.6138	2.7962	2.3833	4.1683	3.8059	2.3775	2.7501	4.6971	3.5652	3.5012	3.9841	3.4981	3.8842	4.2786	3.3843	3.0864	3.8504	3.7318	4.0275	3.8501	4.0787	4.42	3.7474	3.5517	4.0017	3.0862
pos_6480	Apocynin	metab_6305	C11380	-	167.07	pos	M+H	C9H10O3	2.6869	-	-	-	-	-	-	-	-	-	-	0.0165206	53.7	-	0.822053	3.8597	3.6718	3.7743	3.6014	3.6183	3.572	3.7209	4.8913	3.8527	3.4527	3.8467	3.6564	4.2515	5.2623	4.3385	4.7012	3.4742	3.5247	3.4918	3.5109	3.3737	3.65	3.4056	3.2765	3.4765	2.969
pos_6483	Phenethylamine glucuronide	metab_6308	C03033	HMDB0010323	361.139	pos	M+ACN+Na	C14H19NO6	2.6869	-	-	-	map01100;map00040;map04976	Metabolic pathways; Pentose and glucuronate interconversions; Bile secretion	Metabolism;Metabolism;Organismal Systems	Global and overview maps;Carbohydrate metabolism;Digestive system	Organic oxygen compounds	Organooxygen compounds	Carbohydrates and carbohydrate conjugates	0.0508852	-	64.4	7.87374	4.9462	4.6055	4.6843	5.1687	4.6871	4.8048	4.691	4.8086	4.6997	5.0259	4.565	4.8294	4.4627	4.3616	4.2634	4.4365	3.8343	3.4659	3.7874	3.5743	3.2397	3.2764	3.6504	3.7739	3.4644	4.5503
pos_6501	(+)-15,16-Dihydroxyoctadecanoic acid	metab_6326	-	HMDB0031008	355.223	pos	M+K	C18H36O4	2.73127	-	-	-	-	-	-	-	Lipids and lipid-like molecules	Fatty Acyls	Fatty acids and conjugates	0.00919134	-	52.3	-5.21263	3.9297	1.198	1.1306	4.883	4.6815	1.1252	1.1446	4.8506	5.3218	1.2992	5.0566	2.4782	4.5668	4.7077	4.3767	4.0498	4.0533	4.5783	5.4483	4.9782	4.609	4.2394	3.8352	3.6646	4.0067	3.6721
pos_6517	Osmundalactone	metab_6341	-	HMDB0031303	298.128	pos	2M+ACN+H	C6H8O3	2.75352	69308-39-0	-	-	-	-	-	-	Organoheterocyclic compounds	Pyrans	Pyranones and derivatives	0.039494	-	60.2	-0.356351	4.2252	2.9813	3.212	2.4329	2.9425	4.5452	3.3624	4.8854	3.4723	2.7962	2.5114	3.399	5.2054	3.7967	3.1242	3.9334	2.3879	0.456	0.5944	2.6626	3.2836	2.8227	0.6379	0.6158	2.2405	2.8989
pos_6526	Sphingofungin D	metab_6350	-	LMSP01080064	432.296	pos	M+H	C22H41NO7	2.77545	-	-	-	-	-	-	-	-	-	-	0.0336659	63.4	-	0.380445	5.4086	4.286	3.6948	4.6346	4.6485	4.0442	3.391	3.5298	4.5757	5.0105	4.4132	4.701	1.4215	1.4945	3.2114	4.623	1.315	1.1517	1.3384	1.4005	1.648	1.3467	1.3933	3.049	1.3521	3.5301
pos_6558	Docosapentaenoic acid (22n-3)	metab_6382	C16513	HMDB0006528	353.248	pos	M+Na	C22H34O2	2.84212	24880-45-3	-	-	map01040	Biosynthesis of unsaturated fatty acids	Metabolism	Lipid metabolism	Lipids and lipid-like molecules	Fatty Acyls	Fatty acids and conjugates	0.0107036	-	52.8	7.40009	4.5793	3.5987	2.6003	4.0859	4.1197	3.8495	3.4323	3.1182	4.193	3.9351	4.1697	3.8908	0.3519	2.4954	0.3947	4.137	0.2937	0.217	2.6391	0.3399	0.3248	0.3103	0.3359	0.3205	0.3132	0.2656
pos_6586	Kynurenine	metab_6410	C01718;C00328	-	191.082	pos	M+H-H2O	C10H12N2O3	2.88687	-	-	-	map01100;map05143;map00380	Metabolic pathways; African trypanosomiasis; Tryptophan metabolism	Metabolism;Human Diseases;Metabolism	Global and overview maps;Infectious disease: parasitic;Amino acid metabolism	-	-	-	0.0147871	66.7	-	0.523167	3.1028	2.5378	2.7536	3.4202	2.7361	2.6326	3.076	3.6807	2.7697	2.5621	3.2478	2.8825	4.7466	4.8607	4.6592	3.657	2.3608	2.564	2.8168	3.3688	2.468	2.4782	2.1017	1.972	2.5605	2.1151
pos_6597	16-Hydroxy-4-oxoretinoic acid	metab_6421	-	-	331.19	pos	M+H	C20H26O4	2.9093	-	-	-	-	-	-	-	-	-	-	0.0304834	63.4	-	0.287306	3.6481	3.0369	2.4845	4.2304	3.0759	2.2612	3.1385	4.1015	4.9669	2.9984	4.5521	3.1856	2.3875	2.4628	2.4615	3.8003	4.1917	2.3824	4.1572	2.6879	3.8161	4.1687	4.2186	4.0442	3.8788	4.1228
pos_6709	Cellobiono-1,5-lactone	metab_6532	C01093	-	341.111	pos	M+H	C12H20O11	3.15308	-	-	-	-	-	-	-	-	-	-	0.0133928	73.6	-	9.54476	4.612	3.4757	3.9957	3.4868	3.6983	4.2497	3.5581	3.9607	3.7502	3.3498	4.028	4.0634	2.9974	3.2813	3.242	3.8176	3.3347	2.9567	3.5194	2.939	2.2882	2.9694	3.0685	3.4411	2.6881	4.7428
pos_6727	Zanthodioline	metab_6549	-	HMDB0031929	347.159	pos	M+ACN+H	C16H19NO5	3.19713	198336-59-3	-	-	-	-	-	-	Organoheterocyclic compounds	Quinolines and derivatives	Quinolones and derivatives	0.0862065	-	72.2	-3.47677	3.9689	2.9531	3.7662	4.2981	3.6396	4.41	3.3239	4.1962	4.083	4.044	4.1132	3.9037	2.9646	4.6953	4.5806	4.047	3.0908	0.5453	1.6544	1.1999	0.2356	0.2241	2.8469	0.2321	0.4193	4.5936
pos_6779	ASARYLALDEHYDE	metab_6601	-	-	197.081	pos	M+H	C10H12O4	3.30827	-	-	-	-	-	-	-	-	-	-	0.0610596	56	-	0.801824	4.1008	4.2968	4.5682	2.6593	3.2234	3.6988	4.4762	4.6943	4.3591	3.72	4.6658	4.048	2.9424	3.6871	3.0536	4.5336	1.8194	3.4332	2.06	1.9076	1.8798	1.8522	3.1737	3.3858	1.8578	3.3077
pos_6842	(1xi,3xi)-1,2,3,4-Tetrahydro-1-methyl-beta-carboline-3-carboxylic acid	metab_6661	-	HMDB0037942	231.113	pos	M+H	C13H14N2O2	3.48565	-	-	-	-	-	-	-	Alkaloids and derivatives	Harmala alkaloids	Not Available	0.030219	-	66.9	-0.0410281	3.1684	3.5785	3.0514	3.4261	2.227	2.4784	3.6763	3.3863	2.7232	2.6971	3.3842	3.252	2.555	2.8183	3.2405	3.1037	4.0248	2.0576	2.5501	2.3765	3.8266	4.0999	3.3986	3.4016	4.0242	3.7602
pos_6854	3-(4-hydroxyphenyl)-N-(4-oxobutyl)prop-2-enimidic acid	metab_6672	-	HMDB0139876	256.097	pos	M+Na	C13H15NO3	3.5079	-	-	-	-	-	-	-	Phenylpropanoids and polyketides	Cinnamic acids and derivatives	Hydroxycinnamic acids and derivatives	0.00931346	-	51.8	9.98735	4.7565	3.7361	4.4692	3.9345	4.1624	4.7557	4.2797	4.7072	4.1882	4.2184	4.3604	4.6014	3.9114	3.6935	3.7104	4.5949	3.8692	2.2984	3.6394	3.3186	3.4459	3.5411	3.3726	3.7425	3.4574	4.7974
pos_6855	Hydroxyltolmetin	metab_6673	-	-	274.109	pos	M+H	C15H15NO4	3.5079	-	-	-	-	-	-	-	-	-	-	0.103494	76.9	-	5.54406	3.8684	3.534	3.6274	4.354	3.8154	3.9867	3.7796	3.9294	3.483	4.1689	3.6901	4.2801	3.292	3.2728	3.2763	4.1184	3.3535	0.7659	1.8668	1.6462	2.5055	2.9545	0.9869	2.5144	3.2398	4.1511
pos_6856	Curdione	metab_6674	C17493	HMDB0034714	278.211	pos	M+ACN+H	C15H24O2	3.5079	13657-68-6	-	-	-	-	-	-	Lipids and lipid-like molecules	Prenol lipids	Sesquiterpenoids	0.00932079	-	55.3	-0.199873	3.5497	3.6077	2.9001	3.3253	3.4965	2.9151	3.3659	5.4943	3.4375	6.3237	3.8921	3.0124	0.0085	2.4297	2.9696	4.8722	0.0066	1.4768	1.0764	0.0081	0.0076	0.2193	2.2318	0.0075	0.8428	3.1057
pos_6888	Withaperuvin E	metab_6703	-	HMDB0030127	465.227	pos	M+H-2H2O	C28H36O8	3.57425	-	-	-	-	-	-	-	Lipids and lipid-like molecules	Prenol lipids	Terpene lactones	0.0213097	-	66.2	-0.505225	3.8836	4.5859	4.3672	5.0168	4.6858	4.3196	5.3709	4.4078	4.2616	5.143	3.7963	5.4509	4.9629	4.497	5.1912	4.6612	4.0737	3.2744	4.0886	3.5449	4.0924	4.0809	3.7474	3.3255	4.1377	3.3228
pos_6912	Hydrocinnamic acid	metab_6724	C05629	HMDB0000764	192.102	pos	M+ACN+H	C9H10O2	3.66352	501-52-0	-	-	map01100;map01220;map00360;map01120	Metabolic pathways; Degradation of aromatic compounds; Phenylalanine metabolism; Microbial metabolism in diverse environments	Metabolism;Metabolism;Metabolism;Metabolism	Global and overview maps;Global and overview maps;Amino acid metabolism;Global and overview maps	Phenylpropanoids and polyketides	Phenylpropanoic acids	Not Available	0.0423704	-	52.9	0.71448	3.5859	3.704	3.7774	4.268	3.8949	3.7054	4.0292	3.9445	3.7028	4.1837	3.7927	4.055	3.6783	4.0039	4.0317	4.0184	4.3095	3.4071	3.8622	3.8251	4.0195	4.421	3.9026	4.0972	4.2781	3.8019
pos_6915	Beta-Cortolone	metab_6727	C05481	HMDB0013221	408.274	pos	M+ACN+H	C21H34O5	3.66352	-	-	-	map00140	Steroid hormone biosynthesis	Metabolism	Lipid metabolism	Lipids and lipid-like molecules	Glycerophospholipids	Glycerophosphocholines	0.0109129	-	76.6	0.114386	4.2377	4.0459	2.5432	5.0378	4.1814	4.2106	3.9897	3.5089	5.0863	4.6376	5.009	4.3464	2.9703	4.039	4.038	2.7236	4.0526	3.4625	4.9915	4.4909	4.4671	4.059	4.0207	3.8696	4.3996	4.4076
pos_6923	Corticosterone	metab_6735	C02140	LMST02030186;HMDB0001547	364.248	pos	M+NH4	C21H30O4	3.68592	50-22-6	Steroids;Hormones and transmitters	21-Carbon atoms;Steroid hormones	map01100;map04923;map00140;map04925;map05020	Metabolic pathways; Regulation of lipolysis in adipocytes; Steroid hormone biosynthesis; Aldosterone synthesis and secretion; Prion diseases	Metabolism;Organismal Systems;Metabolism;Organismal Systems;Human Diseases	Global and overview maps;Endocrine system;Lipid metabolism;Endocrine system;Neurodegenerative disease	Lipids and lipid-like molecules	Steroids and steroid derivatives	Hydroxysteroids	0.0450436	59.7	-	-0.456135	3.6085	3.9542	3.0377	3.9939	1.8622	3.1398	2.5484	2.2372	3.6156	3.6008	4.0716	1.928	1.9751	3.0729	2.0486	2.0343	3.2939	2.721	2.7808	2.8052	3.3104	3.4787	3.7195	3.5809	3.8574	4.5328
pos_6953	Thromboxane B3	metab_6764	-	LMFA03030006;HMDB0005099;LMFA03030016	369.225	pos	M+H	C20H32O6	3.75177	71953-80-5	-	-	-	-	-	-	Lipids and lipid-like molecules	Fatty Acyls	Eicosanoids	0.00805375	-	72.1	-6.21219	3.0062	2.7281	2.6559	4.4473	2.9489	2.6501	2.671	4.5605	4.0609	2.8352	3.7205	2.7291	4.2821	4.7174	4.6054	4.1857	3.6343	4.0029	4.3469	3.9805	3.8663	3.976	2.7474	3.3706	3.4644	3.8379
pos_6968	Niacinamide	metab_6779	C00153	HMDB0001406	123.056	pos	M+H	C6H6N2O	3.81817	98-92-0	Vitamins and Cofactors	Vitamins	map01100;map04212;map04977;map00760	Metabolic pathways; Longevity regulating pathway - worm; Vitamin digestion and absorption; Nicotinate and nicotinamide metabolism	Metabolism;Organismal Systems;Organismal Systems;Metabolism	Global and overview maps;Aging;Digestive system;Metabolism of cofactors and vitamins	Organoheterocyclic compounds	Pyridines and derivatives	Pyridinecarboxylic acids and derivatives	0.0999446	51.1	-	1.91655	3.5172	3.5316	3.5323	3.1826	3.3668	3.4039	3.49	3.3881	3.6534	3.2758	4.4334	3.4174	3.3121	3.3092	3.0252	3.0903	3.2189	2.962	3.6885	3.2651	3.1154	3.1643	3.2362	3.2834	3.1019	3.0032
pos_6979	Tyrosyl-Leucine	metab_6790	-	HMDB0029109	259.144	pos	M+H-2H2O	C15H22N2O4	3.83972	-	-	-	-	-	-	-	Organic acids and derivatives	Carboxylic acids and derivatives	Amino acids, peptides, and analogues	0.0153117	-	79.5	-0.257126	4.0508	4.8688	4.1906	5.4465	4.5923	4.3395	4.7139	5.1418	4.3166	5.2303	4.2448	3.9231	4.8711	4.9483	5.3458	5.0372	2.576	2.5983	3.6078	2.942	2.605	3.2365	2.2535	2.5135	2.8006	3.457
pos_6986	Ganoderic acid H	metab_6797	-	HMDB0035987	605.334	pos	M+CH3OH+H	C32H44O9	3.86133	98665-19-1	-	-	-	-	-	-	Lipids and lipid-like molecules	Prenol lipids	Triterpenoids	0.0229578	-	59.9	2.71657	0.8695	5.4067	4.9688	5.7378	4.9478	0.787	5.1671	4.9926	3.6927	5.4534	2.02	0.8542	4.7397	5.0421	5.4149	5.7863	0.8	0.6591	0.8208	0.8764	2.331	2.6931	0.87	0.845	0.833	3.3321
pos_6996	Rotundine A	metab_6806	-	HMDB0035271	232.17	pos	M+H	C15H21NO	3.90563	-	-	-	-	-	-	-	Organoheterocyclic compounds	Pyridines and derivatives	Methylpyridines	0.0236651	58.8	-	-0.0866488	2.7219	2.7033	2.6311	2.8031	2.6378	2.6252	2.6462	2.8061	2.8276	2.8104	2.8319	2.7043	2.7518	2.8273	2.826	2.8115	3.7202	4.1529	2.9391	3.3031	3.5253	3.6309	3.4254	2.6935	3.3094	3.0319
pos_7042	Lycopersiconol	metab_6851	-	HMDB0029583	357.238	pos	M+Na	C21H34O3	4.06055	20745-29-3	-	-	-	-	-	-	Lipids and lipid-like molecules	Steroids and steroid derivatives	Pregnane steroids	0.28895	-	61.1	-6.33145	2.7598	0.8495	1.073	2.9901	2.9983	1.5752	2.118	2.288	3.0188	2.5821	2.9336	2.6902	0.8916	2.9494	0.957	1.0233	1.2159	1.4925	1.7729	1.5424	0.8482	1.7765	1.9675	1.4928	2.3277	1.5156
pos_7059	Carboxyibuprofen	metab_6868	-	-	237.112	pos	M+H	C13H16O4	4.10477	-	-	-	-	-	-	-	-	-	-	0.070588	74	-	-0.26678	3.483	3.0126	2.0774	3.3151	2.563	2.0933	2.0924	3.5227	3.5238	2.2558	3.7091	2.5275	3.1064	3.733	3.2463	4.5326	2.087	1.9152	2.1113	2.1757	2.1477	2.1199	2.1683	2.1395	2.1256	2.0283
pos_7088	(+)-4,11-Eudesmadien-3-one	metab_6896	-	HMDB0037061	219.174	pos	M+H	C15H22O	4.19328	473-08-5	-	-	-	-	-	-	Lipids and lipid-like molecules	Prenol lipids	Sesquiterpenoids	0.0169714	62	-	0.195654	3.7916	2.238	2.2981	3.7451	3.341	2.7537	2.8601	3.6318	3.8162	3.6273	3.8758	3.4614	3.7903	3.7481	3.4357	4.1013	2.7141	3.6061	3.1886	3.0195	2.671	3.0824	3.2718	3.5964	2.4892	3.9784
pos_7096	Pelargonic acid	metab_6903	C01601	LMFA01010009;HMDB0000847	222.147	pos	M+ACN+Na	C9H18O2	4.21552	112-05-0	-	-	-	-	-	-	Lipids and lipid-like molecules	Fatty Acyls	Fatty acids and conjugates	0.0417113	-	51.4	0.476955	4.1894	4.114	4.3124	3.9994	4.0285	4.1702	4.1639	3.9192	4.0146	4.0317	4.2272	3.9349	3.9913	3.9048	3.6021	3.7062	3.8062	3.8377	3.7686	3.9699	3.7459	3.8194	4.1349	3.9824	3.8206	3.5966
pos_7103	Fusarochromanone	metab_6910	-	HMDB0033514	315.134	pos	M+Na	C15H20N2O4	4.23775	104653-89-6	-	-	-	-	-	-	Organoheterocyclic compounds	Benzopyrans	1-benzopyrans	0.00451862	-	60.9	8.11563	6.3945	5.3035	6.0894	5.4602	5.4119	6.2475	5.4867	5.8606	5.99	5.5087	5.7221	5.662	5.2965	5.265	5.1436	5.4519	4.8534	4.2827	4.5431	4.1605	3.8473	4.4623	4.6621	4.5361	4.3646	6.2036
pos_7104	N-[(3a,5b,7a)-3-hydroxy-24-oxo-7-(sulfooxy)cholan-24-yl]-Glycine	metab_6911	C15559	HMDB0002496	571.305	pos	M+ACN+H	C26H43NO8S	4.23775	67030-55-1	-	-	-	-	-	-	Lipids and lipid-like molecules	Steroids and steroid derivatives	Bile acids, alcohols and derivatives	0.0490919	-	57.3	1.06425	4.4118	4.8121	1.5085	4.6772	3.3136	1.5028	4.6475	5.1492	5.062	5.6871	4.7573	4.2394	3.1288	4.5733	3.7101	5.899	1.5179	1.3508	1.5417	1.6048	1.5774	2.7018	1.5976	1.5693	2.5545	3.8918
pos_7115	Acorenone	metab_6922	-	HMDB0035704	259.144	pos	M+K	C15H24O	4.28217	5956-05-08	-	-	-	-	-	-	Organic oxygen compounds	Organooxygen compounds	Carbonyl compounds	0.0381469	-	81	-7.82315	3.6761	3.307	1.5526	4.0868	3.1615	5.113	2.9684	3.4306	1.745	3.7535	1.7493	2.6441	2.6322	3.3163	3.2166	3.1101	2.0245	1.9101	1.5858	1.6491	1.6216	1.5943	1.6419	1.6135	1.5998	1.5045
pos_7117	Niazimicin A	metab_6924	-	HMDB0031944	375.155	pos	M+NH4	C16H23NO6S	4.28217	147821-49-6	-	-	-	-	-	-	Organic oxygen compounds	Organooxygen compounds	Carbohydrates and carbohydrate conjugates	0.0372122	-	53.1	-9.65786	4.3746	4.5435	4.2967	5.2203	4.8346	4.3429	4.8294	5.0835	4.046	5.1449	3.7805	4.537	4.7332	4.5022	5.0455	4.6296	2.7251	2.3353	3.0316	2.3136	2.2855	2.2577	2.4574	3.6179	2.4497	3.8216
pos_7132	N-Acetyl-D-Tryptophan	metab_6937	C03137	-	229.097	pos	M+H-H2O	C13H14N2O3	4.3478	-	-	-	-	-	-	-	-	-	-	0.0116362	64.9	-	-0.121458	4.2564	2.8269	4.0256	3.3739	3.2828	4.2866	3.0102	3.5952	3.8915	3.2793	3.4544	3.3532	2.082	2.9748	1.5291	3.0047	2.6849	1.1862	2.1747	1.4361	2.1576	2.9737	2.4928	1.401	1.3876	3.9085
pos_7160	HERNIARIN	metab_6964	C09268	HMDB0029758	177.055	pos	M+H	C10H8O3	4.43683	531-59-9	-	-	-	-	-	-	Phenylpropanoids and polyketides	Coumarins and derivatives	Not Available	0.023016	51.6	-	0.340879	3.1794	3.1076	3.3499	2.7305	2.8707	3.1753	3.2221	5.8377	3.1769	2.8287	3.3756	2.74	5.0194	3.9505	3.5853	4.2476	2.8745	2.9063	2.6306	2.8017	2.6397	2.1608	2.8672	3.1252	2.6361	2.0691
pos_7164	(1(10)E,4a,5E)-1(10),5-Germacradiene-12-acetoxy-4,11-diol	metab_6968	-	HMDB0038798	314.232	pos	M+NH4	C17H28O4	4.43683	143305-08-2	-	-	-	-	-	-	Lipids and lipid-like molecules	Prenol lipids	Sesquiterpenoids	0.0194263	-	60.4	-0.404969	4.677	4.9323	5.2313	4.5319	5.9975	6.1445	5.6461	5.9107	4.7743	6.1877	5.1417	6.376	3.698	4.4434	4.2936	4.718	6.0319	6.283	6.5634	6.1531	5.3612	5.9582	6.0578	6.545	6.2345	5.7052
pos_7179	2-Cyclopentene-1,4-dione	metab_6982	-	-	97.0289	pos	M+H	C5H4O2	4.48045	-	-	-	-	-	-	-	-	-	-	0.0136527	52.3	-	4.66536	3.7005	3.8257	3.8959	3.5606	3.7315	3.8302	3.8631	3.766	3.6951	3.7558	3.6585	3.771	3.6872	3.6224	3.5401	3.7736	3.5996	3.5285	3.5924	3.6851	3.6102	3.5133	3.6439	3.6922	3.4869	3.4632
pos_7185	14alpha-Hydroxy-4beta-deoxypaxilline	metab_6988	-	HMDB0040979	480.213	pos	M+2Na-H	C27H33NO4	4.48045	157530-29-5	-	-	-	-	-	-	Organoheterocyclic compounds	Naphthopyrans	Not Available	0.0158871	-	62.8	2.05948	3.8452	4.3945	5.4657	5.1308	4.7437	4.4756	5.3955	4.4891	3.6564	5.0969	0.1537	5.5243	3.8894	4.7225	4.3326	4.1457	3.0549	0.073	0.1103	0.1257	3.1801	3.4291	0.1238	3.6093	3.8933	4.5414
pos_7205	9alpha-(3-Methyl-2E-pentenoyloxy)-4S-hydroxy-10(14)-oplopen-3-one	metab_7006	-	HMDB0040954	371.219	pos	M+Na	C21H32O4	4.546	147742-07-2	-	-	-	-	-	-	Lipids and lipid-like molecules	Prenol lipids	Sesquiterpenoids	0.138415	-	57.4	0.163961	3.251	2.9062	3.1198	3.8072	3.7634	4.0422	1.961	3.4093	3.6891	3.7808	3.8992	2.6908	2.6601	2.9166	4.1097	3.1548	2.539	1.8767	3.9905	2.0441	2.0162	3.3479	2.6305	3.1481	2.3901	1.8972
pos_7227	9-Fluoro-11beta,17beta-dihydroxy-2,17-dimethylandrost-4-en-3-one	metab_7027	C15113	-	351.232	pos	M+H	C21H31FO3	4.61243	-	-	-	-	-	-	-	-	-	-	0.0685589	54.5	-	-3.72562	5.3142	3.6409	3.4918	4.6275	4.1874	3.5116	3.3733	4.4676	4.804	4.4764	4.9427	4.3552	4.0282	4.5967	4.5906	4.546	3.0154	2.6714	3.3768	2.3974	2.8264	2.4993	3.5378	2.3778	2.1534	4.5041
pos_7232	Ethyl 3-[(2-furanylmethyl)thio]propanoate	metab_7032	-	HMDB0040055	232.1	pos	M+NH4	C10H14O3S	4.63467	94278-27-0	-	-	-	-	-	-	Organoheterocyclic compounds	Heteroaromatic compounds	Not Available	0.115451	-	61.2	-3.17381	1.1274	2.4739	1.2545	2.7575	2.4873	2.4481	2.8763	2.9486	1.2263	3.2726	1.2304	2.9489	2.1515	3.5109	3.2645	2.5167	3.9563	0.8977	1.0751	2.9693	2.9019	2.8115	1.128	1.1012	3.6661	0.9991
pos_7245	2-Pentadecylfuran	metab_7045	-	HMDB0033609	317.226	pos	M+K	C19H34O	4.6569	59958-20-2	-	-	-	-	-	-	Organoheterocyclic compounds	Heteroaromatic compounds	Not Available	0.00941182	-	56.1	7.46495	5.22	3.7477	4.0328	4.7633	4.6643	4.3279	3.8108	4.383	4.868	4.5316	4.9054	4.861	4.3058	4.8654	4.1771	4.7381	2.7619	2.5888	2.7864	2.8512	2.823	2.7951	2.8438	2.9249	2.8008	4.2724
pos_7287	Delta-Decalactone	metab_7086	-	HMDB0037116;LMFA07040028	171.138	pos	M+H	C10H18O2	4.78892	705-86-2	-	-	-	-	-	-	Organoheterocyclic compounds	Lactones	Delta valerolactones	0.0240426	62.8	-	0.373278	2.2278	4.0156	3.2574	3.9118	3.3004	2.4946	4.5696	3.5485	3.0373	3.7179	3.7775	4.4918	1.931	2.0058	2.0045	2.7546	1.8212	2.6076	2.9409	3.1762	2.3278	2.3509	2.3447	2.645	2.933	3.3519
pos_7294	Aloe-emodin	metab_7093	C10294	LMPK13040002	271.06	pos	M+H	C15H10O5	4.81117	-	-	-	-	-	-	-	-	-	-	0.0564824	70.9	-	-0.282624	2.486	3.1612	3.7146	2.3332	3.1874	3.416	3.2213	3.9849	2.3576	2.7429	2.459	2.2347	4.4964	2.7606	3.6235	6.8426	4.22	4.1061	3.2823	3.1654	2.8569	2.8364	2.4512	2.224	2.9653	2.1126
pos_7302	Beta-Elemenone	metab_7099	-	LMPR0103080001;HMDB0039637	257.128	pos	M+K	C15H22O	4.83338	20303-60-0	-	-	-	-	-	-	Lipids and lipid-like molecules	Prenol lipids	Sesquiterpenoids	0.0523127	-	52.3	-8.44803	3.1918	3.8714	3.6168	4.4569	3.826	3.4396	3.8277	4.1278	2.2101	4.2597	2.8163	3.917	4.0229	4.5175	4.5041	4.2087	2.0243	2.2073	2.0486	2.1129	2.085	2.0572	2.1056	2.0768	2.0629	3.7055
pos_7312	Oryzalide B	metab_7108	-	HMDB0037592	359.16	pos	M+K	C19H28O4	4.85488	134885-94-2	-	-	-	-	-	-	Lipids and lipid-like molecules	Prenol lipids	Terpene lactones	0.0794413	-	68.6	-5.86377	1.9626	4.0746	3.7246	4.4379	3.6689	3.2309	4.0963	4.3175	2.0675	4.2635	2.0718	4.3423	4.2899	4.5649	4.7603	3.847	1.8822	1.7115	1.9065	1.9706	1.9427	1.9151	1.9632	1.9345	1.9207	2.2694
pos_7314	(22E)-1alpha,3beta-Dihydroxychola-5,16,22-trien-24-oic Acid	metab_7109	-	LMST04010342	387.253	pos	M+H	C24H34O4	4.85488	-	-	-	-	-	-	-	-	-	-	0.0165969	76.4	-	-0.264462	5.7535	4.5644	4.5164	5.4475	4.872	4.693	4.3271	5.2944	5.6156	5.1658	5.5287	5.2938	5.2165	5.6548	5.507	5.1383	1.2499	1.0882	1.2731	2.5258	1.3079	1.2813	3.0598	2.9918	2.84	4.1284
pos_7315	Soladulcidine	metab_7110	-	LMST01150002	416.352	pos	M+H	C27H45NO2	4.85488	-	-	-	-	-	-	-	-	-	-	0.00814704	68.7	-	0.0254196	3.5525	3.5493	3.6637	2.8236	3.4836	3.3099	3.6242	3.7347	3.1375	3.6407	3.4301	3.2984	3.7851	6.1037	5.4957	3.6113	2.5967	3.0024	2.6212	2.73	2.6578	2.6299	2.6785	2.6495	2.6356	3.1058
pos_7325	7a,12a-Dihydroxy-3-oxo-4-cholenoic acid	metab_7120	C15568	HMDB0000447	446.289	pos	M+ACN+H	C24H36O5	4.92095	13587-11-6	-	-	-	-	-	-	Lipids and lipid-like molecules	Steroids and steroid derivatives	Bile acids, alcohols and derivatives	0.03059	-	61.1	-3.1368	4.8498	3.8061	3.7251	4.404	3.8304	4.2674	3.36	4.3699	4.431	4.1457	4.7586	4.202	4.9203	4.1315	3.8977	4.3419	3.2589	3.416	4.0882	3.046	4.2492	3.6304	4.2926	4.2874	4.0304	5.6814
pos_7334	Deoxycholic acid glycine conjugate	metab_7129	C05464	LMST05030006;HMDB0000631	414.3	pos	M+H-2H2O	C26H43NO5	4.96508	360-65-6	-	-	-	-	-	-	Lipids and lipid-like molecules	Steroids and steroid derivatives	Bile acids, alcohols and derivatives	0.0247743	-	54.5	0.091799	3.9347	2.3766	1.1855	3.5864	1.1918	3.3533	1.1996	5.5406	4.0149	4.2057	3.4892	3.1541	4.6893	4.5856	3.4012	3.7559	3.242	1.0344	3.599	2.0313	1.252	1.2257	3.0474	1.2442	2.3534	3.2928
pos_7335	(25R)-1alpha,25,26-trihydroxy-22-oxavitamin D3	metab_7130	-	LMST03020067	435.311	pos	M+H	C26H42O5	4.96508	-	-	-	-	-	-	-	-	-	-	0.0863842	55.8	-	2.25875	5.0788	2.6352	0.889	4.0589	3.5427	0.8839	3.0233	2.9999	3.8333	4.088	4.2568	0.9535	3.3556	3.9367	3.5528	3.829	0.8974	0.7501	3.7779	2.7111	1.8324	0.9266	0.9698	0.944	1.0207	3.5278
pos_7353	16b-Hydroxystanozolol	metab_7148	-	HMDB0003166	386.28	pos	M+ACN+H	C21H32N2O2	5.05383	125590-76-3	-	-	-	-	-	-	Lipids and lipid-like molecules	Steroids and steroid derivatives	Estrane steroids	0.0336714	-	60.4	0.529593	3.7876	2.6422	3.1416	3.9698	4.4109	4.5651	3.9545	3.9958	4.0683	4.6091	3.7121	5.2612	2.6907	3.2435	3.4687	2.8149	4.0553	4.1383	4.3696	4.9986	4.8267	4.0489	4.3668	4.4655	4.3834	4.4387
pos_7360	Hydrocortisone	metab_7155	C00735	-	345.207	pos	M+H-H2O	C21H30O5	5.07602	-	Steroids;Hormones and transmitters	21-Carbon atoms;Steroid hormones	map01100;map05215;map07225;map05200;map04976;map04960;map04080;map04927;map04934;map00140	Metabolic pathways; Prostate cancer; Glucocorticoid and mineralocorticoid receptor agonists/antagonists; Pathways in cancer; Bile secretion; Aldosterone-regulated sodium reabsorption; Neuroactive ligand-receptor interaction; Cortisol synthesis and secretion; Cushing syndrome; Steroid hormone biosynthesis	Metabolism;Human Diseases;Drug Development;Human Diseases;Organismal Systems;Organismal Systems;Environmental Information Processing;Organismal Systems;Human Diseases;Metabolism	Global and overview maps;Cancer: specific types;Target-based classification: Nuclear receptors;Cancer: overview;Digestive system;Excretory system;Signaling molecules and interaction;Endocrine system;Endocrine and metabolic disease;Lipid metabolism	-	-	-	0.0622451	59.5	-	2.12584	4.0054	3.9494	2.4445	4.6581	3.3229	3.2381	3.4295	4.3763	4.6411	4.3859	4.6184	3.5965	4.2243	4.594	4.9275	4.27	2.454	4.3374	4.9053	3.8533	3.0877	2.4872	3.2224	2.5068	2.4928	2.3951
pos_7372	(6R)-6,19-epidioxy-1alpha,25-dihydroxy-6,19-dihydrovitamin D3	metab_7167	-	LMST03020302	449.326	pos	M+H	C27H44O5	5.12065	-	-	-	-	-	-	-	-	-	-	0.0416731	59.2	-	-0.528163	5.5777	3.1	3.3448	5.055	4.0226	3.8291	3.5246	4.8494	4.6849	4.4568	4.4685	4.2456	4.4719	4.9866	4.5494	4.7243	3.8553	3.0373	4.339	3.9442	2.7561	2.749	4.1152	4.2841	3.8428	4.418
pos_7375	Trans-EKODE-(E)-Ib	metab_7170	-	-	311.222	pos	M+H	C18H30O4	5.14295	-	-	-	-	-	-	-	-	-	-	0.0259456	60.1	-	-0.402738	3.4756	3.7349	3.9346	3.8768	4.424	4.442	3.6493	4.5121	4.0248	4.8999	3.8557	4.2162	4.3717	4.3182	4.2958	3.8678	4.6137	4.6176	4.8263	5.0847	4.1335	4.8288	4.9298	4.2022	4.9479	4.0405
pos_7492	5a-Androstan-3b-ol	metab_7279	-	HMDB0005830;LMST02020095	340.259	pos	M+ACN+Na	C19H32O	5.5609	1224-92-6	-	-	-	-	-	-	Lipids and lipid-like molecules	Steroids and steroid derivatives	Androstane steroids	0.0510937	-	64.9	-6.3185	0.0024	0.0023	0.002	0.0029	0.002	0.0019	0.002	0.0029	0.0031	0.003	2.5943	0.0023	0.0026	0.0031	0.0031	0.003	4.1578	1.657	3.8253	3.5188	4.2275	4.4538	4.8791	3.5894	3.7763	3.7766
pos_7508	Cucurbitacin D	metab_7295	C08796	LMST01010106;HMDB0034695	517.314	pos	M+H	C30H44O7	5.6053	3877-86-9	-	-	-	-	-	-	Lipids and lipid-like molecules	Steroids and steroid derivatives	Cucurbitacins	0.017198	55.2	-	-3.39803	5.1704	5.8939	4.5074	5.9856	4.8994	5.1862	5.5779	5.7165	6.1352	5.8919	5.6922	5.0996	5.3571	5.651	5.8977	5.9964	1.8154	1.6451	2.8251	1.9036	1.8757	1.8481	1.8962	1.8676	1.8537	5.1275
pos_7519	16-Hydroxy hexadecanoic acid	metab_7305	C18218	HMDB0006294	311.2	pos	M+K	C16H32O3	5.64883	-	-	-	map01100;map00073	Metabolic pathways; Cutin, suberine and wax biosynthesis	Metabolism;Metabolism	Global and overview maps;Lipid metabolism	Lipids and lipid-like molecules	Fatty Acyls	Fatty acids and conjugates	0.0440052	-	84	7.97144	4.7283	3.7163	3.771	4.5358	3.303	2.5294	4.4185	4.7723	4.9781	3.9777	5.6377	2.9022	5.1448	5.233	4.8521	3.8837	3.7443	2.8175	4.0605	4.5216	4.0181	4.5898	3.7165	3.6321	4.1507	2.4146
pos_7533	Fexofenadine	metab_7318	C06999	HMDB0005030	534.326	pos	M+CH3OH+H	C32H39NO4	5.71103	83799-24-0	-	-	map04976	Bile secretion	Organismal Systems	Digestive system	Benzenoids	Benzene and substituted derivatives	Diphenylmethanes	0.0206447	-	59.5	8.49426	5.2718	5.2459	4.5328	5.568	4.7643	4.8851	4.7907	4.9661	5.7553	5.1982	5.2976	5.2155	4.7989	5.0453	5.4608	5.0778	0.4369	1.6469	0.4527	0.4958	1.9508	0.9389	1.4916	2.1555	1.4159	4.0151
pos_7534	Cadalene	metab_7319	-	HMDB0059698;LMPR0103330007	199.148	pos	M+H	C15H18	5.73233	-	-	-	-	-	-	-	Lipids and lipid-like molecules	Prenol lipids	Sesquiterpenoids	0.0138652	52.9	-	0.265917	5.5621	4.7597	4.6108	5.3903	4.9441	4.8089	4.7301	5.3323	5.3214	5.1905	5.3736	5.211	5.4002	5.6017	5.2969	5.1482	3.8282	4.5689	4.5262	4.1957	4.0654	3.9018	4.4994	4.1816	4.2188	5.4078
pos_7575	2-Propenyl heptanoate	metab_7360	-	HMDB0040208;LMFA07010746	358.295	pos	2M+NH4	C10H18O2	5.9296	142-19-8	-	-	-	-	-	-	Lipids and lipid-like molecules	Fatty Acyls	Fatty acid esters	0.0206731	-	72.3	-0.408639	4.1382	6.0568	6.0873	4.6619	6.5407	6.3893	6.2472	6.7533	4.8776	6.1668	6.8996	6.7002	5.2312	4.2662	3.6123	5.8438	5.5942	5.5777	6.3525	5.6746	5.3991	6.0363	5.5733	6.0133	6.1541	5.8116
pos_7607	Xi-3-(4-Isopropylphenyl)-2-methylpropanal	metab_7388	-	HMDB0037763	191.143	pos	M+H	C13H18O	6.03945	-	-	-	-	-	-	-	Lipids and lipid-like molecules	Prenol lipids	Monoterpenoids	0.016429	63.1	-	0.18649	4.5881	4.2755	4.3359	4.5944	4.2814	4.3618	4.31	4.4	4.5296	4.3208	4.4854	4.4352	4.4672	4.6519	4.7059	4.3993	4.2904	4.6855	4.5245	4.6086	4.3222	4.3052	4.7488	4.3747	4.39	4.2327
pos_7612	7-Ethyl-2,3,4,5,6,7-hexahydrocyclopent[b]azepin-8(1H)-one	metab_7393	-	HMDB0039683	162.128	pos	M+H-H2O	C11H17NO	6.06167	97826-68-1	-	-	-	-	-	-	Organoheterocyclic compounds	Azepines	Not Available	0.0427553	-	50.7	0.156511	4.7045	4.6569	4.7202	4.5265	4.6592	4.6002	4.6819	4.7973	4.7625	4.8109	4.8259	5.0064	4.9894	4.8768	4.6974	4.8763	4.8572	4.7815	4.7945	4.9516	4.7662	4.6672	5.0014	5.0219	4.7027	4.692
pos_7629	1alpha-hydroxy-25,26,27-trinorvitamin D3 24-carboxylic acid	metab_7410	-	LMST03020022	389.268	pos	M+H	C24H36O4	6.12863	-	-	-	-	-	-	-	-	-	-	0.00986554	79.5	-	-1.65247	5.7416	5.8219	5.3094	5.9315	5.1171	5.3595	5.41	5.7211	5.3846	5.1173	5.4088	5.5134	5.777	5.8383	6.1432	4.9747	4.1922	4.6572	4.9712	4.6447	4.092	4.3074	4.7227	5.4796	4.3843	4.8078
pos_7638	Polyoxyethylene 40 monostearate	metab_7419	-	HMDB0032477	346.332	pos	M+NH4	C20H40O3	6.15093	9004-99-3	-	-	-	-	-	-	Lipids and lipid-like molecules	Fatty Acyls	Fatty acid esters	0.0108451	-	73.9	-0.203109	5.1083	5.122	5.3127	5.0055	5.1223	5.1834	5.2014	5.0663	5.2019	5.2587	4.8113	4.9277	5.0454	5.1239	4.8032	4.9927	4.8795	5.0183	4.9957	4.951	5.1078	4.5763	5.2577	5.2228	4.8308	4.8534
pos_7639	12alpha-Hydroxy-3-oxochola-4,6-dien-24-oic Acid	metab_7420	-	LMST04010245	387.253	pos	M+H	C24H34O4	6.15093	-	-	-	-	-	-	-	-	-	-	0.0281696	71.6	-	-0.339465	4.9176	3.8141	3.6079	5.1655	4.5285	4.2058	3.9759	4.7137	5.0908	4.6296	5.0686	4.6472	4.9609	5.1137	5.4777	4.5038	2.6791	3.343	3.7304	3.6213	3.2063	2.7847	3.4746	4.4993	3.3039	3.9267
pos_7644	Hydrocortisone caproate	metab_7424	C13422	LMST02030129	461.288	pos	M+H	C27H40O6	6.1726	-	-	-	-	-	-	-	-	-	-	0.0596454	73.5	-	-4.90251	5.0239	3.8637	4.4505	4.9182	4.7107	3.9075	3.8826	4.0517	4.6559	4.5338	4.7244	4.576	4.6441	5.0933	5.0939	4.1688	3.5268	0.5312	2.3944	0.7318	0.709	0.6866	2.4645	2.3439	0.6911	4.3903
pos_7653	9,12-Hexadecadienoylcarnitine	metab_7432	-	HMDB0013334	396.311	pos	M+H	C23H41NO4	6.19473	-	-	-	-	-	-	-	Lipids and lipid-like molecules	Fatty Acyls	Fatty acid esters	0.0181902	-	56.8	-0.212772	5.7582	6.9127	6.1017	5.475	6.387	6.8283	6.4899	6.3268	5.6427	6.5291	6.1765	6.862	5.314	5.2655	5.3083	5.7591	5.7374	6.2596	6.6116	6.0726	5.5554	5.8198	5.75	5.8949	5.7488	6.0002
pos_7661	PG(20:3(8Z,11Z,14Z)/0:0)	metab_7440	-	LMGP04050025	535.301	pos	M+H	C26H47O9P	6.21592	-	-	-	-	-	-	-	-	-	-	0.258217	55.5	-	-3.49063	4.8825	3.1129	3.619	4.5095	4.1088	3.6808	3.9829	3.6593	4.5246	3.9946	5.0896	4.325	4.0778	4.5421	4.5646	4.0552	1.6599	4.0212	4.3141	3.994	4.8627	4.4864	4.5579	5.0944	4.7564	4.5406
pos_7675	3-Pentadecylphenol	metab_7454	-	LMPK15010004;HMDB0033872	327.268	pos	M+Na	C21H36O	6.2605	501-24-6	-	-	-	-	-	-	Benzenoids	Phenols	1-hydroxy-4-unsubstituted benzenoids	0.0185842	-	60.3	7.2895	4.5014	3.4566	3.4318	4.6457	3.6255	3.1191	3.6721	3.7103	4.2532	3.2792	4.1241	4.1229	4.3969	5.9616	5.8488	3.692	2.438	3.4609	2.4625	2.5272	2.4991	2.4712	2.5197	2.4908	2.4768	2.4728
pos_7695	6-hydroxysphingosine	metab_7472	-	LMSP01080003	316.284	pos	M+H	C18H37NO3	6.3457	-	-	-	-	-	-	-	-	-	-	0.0205593	76.6	-	-0.581096	4.5082	4.3846	3.6343	4.0112	4.4289	4.4335	3.9838	5.4867	5.0781	4.4245	4.2316	4.6788	5.5662	4.6806	5.2334	4.2665	2.4688	5.1724	4.0022	4.0438	2.5299	2.502	3.1343	3.87	2.5076	3.7501
pos_7711	()-Myristoylcarnitine	metab_7486	-	-	372.311	pos	M+H	C21H41NO4	6.38992	-	-	-	-	-	-	-	-	-	-	0.0195921	65.8	-	-0.261078	5.048	6.9164	5.9377	4.9891	6.1945	6.5941	6.5064	5.9225	4.9079	6.4201	6.6987	6.7791	5.5614	4.3812	4.4494	6.0867	5.9591	6.2884	6.6161	6.314	6.054	6.3881	6.1184	6.1073	6.1437	6.2913
pos_7735	Methylgingerol	metab_7510	-	HMDB0029852	309.206	pos	M+H	C18H28O4	6.49818	-	-	-	-	-	-	-	Benzenoids	Benzene and substituted derivatives	Methoxybenzenes	0.0374169	69.2	-	-1.05514	2.8842	2.8656	2.7934	3.0371	2.8001	2.7875	2.8084	3.7292	2.99	2.9727	2.9943	2.8666	2.9142	3.3211	4.0157	2.9739	3.9084	4.4001	4.3034	4.387	4.31	4.214	4.5014	3.6296	4.1596	3.2491
pos_7744	9-OxoODE	metab_7519	C14766	LMFA02000251;LMFA02000274;HMDB0004669	295.227	pos	M+H	C18H30O3	6.51752	-	-	-	map00591	Linoleic acid metabolism	Metabolism	Lipid metabolism	Lipids and lipid-like molecules	Fatty Acyls	Lineolic acids and derivatives	0.0262129	83.5	-	-0.366126	4.1037	4.2792	4.4489	4.5765	4.5549	4.341	3.6741	4.4118	4.6037	4.3241	5.3846	3.7323	4.6165	4.7829	4.8821	3.8397	5.1268	5.862	5.457	5.9154	6.64	5.8978	5.4842	5.1283	5.6991	4.7557
pos_7759	8-oxo-9,11-octadecadiynoic acid	metab_7532	-	LMFA02000271	291.195	pos	M+H	C18H26O3	6.58265	-	-	-	-	-	-	-	-	-	-	0.0240472	65.2	-	-0.278245	3.1478	2.4935	3.1036	4.1226	3.1435	2.4965	2.4365	4.3963	4.187	2.6005	4.3459	2.6758	4.3977	4.4057	4.8687	2.6016	4.7079	5.5963	5.4354	5.2351	5.3115	4.9807	5.2316	4.9149	5.0484	4.0714
pos_7767	Lubiminol	metab_7540	-	HMDB0029604	277.18	pos	M+Na	C15H26O3	6.62702	55784-92-4	-	-	-	-	-	-	Lipids and lipid-like molecules	Prenol lipids	Sesquiterpenoids	0.0077843	-	68.7	9.29636	2.9487	4.6496	3.3428	3.8976	3.0422	3.7448	3.5603	4.5134	3.7458	2.8814	4.5874	2.7752	4.3017	4.4407	4.6244	3.2116	4.3221	4.5709	5.3192	5.2413	4.3777	4.4238	4.4325	4.607	4.3461	4.0328
pos_7831	Pandaroside B	metab_7602	-	LMST05050004	635.377	pos	M+H	C35H54O10	6.89108	-	-	-	-	-	-	-	-	-	-	0.0396168	52.1	-	-3.80969	5.9755	5.1957	5.692	3.1009	4.5961	6.2261	4.9817	5.3861	5.6421	5.4799	6.1625	4.4461	4.7211	3.1251	3.1238	5.4062	3.256	3.0926	4.4173	3.0277	2.9995	2.9716	4.1925	4.1365	2.9772	5.5085
pos_7839	Acetone oxime	metab_7610	C01995	-	74.0607	pos	M+H	C3H7NO	6.95748	-	-	-	-	-	-	-	-	-	-	0.0218673	74.6	-	9.59736	3.7996	3.5585	3.6502	3.2152	3.3108	3.7887	3.512	3.3823	3.683	3.3356	3.3107	3.31	3.4519	3.3883	3.1988	3.3676	3.2681	2.9619	3.1487	3.3195	3.2068	3.1036	3.3381	3.3773	3.0709	3.0462
pos_7844	PG(17:0/0:0)	metab_7615	-	LMGP04050033	499.303	pos	M+H	C23H47O9P	6.95748	-	-	-	-	-	-	-	-	-	-	0.0673048	73.1	-	-0.516191	4.5718	3.9358	4.1362	5.3557	3.9548	4.1582	4.2013	4.8859	4.6991	4.1743	5.2647	4.3975	5.5078	5.5392	6.0133	4.492	3.4521	4.9506	4.0031	3.9191	0.7228	0.7002	3.2226	0.7161	0.7048	3.1741
pos_7860	Vitamin A2	metab_7630	C21797	HMDB0013117	267.211	pos	M+H-H2O	C20H28O	7.04555	79-80-1	-	-	map00830	Retinol metabolism	Metabolism	Metabolism of cofactors and vitamins	Lipids and lipid-like molecules	Prenol lipids	Retinoids	0.107852	-	63.6	-0.306533	3.8017	4.0333	2.2851	3.9625	2.2918	3.2151	3.6378	3.8535	3.9706	4.0005	3.7488	3.3636	3.8195	4.4184	4.3502	4.6896	2.2947	2.1223	3.8264	2.3837	2.3556	2.7853	2.3763	2.4739	3.2094	4.1281
pos_7887	3-Phenyl-4-pentenal	metab_7655	-	HMDB0038790	161.096	pos	M+H	C11H12O	7.17728	939-21-9	-	-	-	-	-	-	Benzenoids	Benzene and substituted derivatives	Not Available	0.0247138	55.8	-	0.387412	3.4877	3.3774	3.369	3.8045	2.9468	3.3895	2.9094	3.6152	3.9036	3.3111	3.8777	3.4165	3.8383	3.9007	4.1878	3.5204	4.0744	4.3486	4.1928	4.007	4.1426	4.1622	4.6521	4.4011	4.0092	3.8198
pos_7925	Neocnidilide	metab_7691	C17002	HMDB0034450	195.138	pos	M+H	C12H18O2	7.30985	4567-33-3	-	-	-	-	-	-	Organoheterocyclic compounds	Isobenzofurans	Not Available	0.024716	67.7	-	0.512592	5.2502	5.1692	4.639	5.9145	4.5516	4.6664	5.3372	5.7357	4.4753	4.352	5.1923	5.2478	5.4489	5.8396	5.878	4.8937	4.8684	5.6608	5.4495	5.3525	5.2539	5.0808	5.4552	5.0453	5.1021	5.1398
pos_7928	5alpha-Androst-16-en-3alpha-ol	metab_7694	-	-	257.226	pos	M+H-H2O	C19H30O	7.30985	-	-	-	-	-	-	-	-	-	-	0.0248709	65	-	-0.510339	5.3313	5.2458	4.824	5.9174	4.5805	4.6681	5.3795	5.7402	4.6669	4.6017	5.1297	5.2565	5.3761	5.4037	5.3336	4.949	2.8034	2.7113	3.5062	3.0494	2.5624	2.5881	3.4331	2.572	2.7372	4.9789
pos_7958	5-(12,15-Heneicosadienyl)-1,3-benzenediol	metab_7723	-	HMDB0039871	365.32	pos	M+H-2H2O	C27H44O2	7.4411	189562-03-6	-	-	-	-	-	-	Benzenoids	Phenols	Benzenediols	0.0530891	-	58.9	-0.106511	5.2037	5.2812	5.3279	5.2986	4.4068	4.9468	5.1679	5.4361	4.8729	4.9125	5.2901	4.8983	5.2406	5.2733	5.1555	5.2144	3.5401	3.3666	3.5646	3.6295	3.6013	3.5733	3.622	3.593	3.579	3.9829
pos_8015	Nuatigenin	metab_7777	C04715	LMST01090001	431.316	pos	M+H	C27H42O4	7.6607	-	Steroids	27-Carbon atoms	-	-	-	-	-	-	-	0.0224017	74.6	-	0.0122537	3.2654	3.6851	2.8305	4.2308	2.6386	3.6124	3.0421	3.6105	3.0996	2.8111	3.9212	3.0114	4.5092	4.6516	5.8652	2.8123	4.6788	4.0569	4.9863	4.8375	5.0008	4.3223	4.9639	4.5207	4.8296	4.6415
pos_8033	Trans-Hexadec-2-enoyl carnitine	metab_7795	-	HMDB0006317;LMFA07070109	442.292	pos	M+2Na-H	C23H43NO4	7.7496	-	-	-	-	-	-	-	Lipids and lipid-like molecules	Fatty Acyls	Fatty acid esters	0.0864051	-	65.6	3.26657	2.6552	2.2481	3.8006	3.6482	0.5223	1.4692	2.7535	1.613	0.6635	3.5591	3.8129	2.6533	2.7663	3.487	3.6004	2.7199	1.7345	2.0624	2.5283	4.5687	5.17	2.7113	1.9928	1.9415	4.0722	2.7747
pos_8091	1-Phenylethyl formate	metab_7851	-	HMDB0037715	151.075	pos	M+H	C9H10O2	8.0129	7775-38-4	-	-	-	-	-	-	Benzenoids	Benzene and substituted derivatives	Benzyloxycarbonyls	0.0193772	56.1	-	0.623574	4.909	4.5466	4.7688	5.0493	4.2543	4.5229	4.3741	4.5226	5.1058	4.463	5.0876	4.5878	4.9575	5.5362	4.9488	4.6644	3.7225	2.6634	3.8701	3.6658	3.5638	3.6357	3.891	3.6055	3.479	3.7697
pos_8092	2,4,7-Decatrienoic acid	metab_7852	-	LMFA01030962;HMDB0035235	167.107	pos	M+H	C10H14O2	8.0129	78417-28-4	-	-	-	-	-	-	Lipids and lipid-like molecules	Fatty Acyls	Fatty acids and conjugates	0.0387014	60.1	-	0.396188	3.203	3.0942	2.6707	3.7695	2.6672	3.7413	2.8367	3.909	3.2998	2.0373	3.9578	2.9346	3.9474	4.041	4.3207	3.8509	3.896	4.161	4.3437	4.3531	4.5678	4.132	4.5477	4.0766	4.1419	3.6292
pos_8126	Stearidonic Acid ethyl ester	metab_7884	-	-	305.247	pos	M+H	C20H32O2	8.18932	-	-	-	-	-	-	-	-	-	-	0.0361433	53.6	-	-0.402051	3.6649	3.8912	3.6367	3.7116	2.6182	3.795	2.9157	3.496	3.7856	3.0168	4.2539	3.5059	4.4267	4.0513	4.7191	2.7919	4.0019	4.4518	4.8981	4.6655	4.6214	4.5293	4.7693	3.9101	4.275	3.832
pos_8139	5,6,7,8-tetrahydro-2-Naphthoic Acid	metab_7896	C14111	-	177.091	pos	M+H	C11H12O2	8.23337	-	-	-	map00626;map01120	Naphthalene degradation; Microbial metabolism in diverse environments	Metabolism;Metabolism	Xenobiotics biodegradation and metabolism;Global and overview maps	-	-	-	0.0175533	51.4	-	0.159322	4.2393	4.1355	4.0899	4.5461	2.8904	3.1339	3.7151	3.3736	4.4118	3.7687	4.5716	4.0041	4.4923	4.8162	4.2351	3.87	2.1532	1.9812	2.1776	2.242	2.214	2.5013	2.5419	2.2058	2.4426	2.1219
pos_8141	6-[5]-ladderane-1-hexanol	metab_7898	-	LMFA05000063	261.221	pos	M+H	C18H28O	8.23337	-	-	-	-	-	-	-	-	-	-	0.0186003	65.4	-	-0.351189	5.6134	5.6045	5.6619	5.6061	5.5381	5.48	5.6702	5.5844	5.4217	5.3894	5.849	5.584	5.7055	5.7335	5.9094	5.5887	5.9609	6.2416	6.0766	6.2483	5.9794	5.8495	6.2584	6.2378	6.1961	5.7763
pos_8147	Cyclohexanone	metab_7904	C00414	HMDB0003315	99.0808	pos	M+H	C6H10O	8.27697	108-94-1	-	-	map01220;map00930;map01120	Degradation of aromatic compounds; Caprolactam degradation; Microbial metabolism in diverse environments	Metabolism;Metabolism;Metabolism	Global and overview maps;Xenobiotics biodegradation and metabolism;Global and overview maps	Organic oxygen compounds	Organooxygen compounds	Carbonyl compounds	0.0654864	55.7	-	4.14016	3.4683	3.6131	3.5122	3.6092	3.1118	3.2622	3.3274	3.3954	3.3915	3.2982	3.8206	3.3606	3.631	3.5371	3.7036	3.7876	3.9104	4.3938	4.004	4.1666	3.9433	3.6537	4.0499	3.5767	3.7737	3.5026
pos_8165	PE(DiMe(11,3)/MonoMe(13,5))	metab_7919	-	HMDB0061478	866.586	pos	M+H	C48H84NO10P	8.36123	-	-	-	-	-	-	-	Lipids and lipid-like molecules	Glycerophospholipids	Glycerophosphoethanolamines	0.0690186	-	66	-5.60289	2.7079	2.6893	4.1225	2.7891	4.8556	4.678	2.6321	4.0894	3.125	2.7963	2.8179	2.6902	2.7378	4.0804	2.8119	2.7975	5.5873	4.4035	5.4983	5.7986	4.9042	5.0123	5.5353	5.7765	5.4317	5.4174
pos_8168	Palmitoleamide	metab_7922	-	LMFA08010010	254.248	pos	M+H	C16H31NO	8.38138	-	-	-	-	-	-	-	-	-	-	0.00902162	67.2	-	-0.336699	5.9812	5.8879	6.0841	5.7535	5.9702	5.8662	6.0848	5.916	5.7535	5.7904	5.6916	5.9557	5.9534	5.9153	6.2061	5.8992	5.1104	5.4649	5.3712	5.6172	5.4772	5.4291	5.5422	5.4839	5.2408	5.9835
pos_8182	AMINOHYDROXYBUTYRIC ACID	metab_7935	-	-	120.066	pos	M+H	C4H9NO3	8.46963	-	-	-	-	-	-	-	-	-	-	0.0751189	75.5	-	1.83619	3.181	2.941	3.769	3.5	1.9294	3.1642	1.9376	3.2806	3.5466	3.2448	3.3187	2.6793	2.0424	3.2464	3.2809	3.0837	1.9322	2.8585	3.355	4.5203	4.4614	3.6467	2.5432	1.9846	3.6054	2.7699
pos_8192	2-(5,8-Tetradecadienyl)cyclobutanone	metab_7943	-	HMDB0037519	304.263	pos	M+ACN+H	C18H30O	8.49138	152245-81-3	-	-	-	-	-	-	Organic oxygen compounds	Organooxygen compounds	Carbonyl compounds	0.0673649	-	64.3	-0.347087	2.4172	2.3986	2.3265	2.4982	2.3333	2.3207	2.3416	3.1515	3.9633	2.5055	4.6754	2.3996	3.2985	4.7948	2.7233	2.5066	4.3567	5.5898	5.1839	4.1393	3.8926	4.5764	4.802	4.5271	4.5037	4.0107
pos_8203	8-Heptadecenal	metab_7954	-	HMDB0041335;LMFA06000259	294.279	pos	M+ACN+H	C17H32O	8.53127	56797-41-2	-	-	-	-	-	-	Lipids and lipid-like molecules	Fatty Acyls	Fatty aldehydes	0.0435495	-	62.6	0.000170252	3.3301	4.7943	2.2674	2.439	2.2741	3.6196	2.67	4.1488	2.907	3.5892	4.56	3.4094	5.0525	4.1397	3.8431	2.4473	3.057	2.1046	4.2541	2.3659	2.3379	3.5244	3.6434	3.217	3.3487	3.2769
pos_8205	Tridecanol	metab_7956	C14509	HMDB0013316	242.248	pos	M+ACN+H	C13H28O	8.57268	-	-	-	-	-	-	-	Lipids and lipid-like molecules	Fatty Acyls	Fatty alcohols	0.0158291	-	50.3	-0.553866	5.4778	5.3915	5.57	5.2033	5.4417	5.3679	5.5882	5.3928	5.2762	5.3322	5.2244	5.4714	5.4451	5.4113	5.6562	5.4444	4.6572	4.9793	4.8283	5.0761	4.9868	4.9769	5.0904	4.9783	4.7657	5.4297
pos_8206	1-Monopalmitin	metab_7957	-	-	331.284	pos	M+H	C19H38O4	8.57268	-	-	-	-	-	-	-	-	-	-	0.00747917	72.7	-	-0.508327	2.7535	4.8596	5.0476	2.8348	4.8838	4.8842	5.0638	4.5623	3.3408	5.3072	3.6607	3.8389	3.612	3.4126	3.6672	5.2328	4.4243	4.8999	4.9937	4.946	4.5524	3.5996	4.2184	4.9488	4.0981	3.5512
pos_8207	1-AG	metab_7958	-	-	379.284	pos	M+H	C23H38O4	8.57268	-	-	-	-	-	-	-	-	-	-	0.0236871	89.4	-	-1.43147	3.3088	4.8661	3.6176	3.5004	4.8837	4.4911	3.7761	4.9809	3.6439	4.8812	4.778	4.4938	5.0744	4.365	5.1864	4.5775	5.6911	5.2428	5.5132	5.6981	5.7601	5.4368	5.9697	5.7022	5.8794	5.5761
pos_8236	Austalide J	metab_7985	-	HMDB0030156	409.203	pos	M+H-2H2O	C25H32O7	8.71985	87833-51-0	-	-	-	-	-	-	Organoheterocyclic compounds	Benzopyrans	1-benzopyrans	0.0519324	-	78	4.51118	3.5196	3.501	3.4286	3.601	3.4354	3.4228	3.4437	3.6039	3.6255	3.6082	3.6298	3.502	3.5496	3.6252	3.6238	3.6094	4.8162	4.9096	4.5699	4.7402	3.842	3.4715	5.1096	4.9676	5.0116	4.1987
pos_8239	Asperagenin	metab_7987	-	HMDB0034293	471.309	pos	M+Na	C27H44O5	8.74102	17305-15-6	-	-	-	-	-	-	Lipids and lipid-like molecules	Prenol lipids	Triterpenoids	0.0336248	-	85.9	0.928939	4.5527	3.826	1.0769	1.2372	4.8242	4.8473	1.0908	3.6788	3.1748	5.6811	4.9885	4.599	3.9752	3.9753	4.3308	4.9539	2.0232	3.2057	3.9538	4.4193	3.8485	3.0996	1.1615	1.1346	2.9056	1.0317
pos_8256	L-Methionine	metab_8001	C00073	HMDB0000696	150.058	pos	M+H	C5H11NO2S	8.82447	63-68-3	Peptides	Amino acids	map01100;map04978;map01110;map01210;map00270;map01230;map00966;map04974;map00970;map01523;map05230;map01070;map01060	Metabolic pathways; Mineral absorption; Biosynthesis of secondary metabolites; 2-Oxocarboxylic acid metabolism; Cysteine and methionine metabolism; Biosynthesis of amino acids; Glucosinolate biosynthesis; Protein digestion and absorption; Aminoacyl-tRNA biosynthesis; Antifolate resistance; Central carbon metabolism in cancer; Biosynthesis of plant hormones; Biosynthesis of plant secondary metabol…	Metabolism;Organismal Systems;Metabolism;Metabolism;Metabolism;Metabolism;Metabolism;Organismal Systems;Genetic Information Processing;Human Diseases;Human Diseases;Metabolism;Metabolism	Global and overview maps;Digestive system;Global and overview maps;Global and overview maps;Amino acid metabolism;Global and overview maps;Biosynthesis of other secondary metabolites;Digestive system;Translation;Drug resistance: antineoplastic;Cancer: overview;Chemical structure transformation maps;Chemical structure transformation maps	Organic acids and derivatives	Carboxylic acids and derivatives	Amino acids, peptides, and analogues	0.02878	93.4	-	0.498808	3.7332	1.9338	4.0516	4.1201	2.0594	3.4354	0.0709	3.6552	4.0368	3.8904	3.8806	0.633	3.9771	4.3934	3.9914	2.0696	3.3516	0.0482	3.2647	4.2839	5.4754	4.7787	3.816	0.5839	5.5048	3.1737
pos_8264	3-Hydroxy-1-phenyl-1-heptadecanone	metab_8008	-	HMDB0035678	347.294	pos	M+H	C23H38O2	8.84688	-	-	-	-	-	-	-	Lipids and lipid-like molecules	Fatty Acyls	Fatty alcohols	0.0430567	51.3	-	-0.689031	3.2096	3.1918	1.9472	4.2466	3.19	1.9413	1.9621	3.6249	4.2095	3.1976	4.6854	2.6642	4.6709	4.709	5.4146	3.397	2.9361	3.9857	3.6606	3.8156	3.0205	3.3519	3.7093	3.2986	3.0623	4.189
pos_8268	Hexaethylene glycol	metab_8012	-	HMDB0061822	283.175	pos	M+H	C12H26O7	8.86917	2615-15-8	-	-	-	-	-	-	Organic oxygen compounds	Organooxygen compounds	Ethers	0.036218	-	72.4	-0.170319	5.0933	5.0406	5.0636	4.989	4.9431	4.9514	4.8894	5.0894	5.1698	5.1385	5.2013	5.36	5.3424	5.2248	5.0267	5.2402	5.2767	5.0051	5.1729	5.2562	5.1943	5.0859	5.3784	5.3699	5.1625	5.0473
pos_8271	Choline	metab_8015	C00114	HMDB0000097	104.107	pos	M+H	C5H13NO	8.89142	62-49-7	-	-	map01100;map00564;map02010;map04976;map00260;map04725;map05231	Metabolic pathways; Glycerophospholipid metabolism; ABC transporters; Bile secretion; Glycine, serine and threonine metabolism; Cholinergic synapse; Choline metabolism in cancer	Metabolism;Metabolism;Environmental Information Processing;Organismal Systems;Metabolism;Organismal Systems;Human Diseases	Global and overview maps;Lipid metabolism;Membrane transport;Digestive system;Amino acid metabolism;Nervous system;Cancer: overview	Organic nitrogen compounds	Organonitrogen compounds	Quaternary ammonium salts	0.0292384	81.8	-	3.55121	4.9285	4.9018	5.6987	4.6342	5.7211	5.843	5.3949	5.5563	4.9082	5.1333	4.0582	5.0204	4.3459	5.0372	3.4268	5.3882	5.3077	5.5241	5.4399	5.5913	5.1952	5.2596	5.598	5.8506	5.4509	5.3604
pos_8273	Linoleic acid	metab_8016	C01595	HMDB0000673;LMFA01030120	281.247	pos	M+H	C18H32O2	8.89142	60-33-3	Lipids	Fatty acids	map01100;map00591;map01040;map01060	Metabolic pathways; Linoleic acid metabolism; Biosynthesis of unsaturated fatty acids; Biosynthesis of plant secondary metabolites	Metabolism;Metabolism;Metabolism;Metabolism	Global and overview maps;Lipid metabolism;Lipid metabolism;Chemical structure transformation maps	Lipids and lipid-like molecules	Fatty Acyls	Lineolic acids and derivatives	0.0471487	71.5	-	-0.17783	2.4842	4.632	2.3936	4.5191	3.0939	3.2681	2.4086	3.395	2.7196	3.4732	5.2356	2.7146	4.2259	3.5545	4.1849	4.0622	4.4138	5.2332	4.4458	4.597	5.3886	4.3977	4.5879	4.1518	4.2933	3.5172
pos_8287	L-Valine	metab_8030	C00183	HMDB0000883	118.086	pos	M+H	C5H11NO2	8.95702	72-18-4	Peptides	Amino acids	map01100;map04978;map00311;map00770;map00290;map00460;map02010;map01230;map00966;map01210;map01110;map04974;map00970;map00280;map05230;map01063;map01060	Metabolic pathways; Mineral absorption; Penicillin and cephalosporin biosynthesis; Pantothenate and CoA biosynthesis; Valine, leucine and isoleucine biosynthesis; Cyanoamino acid metabolism; ABC transporters; Biosynthesis of amino acids; Glucosinolate biosynthesis; 2-Oxocarboxylic acid metabolism; Biosynthesis of secondary metabolites; Protein digestion and absorption; Aminoacyl-tRNA biosynthesis…	Metabolism;Organismal Systems;Metabolism;Metabolism;Metabolism;Metabolism;Environmental Information Processing;Metabolism;Metabolism;Metabolism;Metabolism;Organismal Systems;Genetic Information Processing;Metabolism;Human Diseases;Metabolism;Metabolism	Global and overview maps;Digestive system;Biosynthesis of other secondary metabolites;Metabolism of cofactors and vitamins;Amino acid metabolism;Metabolism of other amino acids;Membrane transport;Global and overview maps;Biosynthesis of other secondary metabolites;Global and overview maps;Global and overview maps;Digestive system;Translation;Amino acid metabolism;Cancer: overview;Chemical structu…	Organic acids and derivatives	Carboxylic acids and derivatives	Amino acids, peptides, and analogues	0.0398741	63.2	-	1.90008	4.103	3.3626	4.3873	4.1775	2.5099	3.8343	2.772	3.8992	4.104	3.8541	4.2493	2.5005	3.6117	4.2075	3.8075	2.6076	3.516	3.5915	4.005	4.5199	6.0511	4.9224	3.94	3.2248	5.3867	2.9338
pos_8311	MG(18:1(9Z)/0:0/0:0)[rac]	metab_8049	-	LMGL01010005	357.3	pos	M+H	C21H40O4	9.0711	-	-	-	-	-	-	-	-	-	-	0.061536	76.6	-	-0.327202	2.8529	2.8343	2.7621	2.9342	2.7688	2.7562	2.7772	2.9372	2.9587	2.9415	3.5233	2.8353	2.8829	2.9584	2.9571	2.9426	4.7888	5.0102	4.6915	4.7529	2.8328	2.8049	4.9813	5.24	5.3395	3.4921
pos_8325	4-formyl Indole	metab_8062	-	-	146.06	pos	M+H	C9H7NO	9.15592	-	-	-	-	-	-	-	-	-	-	0.0530044	98	-	0.607009	3.418	3.4892	3.2017	2.9601	2.8334	2.4893	2.5102	2.67	3.1337	3.0046	3.4428	3.1551	2.8135	3.3763	3.2498	3.1261	4.1668	4.2769	4.9007	4.9813	4.501	4.232	4.7264	4.2608	4.5499	4.1382
pos_8326	Nicotyrine	metab_8063	C10161	-	159.092	pos	M+H	C10H10N2	9.15592	-	-	-	-	-	-	-	-	-	-	0.0393029	62	-	0.448969	3.1664	3.8696	1.9197	2.6315	1.9263	1.9139	1.9346	2.0933	3.0283	2.0975	3.8047	1.9922	2.6535	3.587	3.0163	2.0987	4.5915	4.7722	5.2964	5.4473	4.9238	4.6072	5.1403	4.691	4.981	4.5385
pos_8327	Cynarasaponin F	metab_8064	-	HMDB0039561	822.468	pos	M+ACN+H	C41H64O14	9.15592	117804-12-3	-	-	-	-	-	-	Lipids and lipid-like molecules	Prenol lipids	Terpene glycosides	0.0707902	-	79.2	6.16703	4.2278	4.2092	4.1369	4.3092	4.1436	4.131	4.152	4.3122	4.3337	4.3165	4.3381	4.2102	4.2578	5.1006	4.3321	4.3176	5.5059	5.2354	5.0535	5.3633	4.5357	5.0779	5.6027	5.4441	5.6476	4.8923
pos_8329	BENZANTHRONE	metab_8066	-	-	231.08	pos	M+H	C17H10O	9.17695	-	-	-	-	-	-	-	-	-	-	0.0313154	87	-	-0.0332031	2.4322	3.5298	3.2216	2.8174	2.3483	2.582	2.3566	2.5948	2.5377	2.5205	2.5421	2.4146	2.462	3.4709	2.5361	2.5216	4.6959	3.5294	4.3952	4.6717	4.9596	4.6342	4.9483	4.5383	4.6532	4.2235
pos_8363	9-Oxoasimicinone	metab_8100	-	HMDB0032949	637.464	pos	M+H	C37H64O8	9.284	-	-	-	-	-	-	-	Lipids and lipid-like molecules	Fatty Acyls	Fatty alcohols	0.0713173	-	87.2	-4.97264	2.6841	2.6655	2.5934	3.2527	2.6001	2.5875	2.6084	3.3098	3.3667	2.7726	3.4036	2.6665	4.3133	2.7895	4.1513	2.7738	3.6396	5.5182	4.6453	4.2685	4.2255	3.9329	4.3123	3.8434	4.0771	3.5342
pos_8384	Adynerin	metab_8121	C08845	-	517.311	pos	M+H	C30H44O7	9.35112	-	-	-	-	-	-	-	-	-	-	0.0197816	55.8	-	-8.82476	4.8628	4.7811	4.8452	4.5126	5.2217	5.1161	4.6813	5.5204	6.1583	4.7719	6.0741	4.9667	5.4303	3.7926	3.0625	4.6966	2.8771	4.2881	4.1702	3.715	2.9383	3.5182	2.959	3.6217	3.5137	4.3402
pos_8409	1-Oleoylglycerophosphoserine	metab_8146	-	HMDB0061694	568.262	pos	M+2Na-H	C24H46NO9P	9.39593	-	-	-	-	-	-	-	Lipids and lipid-like molecules	Glycerophospholipids	Glycerophosphoserines	0.0600977	-	77	0.170789	3.8333	5.0637	4.5069	0.9611	5.2927	4.6742	4.9001	4.3083	3.8198	3.4604	3.5455	4.6182	3.9243	3.4434	0.9815	4.4766	5.5502	5.3574	5.9502	5.6785	5.6424	5.15	5.8858	5.5424	5.4393	5.1187
pos_8441	Cer(d18:0/22:0)	metab_8177	-	LMSP02020010;HMDB0011765	624.629	pos	M+H	C40H81NO3	9.46302	-	-	-	-	-	-	-	Lipids and lipid-like molecules	Sphingolipids	Ceramides	0.232987	-	86	0.345728	4.5099	4.3471	4.5699	4.09	4.4301	4.4667	4.5368	4.2886	4.2355	4.4663	4.1271	4.1035	3.9612	4.0537	3.4866	4.2604	4.1523	3.7944	4.2517	3.9287	4.3049	4.4812	4.2943	4.3717	4.2604	3.9151
pos_8449	PC(22:1(11Z)/0:0)	metab_8185	-	LMGP01050134	578.418	pos	M+H	C30H60NO7P	9.48392	-	-	-	-	-	-	-	-	-	-	0.0920046	64.5	-	-0.198927	1.9805	1.962	3.8825	2.061	4.5625	4.1552	1.9054	4.1161	2.0854	2.0682	2.0897	1.963	4.1554	2.0851	3.7021	3.3158	3.3325	4.7644	4.4337	4.6869	1.9605	4.0909	4.3038	4.8349	4.4457	4.7362
pos_8480	Cheritamine	metab_8213	-	HMDB0034872	637.501	pos	M+2Na-H	C40H68N2O	9.60963	223696-37-5	-	-	-	-	-	-	Organoheterocyclic compounds	Indoles and derivatives	Indoles	0.0754279	-	52.1	-4.85072	2.9949	2.0301	1.9585	2.7225	1.9652	1.9527	1.9734	2.1322	4.245	2.1365	3.0005	2.0311	4.4996	3.847	4.8666	2.1376	4.9349	1.7968	5.0743	5.3773	5.4842	5.1027	5.3012	4.6197	4.9985	4.5645
pos_8523	Doxercalciferol	metab_8252	C08211	LMST03010069	413.341	pos	M+H	C28H44O2	9.72065	-	-	-	-	-	-	-	-	-	-	0.0710079	83.9	-	-0.93155	2.975	2.9564	2.8841	4.6301	2.8909	2.8782	2.8992	3.0593	4.9207	3.0636	5.6188	2.9574	3.9814	3.7926	3.894	3.0647	5.2905	4.3874	5.156	3.2243	5.6358	5.3721	5.5693	5.535	5.4263	5.3233
pos_8539	Cis-4-Decenyl acetate	metab_8268	-	HMDB0032214	419.313	pos	2M+Na	C12H22O2	9.76477	67452-27-1	-	-	-	-	-	-	Lipids and lipid-like molecules	Fatty Acyls	Fatty alcohol esters	0.0926175	-	55.3	0.331219	2.9272	3.8509	2.198	2.3694	3.6302	3.5363	2.213	4.2228	2.8003	2.7187	4.9157	3.2656	3.2963	3.222	3.4777	3.4768	2.9202	2.0354	3.0703	3.6392	4.31	3.4591	3.2304	2.7608	2.9142	3.1603
pos_8581	Eicosanoyl-EA	metab_8307	-	LMFA08040038	356.352	pos	M+H	C22H45NO2	9.87587	-	-	-	-	-	-	-	-	-	-	0.104647	50.3	-	0.106964	3.4946	3.0362	2.7976	3.7186	3.224	2.7388	3.0502	3.016	4.1868	3.442	3.8046	2.995	3.2392	4.4383	4.194	3.3644	2.7757	2.8132	2.9653	2.5335	2.5054	2.4845	3.3023	2.6465	2.7403	3.3363
pos_8590	Adlupone	metab_8316	-	HMDB0032111	483.345	pos	M+H	C31H46O4	9.8981	16595-43-0	-	-	-	-	-	-	Organic oxygen compounds	Organooxygen compounds	Carbonyl compounds	0.114835	-	63.1	-4.62134	3.2148	3.7766	2.1256	4.2533	4.3494	4.557	3.3673	4.0664	4.3509	3.9351	4.2869	4.0355	3.1859	3.9062	3.8687	2.3053	4.1604	3.8553	4.492	4.0161	4.702	4.0109	5.0681	3.6109	4.1544	4.0608
pos_8591	Squamocin L	metab_8317	-	HMDB0030940	651.459	pos	M+2Na-H	C37H66O6	9.8981	98767-45-4	-	-	-	-	-	-	Lipids and lipid-like molecules	Fatty Acyls	Fatty alcohols	0.130643	-	58	3.46816	3.3975	3.3789	3.3065	4.7047	3.9822	3.3007	3.3216	3.9006	4.9669	3.4861	4.9399	3.3798	5.2565	5.9419	5.047	3.4873	4.3985	4.9441	5.4125	4.5431	4.6752	4.433	5.2091	5.0627	5.2572	4.7924
pos_8603	Octadecanol	metab_8326	D01924	HMDB0002350;LMFA05000085	312.326	pos	M+ACN+H	C18H38O	9.94205	112-92-5	-	-	-	-	-	-	Lipids and lipid-like molecules	Fatty Acyls	Fatty alcohols	0.0566761	-	64.3	-0.363435	5.5658	5.5944	5.8708	5.3541	5.4461	5.4343	5.9143	5.4253	5.349	5.4415	5.3753	5.6648	5.6618	5.8886	5.8973	5.5921	5.0702	5.1482	5.1792	5.0602	5.4662	5.2692	5.5984	5.3663	5.3276	5.5878
pos_8606	PA(18:2(9Z,12Z)/20:0)	metab_8329	-	LMGP10010354;HMDB0114958	693.527	pos	M+H-2H2O	C41H77O8P	9.94205	-	-	-	-	-	-	-	Lipids and lipid-like molecules	Glycerophospholipids	Glycerophosphates	0.211076	-	56.1	7.77042	4.118	3.146	3.0737	3.7304	4.1042	3.0678	3.0888	4.9698	3.6098	3.4214	4.8821	4.4151	4.8576	4.6315	4.9777	4.0344	3.0833	4.8778	4.249	3.4812	3.274	3.1165	3.1652	3.1362	3.2433	3.0242
pos_8645	DG(12:0/16:0/0:0)	metab_8366	-	HMDB0093067	535.434	pos	M+Na	C31H60O5	10.0972	-	-	-	-	-	-	-	Lipids and lipid-like molecules	Glycerolipids	Diradylglycerols	0.1266	-	59.3	0.584243	1.2768	1.2592	1.1912	2.7096	2.9919	1.1856	1.2053	1.3571	1.3777	1.3612	5.5969	1.2601	1.3053	2.9574	1.3762	3.0059	4.6113	3.4497	4.6252	3.9779	4.8164	4.5131	4.9986	4.64	4.7178	4.6233
pos_8749	(S)-4-(4-Methylphenyl)-2-pentanone	metab_8465	-	HMDB0034177	177.127	pos	M+H	C12H16O	10.8076	69657-27-8	-	-	-	-	-	-	Lipids and lipid-like molecules	Prenol lipids	Monoterpenoids	0.0987703	57.8	-	0.125245	2.2057	2.1872	2.1153	3.6352	2.122	2.1095	2.1303	2.6005	2.311	2.2938	2.7731	3.0844	3.301	3.5876	4.394	2.295	2.5248	2.6059	2.4752	2.3125	3.0592	2.8696	3.0839	2.7789	2.9706	2.5871
pos_8771	Arachidonoyl Serinol	metab_8486	-	HMDB0013650	793.544	pos	2M+K	C23H39NO3	10.9851	183718-70-9	-	-	-	-	-	-	Lipids and lipid-like molecules	Fatty Acyls	Fatty amides	0.135396	-	51.3	-6.3939	2.8631	2.8444	3.3386	2.9443	4.3387	2.7663	2.7873	3.1194	3.4048	3.5052	2.9732	2.8454	4.9744	2.9685	2.9672	3.9944	4.1243	5.5278	5.2036	4.7208	4.9278	4.7038	5.1415	5.301	4.9299	4.8766
pos_8791	PE(14:0/16:1(9Z))	metab_8504	-	LMGP02011249;HMDB0008825	694.496	pos	M+CH3OH+H	C35H68NO8P	11.2065	-	-	-	-	-	-	-	Lipids and lipid-like molecules	Glycerophospholipids	Glycerophosphoethanolamines	0.193917	-	72	-8.64715	3.781	4.2592	4.0709	3.7763	3.8169	3.7857	4.2181	4.2974	3.9673	4.109	4.7746	4.8889	4.8788	4.8197	4.7445	4.5929	5.0125	4.8106	5.2083	5.0812	5.2347	5.0347	5.337	5.176	5.0979	4.8038
pos_8810	DG(14:1(9Z)/16:1(9Z)/0:0)	metab_8521	-	HMDB0007041	519.439	pos	M+H-H2O	C33H60O5	11.4057	-	-	-	-	-	-	-	Lipids and lipid-like molecules	Glycerolipids	Diradylglycerols	0.218909	-	95	-3.99115	3.3265	3.3353	3.5791	3.434	3.1658	3.5878	3.1352	3.2359	3.1176	2.8617	4.5922	3.2328	3.1323	2.6423	2.6409	2.6265	3.7517	2.546	3.267	2.545	4.1112	4.1643	3.7991	4.0619	3.9341	4.1184
pos_8832	Ilicifolinoside A	metab_8541	-	HMDB0041186	529.252	pos	2M+H	C11H20O7	11.9363	-	-	-	-	-	-	-	Lipids and lipid-like molecules	Fatty Acyls	Fatty acyl glycosides	0.030884	-	80.7	4.65731	5.1828	6.3981	6.0541	5.1197	5.8884	6.4488	6.5812	5.6187	5.9817	5.946	5.6512	5.7748	5.9345	5.8738	5.8816	5.9695	6.2122	6.9565	6.3294	6.2927	6.127	5.6955	6.7528	6.5388	6.3665	7.1818
pos_8833	para-hydroxyatorvastatin	metab_8542	-	HMDB0061014	597.239	pos	M+Na	C33H35FN2O6	11.9363	-	-	-	-	-	-	-	Organoheterocyclic compounds	Pyrroles	Substituted pyrroles	0.045139	-	71.6	3.31248	4.031	5.5136	5.1312	3.9627	4.938	5.5693	5.724	4.5779	5.0766	5.0428	4.539	4.7072	4.8885	4.7706	4.826	4.9755	5.263	5.9353	5.3603	5.2775	5.1446	4.6667	5.8267	5.6183	5.4265	6.2135
pos_8844	Y-Morphine	metab_8553	-	HMDB0031751	613.226	pos	M+2Na-H	C34H36N2O6	12.2901	125-24-6	-	-	-	-	-	-	Alkaloids and derivatives	Morphinans	Not Available	0.0832195	-	52.6	-4.46348	4.0021	3.0935	4.1186	3.1935	3.7565	3.9312	3.5323	3.1964	3.2922	3.5812	4.0986	3.0945	4.2704	3.2177	4.1586	4.179	4.3965	4.7042	4.3104	4.2277	3.9695	3.8757	4.9569	4.6436	4.4296	5.2486
pos_8849	Cyclo	metab_8558	-	-	175.123	pos	M+H-2H2O	C11H18N2O2	12.4672	-	-	-	-	-	-	-	-	-	-	0.0296323	65.6	-	0.399964	5.9993	6.0154	6.1272	5.7479	5.9938	6.0379	6.0583	5.9532	5.8869	6.0019	5.802	5.6892	5.6823	5.7821	5.7042	5.769	5.5825	5.5333	5.6881	5.7578	5.6861	5.6333	5.7011	5.6638	5.6672	5.6146
pos_9281	Sambacin	metab_8972	-	HMDB0038883	573.257	pos	M+CH3OH+H	C26H36O12	13.9699	85562-86-3	-	-	-	-	-	-	Organic oxygen compounds	Organooxygen compounds	Carbohydrates and carbohydrate conjugates	0.26065	-	53.5	5.05493	2.4645	3.6513	3.5834	3.1945	3.7457	4.3704	4.2464	3.3448	3.4365	3.3177	2.5744	2.4469	2.4944	2.5698	2.5685	2.739	3.625	3.3961	2.9074	3.2511	3.4041	3.54	4.0256	3.4677	3.4509	5.4168
pos_9337	L-Nicotine	metab_9024	C00745	-	163.123	pos	M+H	C10H14N2	13.8153	-	-	-	map01110;map00980;map00960;map04714;map01064;map05033	Biosynthesis of secondary metabolites; Metabolism of xenobiotics by cytochrome P450; Tropane, piperidine and pyridine alkaloid biosynthesis; Thermogenesis; Biosynthesis of alkaloids derived from ornithine, lysine and nicotinic acid; Nicotine addiction	Metabolism;Metabolism;Metabolism;Organismal Systems;Metabolism;Human Diseases	Global and overview maps;Xenobiotics biodegradation and metabolism;Biosynthesis of other secondary metabolites;Environmental adaptation;Chemical structure transformation maps;Substance dependence	-	-	-	0.0527657	95.7	-	0.247322	4.2574	4.2606	4.3867	3.9642	4.2315	4.2739	4.3154	4.1551	4.1037	4.2246	4.1095	4.0026	3.9802	4.0572	3.9458	4.0298	3.8667	3.7979	3.9346	4.0504	3.9651	3.8759	3.9766	3.9557	3.8708	3.8308
pos_9345	23-Hydroxyphysalolactone	metab_9031	-	HMDB0031388	599.195	pos	M+2Na-H	C28H39ClO9	13.7933	118194-16-4	-	-	-	-	-	-	Lipids and lipid-like molecules	Steroids and steroid derivatives	Steroid lactones	0.0603588	-	81.2	-8.13191	3.1581	4.2867	3.4104	3.2394	3.0739	4.6388	4.0137	3.2424	3.2639	3.7759	3.2683	3.1405	3.1881	3.2636	3.2623	3.2478	4.9544	5.5658	5.2833	5.6391	4.4544	4.6263	5.4249	4.2408	5.1972	4.6504
pos_9360	(R)-Juziphine	metab_9046	-	HMDB0038725	637.27	pos	2M+K	C18H21NO3	13.7266	64091-05-0	-	-	-	-	-	-	Organoheterocyclic compounds	Isoquinolines and derivatives	Benzylisoquinolines	0.102294	-	78.7	5.09477	4.2463	2.7881	3.6983	2.8879	2.7226	2.71	3.9059	4.1223	4.1977	3.1068	4.9259	2.789	4.113	2.9121	3.9289	4.8402	3.6082	5.2111	2.7499	2.8147	4.214	2.9163	2.8073	4.3056	4.1123	4.9543
pos_9390	Melleolide M	metab_9075	-	HMDB0035068	453.166	pos	M+H	C23H29ClO7	13.2186	-	-	-	-	-	-	-	Lipids and lipid-like molecules	Prenol lipids	Sesquiterpenoids	0.0369373	-	82.7	-3.01228	5.6692	5.6338	5.7738	5.5137	5.6085	5.587	5.6384	5.67	5.7199	5.762	5.7276	5.8362	5.8599	5.7724	5.7292	5.7323	5.7578	5.663	5.7171	5.8997	5.6769	5.5941	5.9025	5.9292	5.6872	5.5697
pos_9412	3-Hexylpyridine	metab_9096	-	HMDB0039804	164.143	pos	M+H	C11H17N	12.5774	6311-92-8	-	-	-	-	-	-	Organoheterocyclic compounds	Pyridines and derivatives	Not Available	0.109893	-	71.8	0.629482	5.3921	5.4169	5.5368	5.0307	5.3953	5.4373	5.4652	5.2443	5.1904	5.3375	5.0619	4.9826	5.0837	5.0731	4.9644	5.0421	4.9606	4.8249	4.9656	5.0657	4.9628	4.881	5.0642	5.0782	4.9194	4.865
pos_9414	3-propan-2-yl-2,3,6,7,8,8a-hexahydropyrrolo[1,2-a]pyrazine-1,4-dione	metab_9098	-	-	161.107	pos	M+H-2H2O	C10H16N2O2	12.4451	-	-	-	-	-	-	-	-	-	-	0.0748497	53.8	-	0.236392	4.7991	4.8442	4.9497	4.4814	4.821	4.8587	4.881	4.6937	4.6284	4.7564	4.5399	4.4736	4.5443	4.5627	4.3983	4.5108	4.4236	4.2684	4.4455	4.5167	4.4332	4.3653	4.5112	4.499	4.3901	4.3245
pos_9428	1-(8Z,11Z,14Z-eicosatrienoyl)-glycero-3-phosphate	metab_9112	-	HMDB0062313;LMGP10050028	493.293	pos	M+CH3OH+H	C23H41O7P	12.1794	-	-	-	-	-	-	-	Lipids and lipid-like molecules	Glycerophospholipids	Glycerophosphates	0.186955	-	75.2	0.697666	2.5715	2.553	2.4808	2.6527	2.4875	2.475	2.4959	2.6557	2.6772	2.66	3.0382	2.5539	2.6015	2.6769	2.6755	2.6611	3.6324	4.3665	3.9055	3.5523	2.7101	2.5236	4.3796	4.0235	3.5209	5.0578
pos_9454	LysoPA(0:0/18:2(9Z,12Z))	metab_9135	-	HMDB0007852	467.277	pos	M+CH3OH+H	C21H39O7P	11.8254	-	-	-	-	-	-	-	Lipids and lipid-like molecules	Glycerophospholipids	Glycerophosphates	0.110774	-	52.1	0.36116	0.6327	2.9759	0.5647	0.6965	0.5696	3.5961	3.5796	0.6988	0.7162	0.7023	0.7197	0.6192	0.6559	0.7159	0.7148	0.7032	3.2774	5.1565	3.4213	3.5407	2.666	0.5963	4.4499	3.6049	3.8481	5.2604
pos_9456	Melleolide	metab_9137	-	HMDB0035689	439.15	pos	M+K	C23H28O6	11.8036	82869-08-7	-	-	-	-	-	-	Lipids and lipid-like molecules	Prenol lipids	Sesquiterpenoids	0.0382333	-	69.4	-3.69793	5.4213	5.3168	5.5273	5.1922	5.245	5.2171	5.3835	5.3591	5.5284	5.5351	5.5233	5.625	5.6058	5.5315	5.5468	5.5251	5.5211	4.8423	5.348	5.7128	5.3917	5.4049	5.5401	5.7602	5.3212	5.1112
pos_9519	PE(15:0/16:1(9Z))	metab_9193	-	HMDB0008891;LMGP02011235	708.512	pos	M+CH3OH+H	C36H70NO8P	11.2065	-	-	-	-	-	-	-	Lipids and lipid-like molecules	Glycerophospholipids	Glycerophosphoethanolamines	0.0930826	-	78	-8.29755	4.8661	5.104	5.0172	5.0727	5.0192	5.0202	4.9909	5.0901	5.1045	5.0832	5.4654	5.571	5.6404	5.5245	5.5092	5.3084	5.7152	5.4382	5.8263	5.7398	5.894	5.6663	5.8917	5.7835	5.7133	5.1404
pos_9525	Isoeugenyl acetate	metab_9199	-	HMDB0032348	207.102	pos	M+H	C12H14O3	11.162	93-29-8	-	-	-	-	-	-	Benzenoids	Phenol esters	Not Available	0.120029	70.6	-	0.684418	2.2848	2.2662	2.1943	2.3658	2.201	2.9938	2.2093	2.3687	2.3902	3.1468	3.8553	2.3436	2.3146	2.3899	2.3885	2.3741	3.7198	2.7923	4.3248	3.7735	4.5524	4.1402	4.2314	3.9485	4.3652	3.2855
pos_9554	DG(14:1(9Z)/18:1(11Z)/0:0)	metab_9225	-	HMDB0007043	587.465	pos	M+Na	C35H64O5	10.9851	-	-	-	-	-	-	-	Lipids and lipid-like molecules	Glycerolipids	Diradylglycerols	0.0270761	-	52	0.919249	2.1526	2.1341	2.0623	2.2335	2.069	2.0565	2.0773	3.6001	2.2578	3.3633	2.7741	3.5925	4.5052	3.649	3.9974	2.2418	5.3988	4.0206	5.4707	5.6762	4.7914	5.0623	5.6014	6.021	5.794	2.46
pos_9559	6-Methoxymellein	metab_9230	C02381	HMDB0038510	209.081	pos	M+H	C11H12O4	10.9851	13410-15-6	-	-	-	-	-	-	Organoheterocyclic compounds	Benzopyrans	2-benzopyrans	0.249598	-	74.4	0.317084	3.9326	3.9777	3.9918	3.654	3.9354	3.9909	4.0405	3.7568	3.7163	3.9225	3.4534	3.26	3.5255	3.5779	3.3419	3.3129	3.2839	3.1599	3.4871	3.4901	3.2493	3.3965	3.5015	3.5769	3.3456	3.3831
pos_9604	M-Cresol	metab_9273	C01467;C01468	HMDB0002048	109.065	pos	M+H	C7H8O	10.8076	108-39-4	-	-	map01100;map01220;map00633;map01120;map00623;map04974	Metabolic pathways; Degradation of aromatic compounds; Nitrotoluene degradation; Microbial metabolism in diverse environments; Toluene degradation; Protein digestion and absorption	Metabolism;Metabolism;Metabolism;Metabolism;Metabolism;Organismal Systems	Global and overview maps;Global and overview maps;Xenobiotics biodegradation and metabolism;Global and overview maps;Xenobiotics biodegradation and metabolism;Digestive system	Benzenoids	Phenols	Cresols	0.0728836	75.1	-	3.01833	3.7588	3.5517	3.4663	4.7175	3.7058	3.8035	3.6952	3.6428	3.8303	3.7077	3.9256	4.2738	4.0363	4.7142	5.473	3.8306	3.4281	3.2975	3.4907	3.579	3.5417	3.4057	3.7376	3.6037	3.5058	3.4677
pos_9608	2-(3-Phenylpropyl)tetrahydrofuran	metab_9277	-	HMDB0036178	191.143	pos	M+H	C13H18O	10.786	3208-40-0	-	-	-	-	-	-	Benzenoids	Benzene and substituted derivatives	Not Available	0.159012	59.3	-	0.0747813	2.0874	2.0689	1.9972	3.3857	2.0039	1.9914	2.3233	2.4524	2.1925	2.197	2.4994	3.1231	3.1969	3.4826	4.206	2.3519	2.0068	1.9606	2.0311	2.4949	2.1586	2.3666	2.9229	2.6642	2.487	2.3379
pos_9628	SM(d18:0/14:0)	metab_9294	C00550	HMDB0012085;LMSP03010030	699.541	pos	M+Na	C37H77N2O6P	10.6753	-	Lipids	Phospholipids	map00600;map01100;map04071;map04217	Sphingolipid metabolism; Metabolic pathways; Sphingolipid signaling pathway; Necroptosis	Metabolism;Metabolism;Environmental Information Processing;Cellular Processes	Lipid metabolism;Global and overview maps;Signal transduction;Cell growth and death	Lipids and lipid-like molecules	Sphingolipids	Phosphosphingolipids	0.163416	-	77.2	0.253121	3.24	3.2214	3.1491	3.3214	3.1558	3.1432	3.1642	3.3243	3.3459	3.3286	3.3502	3.2224	3.8018	4.6318	4.1628	3.3298	4.3844	5.4988	5.2853	4.6276	5.0501	4.5995	4.8995	5.1521	5.1298	4.6249
pos_9642	DG(18:1(11Z)/18:2(9Z,12Z)/0:0)	metab_9307	-	HMDB0007190	601.519	pos	M+H-H2O	C39H70O5	10.6305	-	-	-	-	-	-	-	Lipids and lipid-like molecules	Fatty Acyls	Lineolic acids and derivatives	0.0674163	-	62.2	0.600754	3.9328	3.8847	4.1518	4.4027	4.145	4.6518	4.7076	5.1687	4.3224	4.3216	4.0183	4.9135	5.1774	4.6624	4.2321	4.332	5.1502	4.3132	3.899	4.7831	5.7991	3.9058	5.2343	4.9777	5.0933	3.3699
pos_9644	Alpha-Tocopherolquinone	metab_9309	-	HMDB0034408	447.383	pos	M+H	C29H50O3	10.6305	7559-04-08	-	-	-	-	-	-	Lipids and lipid-like molecules	Prenol lipids	Diterpenoids	0.207201	70.2	-	-0.085708	0.2707	0.2622	0.2309	4.1296	3.5072	3.732	0.2372	3.9764	4.9093	0.3141	4.6665	3.5414	4.8889	4.1301	5.143	0.3147	0.2349	0.3073	4.4509	3.59	4.3838	3.8576	3.8513	0.279	4.0653	4.3223
pos_9673	Vitamin D2 (Ergocalciferol)	metab_9334	-	-	397.347	pos	M+H	C28H44O	10.5198	-	-	-	-	-	-	-	-	-	-	0.139149	61.8	-	0.363635	2.7753	2.7567	2.6844	4.6528	2.6912	2.6786	2.6995	2.8595	4.0481	2.8638	4.3948	3.9357	4.6341	4.8382	5.4629	3.7188	2.694	2.9588	3.4641	3.0945	3.565	3.362	3.53	3.6732	3.3298	3.28
pos_9692	Cis-9,10-Epoxystearic acid	metab_9353	C19418	-	299.258	pos	M+H	C18H34O3	10.4752	-	-	-	map00073	Cutin, suberine and wax biosynthesis	Metabolism	Lipid metabolism	-	-	-	0.0302873	62.3	-	-0.0875066	2.5881	3.2777	2.7788	3.2955	2.5041	2.4915	2.9587	3.7633	3.3044	3.7148	4.6995	2.6682	3.9278	3.1582	3.5637	5.0002	3.0345	3.6432	3.4874	3.786	4.2103	3.4336	3.9543	2.5598	3.6699	3.3515
pos_9696	Cer(t18:0/16:0(2OH))	metab_9357	-	LMSP02030015	572.525	pos	M+H	C34H69NO5	10.4529	-	-	-	-	-	-	-	-	-	-	0.0871262	86.1	-	0.719279	2.9328	2.9141	2.8419	3.0866	2.8486	2.836	2.857	3.017	3.0385	3.0213	3.0429	2.9151	4.0166	3.4343	3.0369	3.3455	4.7646	3.9249	4.7955	4.5465	4.8381	4.5666	4.8163	4.5985	5.012	4.1456
pos_9708	PS(15:0/20:1(11Z))	metab_9368	-	HMDB0112285;LMGP03010151	758.53	pos	M+H-H2O	C41H78NO10P	10.409	-	-	-	-	-	-	-	Lipids and lipid-like molecules	Glycerophospholipids	Glycerophosphoserines	0.117549	-	53.6	-3.78498	3.6582	4.8245	4.0296	4.4329	4.0192	4.4691	4.4255	5.1233	4.6258	4.6628	4.5495	4.6761	4.8818	5.1475	4.4649	4.5663	3.2222	3.3496	3.5047	2.9881	3.2804	3.0356	3.28	2.8667	3.4003	4.2939
pos_9717	Gamma-Tocotrienol	metab_9377	C14155	HMDB0012958;LMPR02020057	393.315	pos	M+H-H2O	C28H42O2	10.387	-	-	-	map01100;map00130;map01110	Metabolic pathways; Ubiquinone and other terpenoid-quinone biosynthesis; Biosynthesis of secondary metabolites	Metabolism;Metabolism;Metabolism	Global and overview maps;Metabolism of cofactors and vitamins;Global and overview maps	Lipids and lipid-like molecules	Prenol lipids	Quinone and hydroquinone lipids	0.091475	-	71.5	-0.627792	2.7037	3.4858	2.6129	4.2133	3.6213	3.5564	3.5604	5.2045	4.3659	3.5725	4.5977	3.9367	5.0655	4.7036	4.7332	3.8236	3.7093	2.4495	4.0522	3.4446	3.9988	3.7585	4.0629	3.7717	3.8776	3.7969
pos_9735	L-(-)-3-Phenyllactic acid	metab_9395	C05607	-	167.07	pos	M+H	C9H10O3	10.32	-	-	-	map01100;map00960;map00360;map01064	Metabolic pathways; Tropane, piperidine and pyridine alkaloid biosynthesis; Phenylalanine metabolism; Biosynthesis of alkaloids derived from ornithine, lysine and nicotinic acid	Metabolism;Metabolism;Metabolism;Metabolism	Global and overview maps;Biosynthesis of other secondary metabolites;Amino acid metabolism;Chemical structure transformation maps	-	-	-	0.192284	60.7	-	0.511608	2.3127	2.2942	2.2222	2.9928	2.6605	2.2777	2.2372	3.4166	3.7037	2.8704	4.2806	2.8738	3.9631	3.5509	3.549	3.1403	3.9351	3.1646	4.2987	3.6413	4.3904	3.1487	4.263	4.2209	3.7084	2.9444
pos_9761	PC(14:0/18:3(6Z,9Z,12Z))	metab_9420	-	LMGP01011369;HMDB0007875	710.518	pos	M+H-H2O	C40H74NO8P	10.2532	-	-	-	-	-	-	-	Lipids and lipid-like molecules	Glycerophospholipids	Glycerophosphocholines	0.03609	-	58.7	8.14287	3.4713	4.0505	3.9347	3.8884	4.2402	3.5815	3.7807	4.1726	3.7031	3.8138	3.5415	4.1566	4.5449	4.4643	3.9119	4.4307	4.9092	4.5173	4.9801	4.7746	5.1789	5.0952	5.3447	5.2436	5.5393	4.6737
pos_9780	DG(18:2(9Z,12Z)/16:1(9Z)/0:0)	metab_9438	-	HMDB0007244	613.481	pos	M+Na	C37H66O5	10.2091	-	-	-	-	-	-	-	Lipids and lipid-like molecules	Fatty Acyls	Lineolic acids and derivatives	0.0387013	-	71	1.25222	4.3091	4.8932	4.1334	4.918	4.9728	4.5632	4.2438	5.4332	4.7396	4.7075	6.3796	5.4216	6.717	5.7986	6.603	5.0708	5.2466	6.0244	5.9058	5.4065	5.4903	5.2178	5.5575	5.5218	5.5032	5.6082
pos_9795	9-Hydroxyasimicinone	metab_9453	-	HMDB0036547	621.468	pos	M+H-H2O	C37H66O8	10.1644	255900-36-8	-	-	-	-	-	-	Lipids and lipid-like molecules	Fatty Acyls	Fatty alcohols	0.176625	-	77.9	-6.50719	0.2132	0.206	0.1801	0.2465	1.6083	0.1781	0.1853	2.6446	2.0921	0.2497	3.518	0.2064	3.4781	3.4863	2.7718	0.2502	2.123	2.3631	3.412	2.6478	3.0958	2.1291	2.5468	4.8236	3.2283	1.8973
pos_9809	Pipermethystine	metab_9467	-	HMDB0033486	592.26	pos	2M+NH4	C16H17NO4	10.1421	71627-22-0	-	-	-	-	-	-	Organoheterocyclic compounds	Pyridines and derivatives	Hydropyridines	0.028653	-	62.6	-9.10604	5.1697	6.0411	5.4742	4.5835	5.697	5.8503	6.1413	5.1114	4.6189	5.189	4.6335	5.8154	3.491	4.6915	3.3946	5.5846	5.9953	5.429	5.8878	5.7507	6.1701	5.9761	6.3097	6.0594	5.9062	5.8808
pos_9811	Retinyl palmitate	metab_9469	C02588	HMDB0003648	525.467	pos	M+H	C36H60O2	10.1421	79-81-2	-	-	map00830	Retinol metabolism	Metabolism	Metabolism of cofactors and vitamins	Lipids and lipid-like molecules	Fatty Acyls	Fatty acid esters	0.175234	75.8	-	0.587374	3.2668	3.1533	3.4293	3.1838	3.2815	3.3554	3.1274	3.574	3.5818	3.1812	3.6505	3.5648	5.3869	3.5606	5.0914	3.5661	3.5458	3.4599	3.4382	3.6193	3.2992	3.4238	3.5336	3.5726	3.5269	3.337
pos_9814	Melledonol	metab_9472	-	HMDB0035884	399.179	pos	M+H-2H2O	C23H30O8	10.1421	103847-14-9	-	-	-	-	-	-	Lipids and lipid-like molecules	Prenol lipids	Sesquiterpenoids	0.0422934	-	50.3	-3.10213	5.2111	5.3068	5.3422	4.9727	5.1613	5.2236	5.2227	5.1484	5.1593	5.4007	5.3255	5.5401	5.1299	5.3047	5.087	5.38	5.4452	5.2556	5.4871	5.4721	5.4224	5.3905	5.6021	5.6189	5.2797	5.3582
pos_9945	25-hydroxy-cholesterol	metab_9595	C15519	LMST01010018	425.34	pos	M+Na	C27H46O2	9.8981	-	-	-	map00120	Primary bile acid biosynthesis	Metabolism	Lipid metabolism	-	-	-	0.245172	50.3	-	1.59749	4.4037	3.9649	3.8295	4.5539	4.858	4.1637	3.9399	4.1427	4.6542	4.2558	4.5839	4.5409	4.6482	4.4261	4.559	4.3468	4.0078	4.1801	4.2054	3.8347	3.9839	4.0057	4.3799	4.2264	4.0647	4.0617
pos_9996	PC(DiMe(11,3)/MonoMe(11,3))	metab_9641	-	HMDB0061395	438.288	pos	M+H+Na	C47H83NO10P+	9.80893	-	-	-	-	-	-	-	Lipids and lipid-like molecules	Glycerophospholipids	Glycerophosphocholines	0.0695663	-	68.6	3.76749	2.9382	2.9196	2.8473	5.158	2.8541	2.8661	2.8624	3.0225	5.3549	3.0267	5.5582	2.9206	2.9682	3.0949	3.0424	3.0675	4.0247	2.6838	3.6331	5.5684	4.2159	4.3581	4.6206	4.5745	4.456	4.2829
pos_10016	Trihexosylceramide (d18:1/24:1(15Z))	metab_9660	C04737	HMDB0004883	578.89	pos	M+H+Na	C60H111NO18	9.78692	-	-	-	map05131	Shigellosis	Human Diseases	Infectious disease: bacterial	Lipids and lipid-like molecules	Sphingolipids	Glycosphingolipids	0.121788	-	89.5	2.37294	2.7582	2.7396	2.6674	4.9485	4.7198	2.6615	2.6825	2.8424	5.0888	2.8467	5.1624	2.7406	2.7882	2.8637	2.8623	2.9799	3.501	2.504	2.7015	4.678	2.9684	4.0475	4.3088	4.3131	4.1678	4.0724
pos_10063	3,4-Dimethyl-5-pentyl-2-furanpentadecanoic acid	metab_9705	-	HMDB0112081	389.341	pos	M+H-H2O	C26H46O3	9.72065	116627-42-0	-	-	-	-	-	-	Lipids and lipid-like molecules	Fatty Acyls	Fatty acids and conjugates	0.0402173	-	55.5	-0.216806	2.395	2.2928	2.4345	3.9971	3.1303	2.215	2.2359	4.4935	4.7849	2.3996	4.6271	2.9256	5.954	4.2872	5.772	3.1787	4.2057	3.9162	4.9263	4.3488	4.8915	4.2667	4.709	3.1951	4.493	3.8565
pos_10076	Desmosterol	metab_9718	C01802	HMDB0002719;LMST01010016	367.336	pos	M+H-H2O	C27H44O	9.69828	313-04-2	Steroids	27-Carbon atoms	map01100;map00100	Metabolic pathways; Steroid biosynthesis	Metabolism;Metabolism	Global and overview maps;Lipid metabolism	Lipids and lipid-like molecules	Steroids and steroid derivatives	Cholestane steroids	0.147349	-	55.9	-0.0847005	5.9226	4.6684	5.1746	5.3444	4.5717	4.6786	4.9901	2.7372	5.3725	5.3551	4.8461	5.7132	3.7651	4.8538	3.7116	5.8655	2.5465	4.1291	3.4224	3.4527	3.6767	3.8014	3.197	3.0532	3.3358	3.9939
pos_10101	Obtusilactone A	metab_9742	-	HMDB0030960	617.475	pos	2M+H	C19H32O3	9.65353	56522-15-7	-	-	-	-	-	-	Organoheterocyclic compounds	Tetrahydrofurans	Not Available	0.0325344	-	63	-3.71356	3.754	4.0179	2.9758	5.7902	4.5607	3.1248	2.9909	5.9304	6.4166	3.6492	6.1404	4.6332	7.1815	5.8912	7.0589	4.3244	6.0935	5.9512	6.4974	6.2505	6.9885	6.3136	6.5662	5.8136	6.2447	5.9827
pos_10141	Phthalic anhydride	metab_9776	-	-	190.05	pos	M+ACN+H	C8H4O3	9.6311	-	-	-	-	-	-	-	-	-	-	0.180235	56.8	-	0.413827	3.7791	3.733	3.9866	3.4465	3.8066	3.8534	3.9122	3.5298	3.5511	3.6661	3.1785	3.3179	3.2448	3.3598	2.6461	3.4303	3.0195	2.7561	3.1571	2.5501	3.0468	3.0222	3.219	3.0959	2.9914	2.9637
pos_10163	Hovenolactone	metab_9797	-	HMDB0035957	489.355	pos	M+H	C30H48O5	9.58703	85206-97-9	-	-	-	-	-	-	Benzenoids	Phenanthrenes and derivatives	Not Available	0.0197701	-	89.9	-4.39541	3.8834	3.6529	4.2866	3.818	3.7899	4.4664	3.6727	3.8377	4.4328	3.6627	4.3944	1.9119	4.2385	4.578	5.3629	2.2771	4.232	5.3642	4.9567	4.6675	4.9012	4.3446	4.8924	4.2408	4.2459	4.3717
pos_10236	Persicaxanthin	metab_9862	-	HMDB0034952	417.297	pos	M+CH3OH+H	C25H36O3	9.50595	80952-82-5	-	-	-	-	-	-	Lipids and lipid-like molecules	Prenol lipids	Diterpenoids	0.0174073	-	70.2	-6.40067	2.6284	5.0022	2.5376	2.831	3.0264	3.7516	2.5527	3.5244	3.3403	2.7168	4.6989	2.6108	3.861	2.7338	3.6835	2.718	3.524	5.0035	4.6861	4.7111	3.6203	3.7697	3.9913	3.8294	3.7307	4.0556
pos_10258	Demeclocycline	metab_9880	-	HMDB0014756	429.089	pos	M+H-2H2O	C21H21ClN2O8	9.48392	127-33-3	-	-	-	-	-	-	Phenylpropanoids and polyketides	Tetracyclines	Not Available	0.088641	-	64.5	8.77238	4.268	4.0936	4.0098	4.3686	4.4509	4.5109	4.3418	3.9895	3.9819	4.2532	4.5321	4.6331	4.4607	4.3691	3.9357	4.4968	4.6556	3.7384	4.1259	3.7273	4.4894	4.6723	5.0235	4.9633	5.0355	4.0541
pos_10328	Beta-Butyrolactone	metab_9947	C19201	-	87.0446	pos	M+H	C4H6O2	9.4182	-	-	-	-	-	-	-	-	-	-	0.012094	61.4	-	6.53983	3.9383	3.9103	4.0898	3.8248	3.9121	3.9944	3.9253	4.2581	4.0069	3.9258	4.1145	4.0584	4.0082	3.9661	3.772	4.0245	4.0737	3.8284	4.0693	4.3564	4.0318	3.9722	4.2725	4.2033	4.0336	3.909
pos_10334	(3beta,17alpha,23R)-17,23-Epoxy-3,29-dihydroxy-27-norlanost-8-ene-15,24-dione	metab_9953	-	HMDB0035112	473.324	pos	M+H	C29H44O5	9.39593	-	-	-	-	-	-	-	Lipids and lipid-like molecules	Prenol lipids	Triterpenoids	0.220889	-	88.3	-3.68538	0.2455	0.1435	1.2	0.1741	1.3374	0.9557	0.9541	1.5516	0.1823	0.1765	1.9657	1.1326	0.7663	0.1822	0.1818	1.469	0.1662	3.9058	3.2853	2.4502	0.1431	2.7551	1.3836	1.7863	5.0031	2.0603
pos_10371	N6-Acetyl-5S-hydroxy-L-lysine	metab_9988	-	HMDB0033891	187.108	pos	M+H-H2O	C8H16N2O4	9.35112	-	-	-	-	-	-	-	Organic acids and derivatives	Carboxylic acids and derivatives	Amino acids, peptides, and analogues	0.0582849	-	51.3	0.728207	0.9448	0.9284	0.8652	1.0177	0.871	0.8601	0.8783	1.388	1.0399	1.0243	1.845	0.9292	2.0616	1.6666	1.4407	1.0253	3.9996	1.6502	1.733	0.952	3.953	3.9309	4.0797	3.9317	4.0059	3.2654
pos_10431	Calcitroic acid	metab_10044	C18230	HMDB0006472	397.233	pos	M+Na	C23H34O4	9.26185	71204-89-2	-	-	-	-	-	-	Lipids and lipid-like molecules	Steroids and steroid derivatives	Vitamin D and derivatives	0.0316633	-	67.9	-6.12754	2.5566	2.538	2.9692	2.6377	2.4726	2.46	2.4809	3.0916	2.6622	2.645	3.9591	2.5389	2.5865	2.6619	2.6605	2.6461	4.3515	5.4792	5.4645	4.3727	3.7692	3.619	3.7798	5.6843	4.4574	2.7138
pos_10468	Pentadecanol	metab_10080	-	HMDB0013299	270.279	pos	M+ACN+H	C15H32O	9.21722	629-76-5	-	-	-	-	-	-	Lipids and lipid-like molecules	Fatty Acyls	Fatty alcohols	0.0275047	-	61.4	-0.368853	5.2481	5.1697	5.4065	4.9742	5.3083	5.1595	5.4999	5.3189	5.0403	5.1291	4.9629	5.3135	5.3267	5.3338	5.5458	5.3406	4.4987	4.5933	4.6347	4.8802	4.9315	5.0779	5.0523	4.853	4.8874	5.1532
pos_10561	PA(20:3(8Z,11Z,14Z)/0:0)	metab_10160	-	LMGP10050028	461.264	pos	M+H	C23H41O7P	8.99718	-	-	-	-	-	-	-	-	-	-	0.0286083	56.2	-	-5.33477	3.1699	3.1513	4.2562	3.2512	4.8584	4.7131	3.0941	4.4523	3.2757	3.2585	3.2801	3.1523	3.1999	3.2754	3.2741	3.2596	5.1384	4.9672	5.1118	5.0206	5.2735	4.9712	5.2219	5.532	5.2014	4.4335
pos_10562	Sylveterpinolene	metab_10161	-	HMDB0037046	137.133	pos	M+H	C10H16	9.03272	17092-80-7	-	-	-	-	-	-	Lipids and lipid-like molecules	Prenol lipids	Monoterpenoids	0.016039	65.8	-	0.584725	5.7717	5.6824	5.8758	5.5348	5.7426	5.6955	5.8361	5.7134	5.5945	5.6429	5.5592	5.7394	5.7935	5.7197	5.8169	5.7025	5.1333	5.4149	5.2971	5.4864	5.491	5.3624	5.5203	5.373	5.3155	5.6001
pos_10565	Methyltyrosinate	metab_10164	-	-	196.097	pos	M+H	C10H13NO3	9.01493	-	-	-	-	-	-	-	-	-	-	0.0782134	59	-	0.4375	3.5038	3.4852	3.4129	3.5852	3.4196	3.407	3.428	3.5881	3.6097	3.5924	3.6141	3.4862	3.5338	3.6094	3.6081	3.5936	4.3765	3.5164	4.0776	4.6397	4.6571	4.4128	4.975	3.8603	4.4302	4.1883
pos_10614	Nonadecanoic acid	metab_10207	C16535	LMFA01010019;HMDB0000772	316.321	pos	M+NH4	C19H38O2	8.93502	646-30-0	-	-	-	-	-	-	Lipids and lipid-like molecules	Fatty Acyls	Fatty acids and conjugates	0.125008	-	85.6	0.59279	4.3966	4.3581	4.4959	4.2243	4.3851	4.2768	4.6922	4.2788	4.2672	4.2971	3.9887	4.4749	4.4084	4.3285	4.6095	4.37	3.9597	3.6684	3.7915	4.1224	4.2038	4.2128	4.2757	3.1242	3.9438	4.2954
pos_10731	Ganosporelactone B	metab_10318	-	HMDB0036403	537.286	pos	M+Na	C30H42O7	8.78012	138008-05-6	-	-	-	-	-	-	Lipids and lipid-like molecules	Steroids and steroid derivatives	Steroid lactones	0.0287906	-	89.4	6.89947	3.089	4.6258	3.8503	3.1703	3.7475	4.6746	5.071	3.1733	4.4645	4.2189	3.2224	4.5938	5.2106	5.5397	5.7888	4.4663	4.0881	4.1132	3.0322	3.097	4.4523	3.8565	3.8793	3.0606	4.2649	2.9486
pos_10732	Hydrocortamate	metab_10319	-	HMDB0014907	508.325	pos	M+CH3OH+H	C27H41NO6	8.78012	76-47-1	-	-	-	-	-	-	Lipids and lipid-like molecules	Steroids and steroid derivatives	Pregnane steroids	0.0212234	-	69.3	-4.79046	2.8159	3.2683	2.725	3.1244	3.3921	3.1034	2.7401	3.5364	4.1854	4.2016	2.926	2.7982	2.8458	3.6847	4.4352	2.9055	4.1659	3.5639	4.9205	4.3953	4.8183	5.793	3.4781	4.4653	3.9408	2.6756
pos_10742	MG(17:0/0:0/0:0)	metab_10328	-	HMDB0072856	309.279	pos	M+H-2H2O	C20H40O4	8.75982	-	-	-	-	-	-	-	Lipids and lipid-like molecules	Glycerolipids	Monoradylglycerols	0.045584	-	67.8	-0.473773	1.6713	1.6531	1.5825	3.2806	1.589	1.5767	1.5972	1.754	1.7752	1.7582	3.9969	2.8606	5.8419	5.7744	3.1039	3.101	4.2798	3.3768	3.6339	5.0945	4.4473	4.3572	4.7153	3.9832	3.7952	3.1361
pos_10745	Leukotriene-f4	metab_10331	-	HMDB0062488	601.32	pos	M+CH3OH+H	C28H44N2O8S	8.74102	-	-	-	-	-	-	-	Lipids and lipid-like molecules	Fatty Acyls	Eicosanoids	0.0119847	-	67	7.44919	1.3926	1.3747	4.1664	5.5088	2.982	4.5515	1.3201	1.4738	1.4947	1.478	1.4989	1.3757	1.4214	1.4944	3.9831	2.3665	3.396	4.0234	3.5132	3.7234	1.3733	3.5887	4.0047	4.2077	3.283	3.0386
pos_10748	Ganoderenic acid C	metab_10334	-	HMDB0035382	481.293	pos	M+H-2H2O	C30H44O7	8.74102	100665-42-7	-	-	-	-	-	-	Lipids and lipid-like molecules	Prenol lipids	Triterpenoids	0.234505	-	73.7	-3.99003	1.4421	2.9903	1.3548	2.6493	1.3612	1.3491	1.3692	5.3988	3.5458	3.35	3.3375	2.7499	4.2273	3.6687	3.126	1.5289	2.9086	3.257	4.2698	3.4417	5.1953	3.6714	3.2468	3.29	2.5411	1.5459
pos_10761	2-Linoleoyl Glycerol	metab_10346	-	-	355.283	pos	M+H	C21H38O4	8.71985	-	-	-	-	-	-	-	-	-	-	0.0417805	96.1	-	-4.85549	5.3714	5.5288	5.4952	5.2241	5.3088	5.4081	5.3708	5.3959	5.298	5.3072	5.4793	5.4375	5.4718	5.4321	5.1807	5.3991	5.508	5.5315	5.5783	5.6295	5.4382	5.286	5.6957	5.8018	5.6567	5.4414
pos_10762	(Z)-9-Cycloheptadecen-1-one	metab_10347	-	HMDB0031336	268.263	pos	M+NH4	C17H30O	8.71985	542-46-1	-	-	-	-	-	-	Organic oxygen compounds	Organooxygen compounds	Carbonyl compounds	0.0260913	-	70.9	-0.549848	5.1775	5.1327	5.2699	4.9252	5.0962	4.9924	5.2397	5.1037	4.8992	4.9598	4.9077	5.1028	5.1165	5.0516	5.2893	5.147	4.1648	4.7191	4.4026	4.649	4.5893	4.5055	4.7037	4.5317	4.4023	5.0255
pos_10777	P-Isopropylphenol	metab_10362	-	HMDB0031446	137.096	pos	M+H	C9H12O	8.67873	99-89-8	-	-	-	-	-	-	Benzenoids	Benzene and substituted derivatives	Cumenes	0.0184184	59.5	-	0.626154	5.3146	5.2184	5.3444	5.0984	5.1804	5.1453	5.2946	5.2702	5.3008	5.0408	5.3426	5.2728	5.4085	5.4428	5.4987	5.2191	4.7241	5.1332	4.8465	5.2071	5.0164	4.8894	5.0778	4.8912	4.8818	5.1807
pos_10790	(E)-4,8-Dimethyl-1,3,7-nonatriene	metab_10374	-	HMDB0035792	151.148	pos	M+H	C11H18	8.6577	19945-61-0	-	-	-	-	-	-	Lipids and lipid-like molecules	Prenol lipids	Monoterpenoids	0.0135743	50.2	-	0.412962	5.7654	5.6661	5.8527	5.5536	5.7154	5.6291	5.8441	5.7073	5.5726	5.5882	5.6363	5.7489	5.7676	5.7393	5.9414	5.7341	5.2791	5.5813	5.3297	5.6571	5.546	5.3493	5.569	5.4106	5.4016	5.6982
pos_10792	Alpha-Terpinene	metab_10376	C09900;C09898	LMPR0102090026;HMDB0036995	137.133	pos	M+H	C10H16	8.6577	99-86-5	-	-	-	-	-	-	Lipids and lipid-like molecules	Prenol lipids	Monoterpenoids	0.00968314	74.9	-	0.626485	5.817	5.733	5.8955	5.6269	5.7665	5.6794	5.8875	5.7739	5.6624	5.6555	5.7288	5.7954	5.8342	5.8267	6.0046	5.789	5.4099	5.7013	5.4901	5.7467	5.6573	5.4595	5.6925	5.5374	5.5168	5.7696
pos_10814	L-Tyrosine methyl ester	metab_10395	C03404	-	196.097	pos	M+H	C10H13NO3	8.61545	-	-	-	-	-	-	-	-	-	-	0.0223065	55.2	-	0.565474	3.3907	3.3721	3.2998	3.4721	3.3065	3.2939	3.3149	3.475	3.4966	3.4793	3.5009	3.3731	3.4207	3.4963	3.4949	3.4805	4.1634	3.6235	3.7138	4.2745	4.3011	4.1336	4.6138	3.3623	4.0914	3.929
pos_10830	O-Arachidonoyl Glycidol	metab_10409	-	-	361.273	pos	M+H	C23H36O3	8.57268	-	-	-	-	-	-	-	-	-	-	0.0127982	83.1	-	-1.75681	2.6865	4.3194	2.969	2.9032	4.2814	3.6095	2.5536	3.7729	2.7349	3.1847	4.8857	3.0029	4.0022	3.4754	4.8754	3.2885	4.9995	4.6763	5.1732	5.1576	5.1114	5.073	5.322	5.2387	5.2718	4.794
pos_10833	Arachidonic Acid (peroxide free)	metab_10412	-	-	305.247	pos	M+H	C20H32O2	8.57268	-	-	-	-	-	-	-	-	-	-	0.0492353	74.2	-	-0.709786	3.166	3.7459	2.5843	3.1095	3.5692	2.8736	2.5993	3.3542	2.7808	2.9542	3.8547	3.0076	4.2971	3.926	4.7375	3.2525	4.4711	4.4216	4.7915	4.7501	4.3882	4.6746	4.986	4.7848	4.7489	3.9565
pos_10857	MG(0:0/22:6(4Z,7Z,10Z,13Z,16Z,19Z)/0:0)	metab_10435	-	HMDB0011557;LMGL01010027	403.284	pos	M+H	C25H38O4	8.51282	-	-	-	-	-	-	-	Lipids and lipid-like molecules	Glycerolipids	Monoradylglycerols	0.0303038	53.3	-	-0.469396	3.0114	5.0815	3.3009	4.2327	4.8678	4.2046	3.9906	4.2478	1.3528	2.1025	4.17	4.7795	4.2794	4.538	4.6767	3.8052	5.735	5.2713	5.5691	5.9302	5.2725	5.2704	6.0507	6.0217	6.2292	5.553
pos_10866	Ar-Artemisene	metab_10444	-	HMDB0039155	293.226	pos	M+Na	C20H30	8.51282	6089-98-1	-	-	-	-	-	-	Lipids and lipid-like molecules	Prenol lipids	Sesquiterpenoids	0.0439464	-	62.3	8.27072	2.8999	3.8388	2.809	2.9812	3.451	2.8031	2.8241	3.426	3.0057	2.9884	3.01	3.7113	2.9298	3.0054	3.004	2.9896	4.7438	4.0973	4.513	4.9002	4.2673	4.2732	5.069	5.0006	5.2714	4.54
pos_10899	()-(Z)-2-(5-Tetradecenyl)cyclobutanone	metab_10476	-	HMDB0037543	306.279	pos	M+ACN+H	C18H32O	8.46963	173074-85-6	-	-	-	-	-	-	Organic oxygen compounds	Organooxygen compounds	Carbonyl compounds	0.0222542	-	85.9	-0.418098	3.6321	5.2634	3.6122	4.3734	3.3102	4.1082	2.6633	5.5194	5.1352	4.1254	5.127	2.8639	5.8066	5.3917	4.8726	3.6741	3.2983	4.6627	5.0917	4.8345	3.8675	4.2807	3.8566	4.0881	3.9053	4.1787
pos_10930	L-Tyrosine	metab_10507	C00082	HMDB0000158	182.081	pos	M+H	C9H11NO3	8.42495	60-18-4	Peptides	Amino acids	map01110;map00998;map00350;map00730;map00965;map00966;map05012;map00940;map04728;map05034;map01063;map05031;map01060;map01100;map01210;map00130;map01230;map00680;map00360;map00261;map00400;map00401;map00460;map05030;map04974;map00950;map00970;map01055;map05230;map01059;map04916;map04917	Biosynthesis of secondary metabolites; Biosynthesis of various secondary metabolites - part 2; Tyrosine metabolism; Thiamine metabolism; Betalain biosynthesis; Glucosinolate biosynthesis; Parkinson disease; Phenylpropanoid biosynthesis; Dopaminergic synapse; Alcoholism; Biosynthesis of alkaloids derived from shikimate pathway; Amphetamine addiction; Biosynthesis of plant secondary metabolites; Me…	Metabolism;Metabolism;Metabolism;Metabolism;Metabolism;Metabolism;Human Diseases;Metabolism;Organismal Systems;Human Diseases;Metabolism;Human Diseases;Metabolism;Metabolism;Metabolism;Metabolism;Metabolism;Metabolism;Metabolism;Metabolism;Metabolism;Metabolism;Metabolism;Human Diseases;Organismal Systems;Metabolism;Genetic Information Processing;Metabolism;Human Diseases;Metabolism;Organismal Sy…	Global and overview maps;Biosynthesis of other secondary metabolites;Amino acid metabolism;Metabolism of cofactors and vitamins;Biosynthesis of other secondary metabolites;Biosynthesis of other secondary metabolites;Neurodegenerative disease;Biosynthesis of other secondary metabolites;Nervous system;Substance dependence;Chemical structure transformation maps;Substance dependence;Chemical structur…	Organic acids and derivatives	Carboxylic acids and derivatives	Amino acids, peptides, and analogues	0.027229	95.2	-	0.634576	3.3776	4.3359	4.5062	3.8254	3.0196	3.7567	3.3284	3.5873	3.3291	4.0553	3.3262	3.1821	3.9753	4.5158	4.2452	2.3615	4.9635	4.8507	4.8897	5.2786	4.8181	4.9282	5.3995	4.4335	4.9721	4.8968
pos_10948	Quasiprotopanaxatriol	metab_10525	-	HMDB0041533	481.365	pos	M+Na	C30H50O3	8.38138	-	-	-	-	-	-	-	Lipids and lipid-like molecules	Prenol lipids	Triterpenoids	0.102979	-	55.4	-0.244426	5.4678	4.8587	4.647	4.9544	4.3943	4.2246	4.2912	4.1618	4.6425	2.802	4.3376	3.4797	5.1535	5.1867	5.1811	4.7303	2.9372	3.8864	3.4387	3.6898	3.1829	3.8145	3.9644	3.6912	3.0768	4.7259
pos_10954	4E,6E,10Z-Hexadecatrien-1-ol	metab_10530	-	LMFA05000198	237.221	pos	M+H	C16H28O	8.38138	-	-	-	-	-	-	-	-	-	-	0.0104712	68.8	-	-0.331226	5.5018	5.4416	5.5956	5.2482	5.4617	5.401	5.5761	5.4314	5.3084	5.3545	5.3345	5.4898	5.4911	5.4436	5.6249	5.4296	5.0482	5.1582	5.1082	5.3323	5.1397	5.0982	5.2644	5.236	5.0335	5.4477
pos_10993	Gamma-Cadinene	metab_10567	C20173	HMDB0038207	205.195	pos	M+H	C15H24	8.31917	483-74-9	-	-	-	-	-	-	Lipids and lipid-like molecules	Prenol lipids	Sesquiterpenoids	0.0427724	64.3	-	0.187766	4.5557	4.5729	4.3545	4.6262	4.0993	4.3732	4.2591	4.4625	4.9004	4.2971	5.0203	4.4147	4.8325	4.8323	4.9135	4.5286	5.2306	4.3712	4.5525	5.1985	5.1495	4.7704	5.2177	4.7662	5.0735	4.5776
pos_10994	Avocadyne	metab_10568	-	HMDB0035473;LMFA05000643	285.242	pos	M+H	C17H32O3	8.29817	129099-96-3	-	-	-	-	-	-	Lipids and lipid-like molecules	Fatty Acyls	Fatty alcohols	0.0155537	-	75.5	-0.314593	3.3374	3.8774	3.5028	3.3195	3.429	3.4283	3.6766	3.2871	3.3552	3.5276	3.6258	4.0154	3.4284	3.5292	3.4701	3.2314	4.919	5.9319	5.2974	5.3903	4.085	4.0769	5.1224	5.3914	5.1881	4.4826
pos_10999	Delta-Hexalactone	metab_10572	-	-	115.076	pos	M+H	C6H10O2	8.31917	-	-	-	-	-	-	-	-	-	-	0.00896575	85.3	-	2.04213	3.6281	4.091	3.6556	4.2739	3.1523	3.6223	3.4478	3.8853	3.7577	3.6165	4.3188	3.6239	3.677	3.9778	3.9857	4.1539	4.8004	3.7695	4.2451	4.8218	4.8356	4.3771	4.7815	4.4017	4.6558	3.9487
pos_11010	Crucigasterin 277	metab_10582	-	LMSP01080036	278.248	pos	M+H	C18H31NO	8.29817	-	-	-	-	-	-	-	-	-	-	0.0452592	54.5	-	-0.41414	5.3525	5.1788	5.3649	5.0397	5.2283	5.0605	5.4305	5.2018	5.0375	5.18	5.0826	5.2767	5.4431	5.3288	5.5595	5.1344	4.2403	4.4489	4.4629	4.7626	4.557	4.7389	4.8823	4.6567	4.5126	5.2524
pos_11026	Avocadenofuran	metab_10598	-	HMDB0030932	231.211	pos	M+H-H2O	C17H28O	8.27697	25346-24-1	-	-	-	-	-	-	Organoheterocyclic compounds	Heteroaromatic compounds	Not Available	0.0381758	-	60.4	-0.167518	3.5663	3.4633	3.2052	3.2569	2.9055	2.938	3.2353	3.2996	4.2312	2.4363	4.0283	3.0571	4.0178	4.062	4.3143	3.0212	3.0155	5.448	4.854	3.9609	3.7769	3.7327	4.1157	3.3083	2.9752	3.8715
pos_11028	Perillyl aldehyde	metab_10600	C02576	LMPR0102090010;HMDB0003647	151.112	pos	M+H	C10H14O	8.27697	2111-75-3	-	-	map00903	Limonene and pinene degradation	Metabolism	Metabolism of terpenoids and polyketides	Lipids and lipid-like molecules	Prenol lipids	Monoterpenoids	0.0205685	65.4	-	0.400758	3.9171	4.2169	3.8901	4.5501	3.8236	3.9759	3.9206	4.2811	3.9861	3.8881	4.7174	3.9728	4.4539	4.4698	4.615	4.8676	4.2116	5.8027	5.2501	4.6233	4.8267	4.3968	4.7804	4.3823	4.2227	4.4
pos_11039	4-Methyl-1-phenyl-2-pentanol	metab_10610	-	HMDB0031568	179.143	pos	M+H	C12H18O	8.25488	7779-78-4	-	-	-	-	-	-	Benzenoids	Benzene and substituted derivatives	Not Available	0.00920401	60.1	-	-0.0081866	4.0427	4.4469	4.0258	4.6809	3.8707	3.9987	3.9274	4.3413	4.0741	3.9371	4.8139	4.011	4.5237	4.5295	4.6723	4.9866	4.2837	5.8744	5.5037	4.9898	5.0812	4.7032	5.1382	4.4248	4.5754	4.7075
pos_11055	Sanchinoside B1	metab_10625	-	HMDB0037129	603.424	pos	M+H-2H2O	C36H62O9	8.21137	97744-96-2	-	-	-	-	-	-	Lipids and lipid-like molecules	Prenol lipids	Triterpenoids	0.164599	-	54.8	-2.60606	2.5359	2.4364	1.3983	4.5044	2.4115	2.4733	3.3598	1.5678	2.8526	2.3849	1.593	2.3413	5.1249	5.0362	6.086	2.3619	1.4075	3.582	4.2069	3.9115	1.4665	1.4395	1.4866	2.8616	1.445	1.3508
pos_11072	Dodecanol	metab_10642	C02277	HMDB0011626;LMFA05000001	228.232	pos	M+ACN+H	C12H26O	8.18932	112-53-8	-	-	-	-	-	-	Lipids and lipid-like molecules	Fatty Acyls	Fatty alcohols	0.0265768	-	56.3	-0.303508	5.9476	5.8413	5.9649	5.7129	5.7827	5.7106	6.0214	5.815	5.7774	5.7906	5.7572	5.9155	5.9117	5.8765	6.116	5.7935	5.7084	5.2113	5.4566	5.6598	5.7452	5.9478	6.1231	5.8216	5.7456	5.8787
pos_11087	(S)-3-Octanol glucoside	metab_10657	-	HMDB0032958	337.157	pos	M+2Na-H	C14H28O6	8.16763	129742-31-0	-	-	-	-	-	-	Lipids and lipid-like molecules	Fatty Acyls	Fatty acyl glycosides	0.278559	-	50.6	-8.96561	2.8842	3.7544	3.0204	4.0539	2.5693	2.9276	1.8388	1.9971	2.0184	2.0013	4.4838	3.7797	2.7352	2.0181	2.0168	3.0927	4.8759	3.3138	4.5976	4.5721	4.6243	4.8636	5.0913	4.8843	4.7372	4.3971
pos_11100	Corosin	metab_10670	-	HMDB0035699	483.308	pos	M+H-2H2O	C30H46O7	8.14528	53527-49-4	-	-	-	-	-	-	Lipids and lipid-like molecules	Prenol lipids	Triterpenoids	0.0366874	-	72.6	-4.10827	3.678	3.0797	2.1991	4.568	3.4017	2.8278	0.8458	4.6678	4.5933	3.5901	4.6267	3.1922	5.0229	5.1834	5.8361	3.1105	2.3716	3.8117	4.0424	3.7122	2.7977	3.14	3.704	3.3551	2.5745	3.5986
pos_11106	Heptaethylene glycol	metab_10675	-	HMDB0061835	327.201	pos	M+H	C14H30O8	8.14528	5617-32-3	-	-	-	-	-	-	Organic oxygen compounds	Organooxygen compounds	Ethers	0.0301235	-	65.5	-0.277572	4.759	4.7188	4.854	4.5733	4.6088	4.6521	4.7485	4.634	4.6995	4.7162	4.8223	4.9782	4.9523	4.909	4.774	4.8066	4.7293	4.4127	4.6284	4.8699	4.6193	4.6474	4.8384	4.8837	4.5217	4.6743
pos_11154	21-Deoxycortisol	metab_10720	C05497	HMDB0004030;LMST02030195	347.219	pos	M+H	C21H30O4	8.05718	641-77-0	Hormones and transmitters	Steroid hormones	map00140	Steroid hormone biosynthesis	Metabolism	Lipid metabolism	Lipids and lipid-like molecules	Steroids and steroid derivatives	Pregnane steroids	0.0259342	83.9	-	-6.93679	2.9383	2.9196	2.8474	3.0195	3.1796	2.8415	2.8625	3.0225	3.044	3.0268	3.0484	2.9206	3.1217	3.0437	3.9566	3.028	3.5192	4.7608	5.1459	4.4825	4.1803	3.8851	3.9162	4.1678	3.6156	3.8289
pos_11156	Phosphocholine	metab_10722	C00588	-	184.073	pos	M+H	C5H14NO4P	8.05718	-	-	-	map01100;map00564;map05231	Metabolic pathways; Glycerophospholipid metabolism; Choline metabolism in cancer	Metabolism;Metabolism;Human Diseases	Global and overview maps;Lipid metabolism;Cancer: overview	-	-	-	0.0279334	87	-	0.530976	4.5024	4.7394	6.1071	4.3187	5.5802	6.4013	5.5334	5.7438	5.0955	4.9808	4.055	4.6888	4.4549	5.4554	4.0269	5.5343	5.527	6.834	5.661	6.016	5.2173	5.3504	5.7744	6.0184	5.555	5.9363
pos_11198	3alpha,7alpha,12alpha-Trihydroxy-24-methyl-5beta-Cholestan-26-oic acid	metab_10762	-	LMST04040002	465.358	pos	M+H	C28H48O5	7.9685	-	-	-	-	-	-	-	-	-	-	0.0231779	58.9	-	0.633328	1.8633	1.5686	2.1064	4.7246	0.6202	1.2977	1.4631	3.8615	3.2879	1.6918	4.8191	2.7886	5.5379	4.9228	6.1709	2.1903	3.1563	3.7265	3.3	2.8301	3.4666	2.9907	3.891	3.1101	2.2445	1.7481
pos_11214	Glycerylphosphorylethanolamine	metab_10777	C01233	HMDB0000114	216.063	pos	M+H	C5H14NO6P	7.94628	1190-00-7	-	-	map00565;map00564	Ether lipid metabolism; Glycerophospholipid metabolism	Metabolism;Metabolism	Lipid metabolism;Lipid metabolism	Lipids and lipid-like molecules	Glycerophospholipids	Glycerophosphoethanolamines	0.00777276	56.8	-	0.324989	2.2097	3.4046	3.3	1.4381	2.7964	3.5325	3.0423	4.5794	3.1893	4.093	4.2513	3.1313	3.8446	4.6273	2.6025	2.0191	3.6695	4.7535	3.9504	4.5871	3.694	4.0726	3.9112	2.98	3.8424	2.0244
pos_11221	5beta-Coprostanol	metab_10784	-	HMDB0000577	433.34	pos	M+2Na-H	C27H48O	7.92455	360-68-9	-	-	-	-	-	-	Lipids and lipid-like molecules	Steroids and steroid derivatives	Cholestane steroids	0.0391005	-	69.7	-3.51704	4.7179	4.3142	4.1864	4.8726	4.6715	4.5911	3.8496	4.8683	5.6857	4.4443	5.2526	4.539	4.4423	4.8498	5.1597	4.4164	3.6664	3.1009	3.7274	5.3025	5.875	4.1284	3.3562	3.7706	4.5303	3.9771
pos_11225	(Z)-7-Hexadecen-1,16-olide	metab_10787	-	HMDB0031086	294.243	pos	M+ACN+H	C16H28O2	7.92455	123-69-3	-	-	-	-	-	-	Phenylpropanoids and polyketides	Macrolides and analogues	Not Available	0.0160665	-	66.6	0.0471095	4.0546	3.161	2.4826	4.2623	2.4893	4.8003	4.1992	4.7558	4.0819	5.0847	4.8885	4.3564	5.0575	4.5661	5.1528	4.4264	3.8758	4.7717	4.7278	4.5283	4.3318	4.7103	4.718	4.1624	4.0857	3.8823
pos_11229	Germacrone-13-al	metab_10790	-	HMDB0036881	465.297	pos	2M+H	C15H20O2	7.90305	129673-85-4	-	-	-	-	-	-	Lipids and lipid-like molecules	Prenol lipids	Sesquiterpenoids	0.111003	-	52.3	-5.54644	3.553	4.2094	0.8429	4.0765	3.4665	3.8036	3.851	4.8162	3.5199	3.9865	4.0521	3.7958	5.0555	5.7444	5.0128	3.1719	3.1284	0.7067	2.7928	0.929	4.5236	3.1483	0.9224	0.897	0.8848	3.5378
pos_11243	CPA(16:0/0:0)	metab_10804	-	HMDB0007003	410.266	pos	M+NH4	C19H37O6P	7.88107	-	-	-	-	-	-	-	Lipids and lipid-like molecules	Glycerophospholipids	Glycerophosphates	0.0867492	-	51.3	-0.360139	3.8944	4.9605	4.837	2.9165	4.0688	3.9238	2.7595	3.6078	4.2713	3.4905	4.9798	3.8837	4.2113	3.7139	4.8988	2.9249	2.8703	4.8824	4.3472	4.6973	4.7151	4.4394	3.0416	4.3932	4.4918	3.7379
pos_11245	Leu-Leu-Leu	metab_10806	-	HMDB0094648	399.298	pos	M+ACN+H	C18H35N3O4	7.88107	-	-	-	-	-	-	-	Organic acids and derivatives	Carboxylic acids and derivatives	Amino acids, peptides, and analogues	0.0200256	-	63	4.36758	2.9756	2.8692	2.5977	2.8998	3.9167	2.5691	3.225	3.5873	3.5844	5.5362	5.2525	3.7473	4.7082	4.2329	4.673	2.7554	6.1052	2.9317	4.7272	5.8133	5.5063	5.5432	5.8742	5.3798	5.9641	5.4863
pos_11250	Vaccenic acid	metab_10811	C08367	HMDB0003231	283.263	pos	M+H	C18H34O2	7.88107	693-72-1	-	-	-	-	-	-	Lipids and lipid-like molecules	Fatty Acyls	Fatty acids and conjugates	0.0681662	86.4	-	-0.505618	2.6092	0.689	0.6325	2.4253	2.4752	0.6279	0.6441	0.7728	2.6831	4.3678	3.5952	2.7156	2.2727	1.7805	3.7092	2.8453	5.2411	0.5127	3.6262	4.8225	4.3349	4.4141	4.8263	4.2478	5.139	4.4992
pos_11257	Ginsenoside Rh5	metab_10818	-	HMDB0038016	635.456	pos	M+H-H2O	C37H64O9	7.85903	340270-88-4	-	-	-	-	-	-	Lipids and lipid-like molecules	Prenol lipids	Terpene glycosides	0.0599669	-	50.7	6.56972	4.8515	5.1294	4.8381	5.1005	3.6284	5.3904	4.771	5.194	4.3616	3.5467	5.9079	5.4055	4.0499	3.8135	3.3214	4.8086	6.1961	5.0384	4.8515	6.3215	6.377	5.9375	6.3072	6.0478	5.7784	5.7243
pos_11268	Pseudoionone	metab_10829	-	HMDB0032498	193.159	pos	M+H	C13H20O	7.85903	141-10-6	-	-	-	-	-	-	Lipids and lipid-like molecules	Prenol lipids	Monoterpenoids	0.0211343	65.5	-	0.655591	4.0763	4.0698	4.17	4.121	3.7627	3.9682	3.8475	4.0846	4.0918	3.7275	4.4859	4.1437	4.6435	4.532	4.6322	3.9918	4.7155	4.7194	4.5083	5.1784	4.8788	4.4535	4.8965	4.5485	4.4053	4.269
pos_11279	Deoxyhypusine	metab_10839	-	HMDB0011150	498.378	pos	2M+ACN+Na	C10H23N3O2	7.81582	82543-85-9	-	-	-	-	-	-	Organic acids and derivatives	Carboxylic acids and derivatives	Amino acids, peptides, and analogues	0.048523	-	87.3	9.10805	5.0372	4.8827	4.5773	4.8128	1.6548	4.4709	4.4458	6.0308	4.3663	3.1224	4.5975	3.676	5.1967	5.1503	5.264	4.7968	1.6576	3.8184	1.6816	1.7452	1.7176	1.6901	1.7379	1.7094	1.6957	1.5998
pos_11280	()16-HETE	metab_10840	-	-	303.232	pos	M+H-H2O	C20H32O3	7.81582	-	-	-	-	-	-	-	-	-	-	0.0189293	80.1	-	-0.521648	4.8919	4.8711	4.9384	5.2652	4.3151	5.0178	4.0794	4.769	4.9657	4.7781	5.2062	4.5679	5.2873	5.3741	5.5843	4.4913	4.8774	5.4186	6.0485	5.6512	5.6337	5.5657	5.7005	5.2379	5.487	5.5796
pos_11295	LysoPC(18:1(9Z))	metab_10854	C04230	HMDB0002815	566.322	pos	M+2Na-H	C26H52NO7P	7.794	3542-29-8	Lipids	Phospholipids	map00564;map05231	Glycerophospholipid metabolism; Choline metabolism in cancer	Metabolism;Human Diseases	Lipid metabolism;Cancer: overview	Lipids and lipid-like molecules	Glycerophospholipids	Glycerophosphocholines	0.0512889	-	82.6	5.25475	2.8796	2.861	2.7887	2.9609	3.2779	3.5305	2.8038	4.617	2.9854	2.9681	2.9897	2.862	2.9095	2.9851	4.4069	2.9693	4.5325	5.1817	4.6023	4.6633	3.9548	4.1974	4.6002	5.288	4.157	4.8856
pos_11304	10-HODTA methyl ester	metab_10861	-	-	307.226	pos	M+H	C19H30O3	7.794	-	-	-	-	-	-	-	-	-	-	0.0288448	51.3	-	-2.3884	2.5602	3.825	2.4695	4.3245	2.8609	2.4636	2.4845	4.2017	3.9077	2.6486	4.8416	3.1472	4.4008	3.9102	4.4977	3.9171	4.1004	5.564	5.0294	4.6102	5.2973	4.2321	4.3858	4.1838	3.8424	3.9074
pos_11313	1-Hexacosene	metab_10870	-	HMDB0040527;LMFA11000320	382.441	pos	M+NH4	C26H52	7.77173	18835-33-1	-	-	-	-	-	-	Hydrocarbons	Unsaturated hydrocarbons	Unsaturated aliphatic hydrocarbons	0.25149	-	78.9	-0.281095	3.9323	4.0547	4.8537	4.5243	4.0516	4.0194	4.0291	3.975	3.7122	3.8094	3.3252	3.7357	3.6673	3.3467	3.3248	3.5247	3.2559	2.733	2.9307	3.2299	2.9674	2.9394	3.0041	3.3681	2.9451	2.8803
pos_11334	Furanogermenone	metab_10891	C17488	HMDB0036766	465.297	pos	2M+H	C15H20O2	7.72735	81678-18-4	-	-	-	-	-	-	Lipids and lipid-like molecules	Prenol lipids	Sesquiterpenoids	0.0376293	-	95	-5.44917	4.1845	4.3715	3.8737	4.4743	3.9655	4.3431	4.4167	5.1805	4.1691	4.5609	4.0496	4.785	5.1824	5.8709	4.9836	4.3285	2.7557	2.123	2.3199	2.3845	4.7647	2.3285	2.3771	2.3481	4.1202	3.7189
pos_11368	2,6Z-Nonadien-4-olide	metab_10921	-	LMFA07040019	153.091	pos	M+H	C9H12O2	7.6607	-	-	-	-	-	-	-	-	-	-	0.0127362	68.5	-	0.369835	3.752	3.7917	3.8451	4.0021	3.6533	3.7562	3.5165	3.9791	3.9617	3.646	4.1953	3.8083	4.2857	4.8186	4.8981	3.6947	4.3198	5.0804	5.0057	4.8447	4.6636	4.5469	4.937	4.4699	4.5471	4.243
pos_11371	5-Phenyl-1-pentanol	metab_10924	-	HMDB0031624	165.127	pos	M+H	C11H16O	7.6607	10521-91-2	-	-	-	-	-	-	Lipids and lipid-like molecules	Fatty Acyls	Fatty alcohols	0.0167619	59.4	-	0.448824	4.0666	4.1373	4.2227	4.2587	3.9273	4.1358	3.9179	4.2631	4.1725	3.9781	4.6868	4.2324	4.4204	4.4878	4.6427	4.1307	4.8932	5.1185	5.2266	5.5066	5.1712	4.9013	5.2654	4.8223	4.9229	4.5593
pos_11395	1,2-Dihydro-1,1,6-trimethylnaphthalene	metab_10948	-	HMDB0040284	173.133	pos	M+H	C13H16	7.61642	30364-38-6	-	-	-	-	-	-	Benzenoids	Naphthalenes	Not Available	0.0188511	55.3	-	0.527653	4.9655	4.9588	4.7728	5.2455	4.5384	4.7882	4.8001	5.0652	4.9809	4.8073	5.1154	4.8923	5.1304	5.4034	5.4657	5.0423	5.0145	5.6045	5.5567	5.4354	5.2699	5.1096	5.5678	5.1763	5.2284	5.1157
pos_11409	Confertifoline	metab_10960	-	-	235.169	pos	M+H	C15H22O2	7.57355	-	-	-	-	-	-	-	-	-	-	0.0111151	64	-	-0.233161	4.0982	4.2523	3.9102	4.3885	3.9306	3.9932	3.7485	4.221	4.1595	3.7503	4.4789	3.9659	4.838	5.6768	5.6729	3.8379	4.6625	5.441	5.3591	5.2246	5.1176	4.9064	5.3736	4.823	4.9399	4.6155
pos_11419	3-Ethyltoluene	metab_10969	C14522	-	121.101	pos	M+H	C9H12	7.57355	-	-	-	-	-	-	-	-	-	-	0.0207218	52.9	-	1.70251	5.8437	5.7518	5.5554	5.8889	5.4769	5.6374	5.6117	5.8003	5.8144	5.6533	5.957	5.7513	5.8813	6.0623	6.0632	5.79	5.9328	6.1941	6.0598	6.2142	6.0531	5.8453	6.2059	5.8548	5.9681	5.803
pos_11429	(1R,2R,4S)-p-Menthane-1,2,8-triol 8-glucoside	metab_10978	-	HMDB0039894	315.18	pos	M+H-2H2O	C16H30O8	7.55152	378254-09-2	-	-	-	-	-	-	Organic oxygen compounds	Organooxygen compounds	Carbohydrates and carbohydrate conjugates	0.0356546	-	53.5	0.447284	4.9061	4.9013	4.9553	4.6601	4.8532	4.8597	4.9027	4.7661	4.8374	4.9007	4.7567	4.8747	4.8368	4.8248	4.7013	4.9466	4.5042	4.6643	4.8255	4.819	4.6462	4.714	4.9394	4.8611	4.4724	4.6675
pos_11480	Oblongolide	metab_11027	C09519	-	221.154	pos	M+H	C14H20O2	7.48563	-	-	-	-	-	-	-	-	-	-	0.0159438	66.9	-	-0.0951787	3.8386	4.0453	3.7868	4.6945	3.6739	3.7364	3.0984	4.5605	4.4534	3.3099	4.7177	3.726	5.2242	5.9988	6.0696	3.8676	4.7364	5.5773	5.4573	5.3038	5.127	4.9625	5.4684	4.887	4.9725	4.6145
pos_11481	Heptyl cinnamate	metab_11028	-	HMDB0037705	211.148	pos	M+H-2H2O	C16H22O2	7.48563	10032-08-3	-	-	-	-	-	-	Phenylpropanoids and polyketides	Cinnamic acids and derivatives	Cinnamic acid esters	0.0571987	-	68.4	-0.0632808	3.2177	2.8841	2.4269	3.8163	2.3971	2.3845	2.5685	3.7064	3.3702	2.5694	3.54	3.1642	4.1026	5.2219	5.2528	3.2136	2.3999	2.2273	3.9786	3.6435	3.5342	2.8822	3.5618	2.8214	2.8432	3.4931
pos_11488	Scyphostatin A	metab_11035	-	LMSP01080060	512.335	pos	M+H	C31H45NO5	7.46337	-	-	-	-	-	-	-	-	-	-	0.0639978	51.7	-	-4.9368	3.0349	2.8068	2.1915	3.6227	2.0423	3.2932	1.6028	2.8019	3.006	1.7639	3.796	2.3596	3.016	2.7193	3.1056	2.2182	1.5975	5.286	4.1642	1.6849	1.6573	1.6299	1.6776	4.4128	1.6355	2.8797
pos_11490	(22S)-1alpha,22,25-trihydroxy-26,27-dimethyl-23,23,24,24-tetradehydrovitamin D3	metab_11037	-	LMST03020398	457.329	pos	M+H	C29H44O4	7.46337	-	-	-	-	-	-	-	-	-	-	0.0359628	64.6	-	-3.86236	5.7568	5.6078	5.6587	5.9201	4.9718	5.3638	5.2853	5.915	5.7517	5.185	6.0081	5.4268	5.9228	5.9147	5.7343	5.62	3.1873	2.363	3.1322	2.625	2.5969	3.2007	2.6176	2.5886	3.4345	4.2292
pos_11550	Dihydro-5-methyl-2(3H)-furanone	metab_11096	-	HMDB0033840	101.06	pos	M+H	C5H8O2	7.37578	57129-69-8	-	-	-	-	-	-	Organoheterocyclic compounds	Lactones	Gamma butyrolactones	0.0282199	51.7	-	4.07388	4.2877	4.2667	4.2823	4.3377	4.0657	4.1207	4.2721	4.3256	4.0338	4.0338	4.1625	4.2189	4.2676	4.9261	4.2488	4.0858	4.0048	3.7899	4.015	4.0873	4.0541	3.8907	4.0924	4.1238	3.9228	3.9791
pos_11556	Leontogenin	metab_11100	-	HMDB0033583	429.3	pos	M+H-H2O	C27H42O5	7.3541	-	-	-	-	-	-	-	Organic oxygen compounds	Organooxygen compounds	Ethers	0.0337991	-	64.7	-0.048648	4.8458	4.7868	4.232	4.7911	4.5412	4.7575	4.3578	4.4614	4.7035	4.7101	4.5752	4.48	4.8449	4.5886	5.1247	4.8244	3.0696	0.306	3.975	4.2939	4.7049	3.9724	4.2187	0.435	4.8487	4.1538
pos_11568	Lucidenic acid I	metab_11112	-	HMDB0035976	439.246	pos	M+H-2H2O	C27H38O7	7.33193	110241-27-5	-	-	-	-	-	-	Lipids and lipid-like molecules	Prenol lipids	Triterpenoids	0.0146697	-	71.5	-4.89857	3.4265	2.8343	2.762	3.194	3.3763	3.1901	2.7771	2.9371	3.1709	3.9289	2.963	4.0408	2.8828	3.9101	3.0631	3.9316	5.5262	4.6951	4.9409	4.1448	5.34	5.506	5.9457	5.8427	5.309	4.6363
pos_11579	PG(19:0/0:0)	metab_11120	-	LMGP04050031	527.334	pos	M+H	C25H51O9P	7.30985	-	-	-	-	-	-	-	-	-	-	0.0582507	65.5	-	0.251302	4.5991	4.594	4.5724	5.6875	3.0223	4.0832	4.2728	5.0514	4.5161	2.8648	5.1362	2.8866	5.5208	5.5639	6.1395	3.8475	2.7665	2.5221	4.012	3.4506	3.0024	2.7283	2.7769	2.748	2.734	3.7801
pos_11583	(24R,25S)-25,26-epoxy-1alpha,24-dihydroxy-27-norvitamin D3	metab_11124	-	LMST03020037	417.3	pos	M+H	C26H40O4	7.30985	-	-	-	-	-	-	-	-	-	-	0.0471362	64.6	-	-0.00307277	4.5019	3.0945	3.0222	4.744	3.029	4.4493	3.0373	4.5318	4.684	4.2677	5.3616	4.2288	5.1095	5.269	5.5918	4.3747	3.0318	2.8586	3.0564	3.1212	3.295	3.0651	3.1138	3.0848	3.4703	2.9728
pos_11589	3-(2,4-Cyclopentadien-1-ylidene)-5alpha-androstan-17beta-ol	metab_11130	C14915	-	339.268	pos	M+H	C24H34O	7.30985	-	-	-	-	-	-	-	-	-	-	0.0475553	75.8	-	-0.765696	5.6927	5.5926	4.9741	6.4002	4.9115	4.8808	5.8047	6.1556	4.3205	4.6205	5.3104	5.6133	5.6941	5.3004	5.1377	5.1473	2.8086	1.0694	3.544	2.7042	2.2508	2.7993	3.5676	1.4561	1.2672	5.3931
pos_11599	Alpha-Calacorene	metab_11140	-	-	201.164	pos	M+H	C15H20	7.30985	-	-	-	-	-	-	-	-	-	-	0.0365358	68.4	-	0.254963	5.4258	5.3765	5.0344	5.9093	4.8328	5.0399	5.4143	5.7471	5.1153	4.9876	5.3672	5.3558	5.6052	5.8297	5.7402	5.2354	4.5985	5.1526	5.1624	5.0005	4.9106	4.7005	5.1977	4.8207	4.833	5.1886
pos_11650	N-oleoyl histidine	metab_11188	-	LMFA08020133	420.322	pos	M+H	C24H41N3O3	7.24312	-	-	-	-	-	-	-	-	-	-	0.0294419	61.6	-	-0.465371	5.51	4.6069	4.1111	3.9129	3.9838	4.1305	3.9	4.231	5.0079	5.0762	5.3614	4.1428	4.047	4.3351	5.1332	5.3116	4.0291	3.8265	4.4437	5.2168	5.0005	4.9425	4.3789	4.4649	4.9178	4.3083
pos_11655	Cuminaldehyde	metab_11192	C06577	HMDB0002214	149.096	pos	M+H	C10H12O	7.24312	122-03-2	-	-	map01100;map01220;map00622;map01120	Metabolic pathways; Degradation of aromatic compounds; Xylene degradation; Microbial metabolism in diverse environments	Metabolism;Metabolism;Metabolism;Metabolism	Global and overview maps;Global and overview maps;Xenobiotics biodegradation and metabolism;Global and overview maps	Lipids and lipid-like molecules	Prenol lipids	Monoterpenoids	0.0255685	56	-	0.631657	4.3145	4.283	4.1369	4.5782	3.8699	4.1822	4.0894	4.4451	4.5407	4.0234	4.634	4.2262	4.5648	4.6823	4.994	4.1952	4.4659	5.1077	4.9509	4.8065	4.8081	4.6325	5.0461	4.6155	4.6449	4.3922
pos_11662	THYMOQUINONE	metab_11198	-	HMDB0034732	165.091	pos	M+H	C10H12O2	7.22088	490-91-5	-	-	-	-	-	-	Organic oxygen compounds	Organooxygen compounds	Carbonyl compounds	0.0461819	70.3	-	0.544167	5.8982	5.601	5.3502	5.6653	4.9503	5.7686	4.9944	5.6942	6.3461	5.2914	6.1107	5.57	5.6268	5.7158	5.3827	5.5419	4.171	4.6459	4.5525	4.5424	4.358	4.2844	4.5405	4.2934	4.2221	4.3479
pos_11666	25-hydroxy-24-oxovitamin D3	metab_11202	-	LMST03020164	415.321	pos	M+H	C27H42O3	7.19948	-	-	-	-	-	-	-	-	-	-	0.0215327	52.6	-	-0.101678	5.202	5.1819	4.9068	5.3202	4.3753	4.7542	4.8626	5.2778	5.072	4.8707	5.1847	4.826	5.3517	5.5682	5.6534	4.8992	3.7258	1.4454	3.2284	3.7144	3.5758	3.965	3.2328	2.8184	3.9823	4.4709
pos_11679	6,8,10,12-pentadecatetraenal	metab_11214	-	LMFA06000087	219.174	pos	M+H	C15H22O	7.17728	-	-	-	-	-	-	-	-	-	-	0.00643199	68.7	-	0.0829666	4.3976	4.3227	4.4255	4.5054	4.0805	4.217	4.2399	4.5392	4.3963	4.1207	4.5117	4.2044	4.7003	4.7484	4.655	4.2061	4.7733	5.6855	5.6059	5.2569	5.6562	5.0971	5.9014	4.9366	5.3148	4.7105
pos_11687	12-Ketodeoxycholic acid	metab_11221	-	HMDB0000328	408.31	pos	M+NH4	C24H38O4	7.15542	5130-29-0	-	-	-	-	-	-	Lipids and lipid-like molecules	Steroids and steroid derivatives	Bile acids, alcohols and derivatives	0.0431971	-	88.7	-1.09756	4.2149	3.4484	3.9657	4.5814	3.8231	3.8943	3.445	4.8789	4.799	3.6295	4.944	1.9439	5.1659	5.6446	5.5572	3.4546	2.8196	0.0004	0.7125	0.0008	3.6028	3.3542	1.2567	3.3376	1.7193	3.7997
pos_11717	MG(0:0/20:0/0:0)	metab_11251	-	HMDB0011542	428.373	pos	M+ACN+H	C23H46O4	7.09008	-	-	-	-	-	-	-	Lipids and lipid-like molecules	Endocannabinoids	Not Available	0.151258	-	59.7	-0.123847	4.1629	5.7595	4.9003	4.646	4.3181	6.23	5.3826	4.5324	4.5775	5.1502	4.9603	5.6585	4.4419	3.2912	3.2899	5.0077	4.0075	3.8842	4.7162	4.4378	4.1273	4.3178	5.2569	4.2802	4.1248	5.1302
pos_11718	3b,7a,12a-Trihydroxy-5a-Cholanoic acid	metab_11252	-	HMDB0000376	409.295	pos	M+H	C24H40O5	7.09008	15073-87-7	-	-	-	-	-	-	Lipids and lipid-like molecules	Steroids and steroid derivatives	Bile acids, alcohols and derivatives	0.0865553	57.6	-	0.731834	2.1907	3.3484	3.7493	4.1273	1.335	1.3229	1.343	4.0568	3.9929	1.5012	4.6317	2.4	4.9036	4.2913	5.41	2.3426	3.0007	1.1739	3.0673	1.4234	4.2804	1.3695	2.9443	3.7119	4.2136	3.0491
pos_11752	L-Cysteine	metab_11285	C00097	HMDB0000574	122.027	pos	M+H	C3H7NO2S	7.04555	52-90-4	Peptides	Amino acids	map01100;map00480;map00311;map00770;map00920;map01120;map00430;map00460;map00270;map01200;map00332;map04216;map00730;map01110;map01230;map00260;map04974;map05230;map04122;map00970;map01060	Metabolic pathways; Glutathione metabolism; Penicillin and cephalosporin biosynthesis; Pantothenate and CoA biosynthesis; Sulfur metabolism; Microbial metabolism in diverse environments; Taurine and hypotaurine metabolism; Cyanoamino acid metabolism; Cysteine and methionine metabolism; Carbon metabolism; Carbapenem biosynthesis; Ferroptosis; Thiamine metabolism; Biosynthesis of secondary metaboli…	Metabolism;Metabolism;Metabolism;Metabolism;Metabolism;Metabolism;Metabolism;Metabolism;Metabolism;Metabolism;Metabolism;Cellular Processes;Metabolism;Metabolism;Metabolism;Metabolism;Organismal Systems;Human Diseases;Genetic Information Processing;Genetic Information Processing;Metabolism	Global and overview maps;Metabolism of other amino acids;Biosynthesis of other secondary metabolites;Metabolism of cofactors and vitamins;Energy metabolism;Global and overview maps;Metabolism of other amino acids;Metabolism of other amino acids;Amino acid metabolism;Global and overview maps;Biosynthesis of other secondary metabolites;Cell growth and death;Metabolism of cofactors and vitamins;Glob…	Organic acids and derivatives	Carboxylic acids and derivatives	Amino acids, peptides, and analogues	0.0193198	77.4	-	1.56997	3.8561	4.5953	2.9825	3.4499	3.7617	3.7841	4.3356	4.2093	4.2805	4.687	3.7948	4.194	3.6232	3.055	3.4137	5.1887	1.7113	1.542	2.9153	2.4668	1.7715	1.744	2.2015	2.771	2.3857	2.9828
pos_11758	8-methyl-5-propyloctahydroindolizin-8-ol	metab_11291	-	-	198.185	pos	M+H	C12H23NO	7.02348	-	-	-	-	-	-	-	-	-	-	0.042831	64.5	-	0.321901	3.5711	3.4937	3.9193	3.4741	3.1974	3.879	3.6757	4.0268	3.3479	3.0857	3.181	3.1917	3.5545	3.2521	3.4529	3.479	3.5028	3.8485	2.8254	3.4454	3.4938	3.6293	3.0636	2.8538	3.3969	3.2462
pos_11762	Vitamin D3	metab_11295	C05443	HMDB0000876;LMST03020001	407.328	pos	M+Na	C27H44O	7.00147	67-97-0	Vitamins and Cofactors	Vitamins	map01100;map01110;map04977;map05323;map00100	Metabolic pathways; Biosynthesis of secondary metabolites; Vitamin digestion and absorption; Rheumatoid arthritis; Steroid biosynthesis	Metabolism;Metabolism;Organismal Systems;Human Diseases;Metabolism	Global and overview maps;Global and overview maps;Digestive system;Immune disease;Lipid metabolism	Lipids and lipid-like molecules	Steroids and steroid derivatives	Vitamin D and derivatives	0.0736185	-	56.9	-1.22958	4.2982	2.6931	3.8893	4.3646	4.1923	3.3751	2.636	4.3383	5.1282	2.8002	4.8799	3.4691	4.3006	4.6781	4.7699	3.7001	2.6305	2.4576	3.8975	3.4928	2.6916	2.6637	2.92	3.6173	2.6694	5.2833
pos_11787	Dehydrovomifoliol	metab_11318	C04223;C02533	HMDB0036819;LMPR0103050009	223.133	pos	M+H	C13H18O3	6.95748	15764-81-5	-	-	-	-	-	-	Lipids and lipid-like molecules	Prenol lipids	Sesquiterpenoids	0.0338105	55.6	-	0.135922	2.3776	2.359	2.287	3.2704	2.2937	3.0965	2.3812	3.1204	2.8268	2.4659	3.0666	2.36	3.0444	3.1675	3.8932	2.7751	3.4597	4.5159	4.2364	4.1468	3.881	3.9242	3.9603	3.606	3.8951	3.0724
pos_11789	2-tridecene-4,7-diynal	metab_11320	-	LMFA06000077	189.127	pos	M+H	C13H16O	6.95748	-	-	-	-	-	-	-	-	-	-	0.026806	51	-	0.264847	4.4621	4.2755	4.3914	4.5369	4.1575	4.4055	4.2196	4.3066	4.576	4.3337	4.5874	4.4138	4.491	4.5196	4.7517	4.4565	4.2158	4.6451	4.5265	4.5173	4.3847	4.2677	4.551	4.3003	4.2895	4.2169
pos_11797	7,10,13,16-Docosatetraynoic acid	metab_11328	-	LMFA01030682	325.216	pos	M+H	C22H28O2	6.93517	-	-	-	-	-	-	-	-	-	-	0.0395818	55.6	-	-0.323546	2.8256	3.893	3.9595	4.2918	2.6651	4.1853	2.7292	2.9315	4.1218	3.2727	4.223	2.7315	4.0244	4.2402	4.8537	3.1182	3.2933	3.917	5.4862	4.7872	4.9744	4.5581	5.0806	4.3517	4.684	4.6985
pos_11799	Calendic acid	metab_11330	-	HMDB0030962	243.211	pos	M+H-2H2O	C18H30O2	6.93517	28872-28-8	-	-	-	-	-	-	Lipids and lipid-like molecules	Fatty Acyls	Lineolic acids and derivatives	0.0374823	-	52	-0.169804	5.3223	4.8276	4.9068	5.1866	4.5249	5.0653	4.8394	4.8836	5.2776	5.0573	5.2544	5.1634	5.1902	5.2322	5.2781	5.2368	4.9258	5.5205	5.2398	5.455	4.9966	4.9394	5.3417	4.9697	5.1796	5.2596
pos_11821	{(1R,2R)-2-[(2z)-5-Hydroxy-2-penten-1-yl]-3-oxocyclopentyl}acetic acid	metab_11352	-	-	191.107	pos	M+H-2H2O	C12H18O4	6.89108	-	-	-	-	-	-	-	-	-	-	0.0261996	68.5	-	0.231078	4.9903	4.5754	4.5384	5.2992	4.1302	4.6435	4.3349	4.4719	5.1312	4.5666	5.3271	4.6972	4.9942	5.3707	5.0346	4.8937	3.457	4.4757	4.3216	4.2472	3.8625	3.8426	4.1213	3.6181	3.8697	4.2559
pos_11827	25-Hydroxyvitamin D3-26,23-lactone	metab_11358	-	HMDB0060126	411.289	pos	M+H-H2O	C27H40O4	6.86892	-	-	-	-	-	-	-	Lipids and lipid-like molecules	Steroids and steroid derivatives	Vitamin D and derivatives	0.0861783	-	63	-0.364729	5.6385	4.5722	4.5818	5.8948	4.5071	4.817	4.9174	4.6913	5.2207	5.0271	5.1007	5.5537	5.087	5.1354	4.9319	5.1291	3.6067	0.0049	2.0145	0.0088	3.9364	0.0078	3.5192	3.874	3.8119	4.6404
pos_11832	Serratol	metab_11363	-	HMDB0039827	308.295	pos	M+NH4	C20H34O	6.86892	67814-27-1	-	-	-	-	-	-	Lipids and lipid-like molecules	Prenol lipids	Diterpenoids	0.0581151	-	83	-0.361389	4.3657	5.1334	3.8231	2.9534	3.5684	4.4008	4.1453	3.6402	3.2503	4.6467	4.0757	3.0217	4.1393	3.6283	3.395	3.498	2.7909	2.6178	3.2451	2.8802	2.852	2.8241	2.8728	2.8438	2.8298	3.0961
pos_11835	4-[5]-ladderane-butanoic acid	metab_11366	-	LMFA01140011	247.169	pos	M+H	C16H22O2	6.86892	-	-	-	-	-	-	-	-	-	-	0.0456032	72.4	-	-0.343996	5.5055	4.8747	4.8841	5.4832	4.1782	5.178	4.9167	4.6377	5.5184	5.3108	5.1976	5.4335	4.9506	5.0262	5.3313	5.5123	3.4769	3.8862	4.1692	3.8811	3.7162	3.2056	3.7769	3.7463	3.5133	3.8419
pos_11837	3-Acetoxy-3-methyl-1-phenylbutane	metab_11368	-	HMDB0034556	207.138	pos	M+H	C13H18O2	6.86892	103-07-1	-	-	-	-	-	-	Benzenoids	Benzene and substituted derivatives	Not Available	0.0218808	60.7	-	0.273054	5.1066	4.403	4.4586	5.08	3.8867	4.7469	4.4807	4.2439	5.1253	4.8959	4.8421	4.9963	4.5379	4.7238	4.9333	5.0745	4.1447	5.0085	4.6667	4.4651	4.5759	4.252	4.7025	4.2651	4.3161	4.1204
pos_11838	Alpha-curcumene	metab_11369	C09649	LMPR0103060015;HMDB0059878	203.18	pos	M+H	C15H22	6.86892	-	-	-	-	-	-	-	Lipids and lipid-like molecules	Prenol lipids	Sesquiterpenoids	0.0266546	67.8	-	0.381281	5.1416	4.5887	4.5405	5.0177	4.2014	4.8274	4.5355	4.4761	5.1187	4.8185	5.0625	4.9655	4.7405	5.0009	4.9898	5.0636	3.9631	4.3567	4.4112	5.1148	4.2742	4.0091	4.2943	4.1007	4.0136	4.4197
pos_11860	LysoPC(14:1(9Z))	metab_11390	C04230	HMDB0010380	466.292	pos	M+H	C22H44NO7P	6.80293	-	Lipids	Phospholipids	map00564;map05231	Glycerophospholipid metabolism; Choline metabolism in cancer	Metabolism;Human Diseases	Lipid metabolism;Cancer: overview	Lipids and lipid-like molecules	Glycerophospholipids	Glycerophosphocholines	0.0935019	66.8	-	-1.13184	2.7275	1.9808	1.9093	3.7863	1.9159	2.5365	1.9242	2.0828	2.6795	2.3793	3.7776	2.8015	3.618	4.0001	5.0348	2.8641	3.9531	5.0592	3.9592	3.6837	2.99	1.9516	3.5717	3.858	3.7678	3.8778
pos_11865	Epi-Tumonoic Acid D	metab_11395	-	-	284.222	pos	M+H	C16H29NO3	6.80293	-	-	-	-	-	-	-	-	-	-	0.0331256	50.7	-	-0.34431	3.9774	3.0733	3.2166	3.9797	2.8149	3.1231	2.9521	3.0798	3.6937	3.5394	3.7004	3.4074	3.5888	3.676	4.1332	3.5133	3.3198	2.6446	3.3274	3.0498	4.3464	4.6636	3.8831	2.8707	4.4253	2.9392
pos_11872	Lucidenic acid N	metab_11402	-	HMDB0038352	443.277	pos	M+H-H2O	C27H40O6	6.78123	364622-33-3	-	-	-	-	-	-	Lipids and lipid-like molecules	Prenol lipids	Triterpenoids	0.167166	-	80.8	-4.84689	4.5016	4.4385	3.4443	4.7879	3.689	4.151	3.4446	4.0438	4.2084	4.1038	5.1438	2.0341	5.1487	5.1667	4.6323	4.1092	1.7735	1.6036	1.7976	1.8615	1.8338	1.8062	1.8542	1.8256	1.8118	1.7154
pos_11882	24,25-Dihydroxyvitamin D	metab_11411	-	HMDB0000430	381.315	pos	M+H-2H2O	C27H44O3	6.75948	40013-87-4	-	-	-	-	-	-	Lipids and lipid-like molecules	Steroids and steroid derivatives	Vitamin D and derivatives	0.0201034	-	67.6	-0.526916	6.9302	6.527	6.6072	6.6677	6.4066	6.4662	6.4851	6.5641	6.5999	6.5887	6.6841	6.683	6.4925	6.5576	6.5322	6.6962	5.2652	4.8525	5.2278	5.064	5.0376	5.0871	5.3948	5.5393	5.4095	5.916
pos_11905	2,4,6-undecatrienal	metab_11433	-	LMFA06000069	165.127	pos	M+H	C11H16O	6.71543	-	-	-	-	-	-	-	-	-	-	0.0316452	54.3	-	0.450672	4.3705	4.1091	4.1547	4.3992	3.8824	4.1528	3.9137	4.1687	4.416	4.1481	4.826	4.2296	4.4772	4.4234	4.609	4.2463	4.6319	5.01	4.8907	5.343	4.9238	4.6751	5.0202	4.6471	4.7335	4.3652
pos_11953	1,25-Dihydroxyvitamin D3-26,23-lactone	metab_11478	-	HMDB0000969	427.284	pos	M+H-H2O	C27H40O5	6.62702	81203-50-1	-	-	-	-	-	-	Lipids and lipid-like molecules	Steroids and steroid derivatives	Vitamin D and derivatives	0.0382154	-	65.8	-0.124014	4.8719	4.6168	4.5549	4.8532	4.662	4.751	4.5031	4.6158	4.6336	4.7734	4.7021	4.8048	4.8342	4.7033	5.2659	4.8572	3.1898	2.4882	2.6857	2.9057	2.7223	2.6944	4.3899	4.139	3.3083	4.8292
pos_11971	17-Methyl-18-norandrosta-4,13(17)-dien-3-one	metab_11496	C15085	-	271.206	pos	M+H	C19H26O	6.60485	-	-	-	-	-	-	-	-	-	-	0.0402223	59.1	-	-0.366141	5.0712	4.7294	4.7264	4.8401	4.4747	4.6009	4.5799	4.6978	4.8045	4.6744	4.9571	4.7818	5.0261	4.8938	5.0703	4.7771	3.5094	3.5473	3.7345	3.3419	3.3404	3.3282	3.942	3.6163	3.9364	4.3696
pos_11977	D-erythro-Sphingosine C-17	metab_11502	-	-	286.274	pos	M+H	C17H35NO2	6.58265	-	-	-	-	-	-	-	-	-	-	0.095055	60.5	-	-0.539163	3.8637	4.3663	2.9272	3.5553	2.9043	3.4321	2.7355	4.2656	3.2321	4.7009	5.9619	3.1063	4.5119	3.8261	4.4693	2.6185	2.4478	2.2751	4.4032	3.4338	2.5089	4.7442	2.5295	2.5006	3.3348	3.9582
pos_12020	N-Desthienylethyl-rotigotine	metab_11543	-	HMDB0060843	433.283	pos	2M+Na	C13H19NO	6.49818	-	-	-	-	-	-	-	Benzenoids	Tetralins	Not Available	0.0292139	-	81	0.971364	5.9029	5.5558	5.0609	5.8857	5.3569	5.3943	5.6255	5.665	5.6328	5.1992	5.4656	5.718	5.6895	5.4677	5.0576	5.371	2.7803	2.4152	2.6126	2.6773	3.7864	2.6213	3.8301	4.3074	2.6269	5.1613
pos_12023	Delta2-THA	metab_11546	-	LMFA01030852	355.263	pos	M+H	C24H34O2	6.49818	-	-	-	-	-	-	-	-	-	-	0.00895793	52.7	-	-0.469496	8.1044	7.779	7.3896	8.0754	7.6275	7.6855	7.7995	7.8723	7.879	7.6599	7.7655	8.011	7.9485	7.9871	7.5375	7.7248	5.9597	6.0703	6.0195	5.963	5.9233	5.9682	6.5144	6.6428	6.1883	7.6727
pos_12028	All-Trans-3,4-Didehydro-Retinoic acid	metab_11551	-	LMPR01090020	299.2	pos	M+H	C20H26O2	6.49818	-	-	-	-	-	-	-	-	-	-	0.0481665	62.6	-	-0.249283	5.4039	5.0861	4.6546	5.4489	4.8752	5.003	5.1155	5.1618	5.2495	4.7406	5.1458	5.3223	5.2854	5.217	5.0503	5.0583	3.7394	4.3186	4.6877	4.2805	4.1281	3.9297	4.4459	4.1716	4.1402	5.0317
pos_12032	6E,8E,12E,14E-Hexadecatetraen-10-ynoic acid	metab_11555	-	LMFA01030703	245.154	pos	M+H	C16H20O2	6.49818	-	-	-	-	-	-	-	-	-	-	0.0015804	78.8	-	-0.399691	6.33	6.0454	5.6659	6.2882	5.8667	5.9395	6.098	6.1288	6.1381	5.8169	6.033	6.2463	6.1886	6.13	5.787	5.9748	4.2364	4.3844	4.5071	4.3432	4.2963	4.3023	4.8515	4.9624	4.4904	5.9815
pos_12034	(E,E)-11,13-Octadecadien-9-ynoic acid	metab_11557	-	HMDB0034382	241.195	pos	M+H-2H2O	C18H28O2	6.49818	-	-	-	-	-	-	-	Lipids and lipid-like molecules	Fatty Acyls	Fatty acids and conjugates	0.0123147	-	55	-0.466404	5.9012	5.5794	5.2447	5.8559	5.3907	5.5231	5.6091	5.6597	5.7173	5.3742	5.6406	5.7956	5.7302	5.6087	5.3719	5.5774	4.6302	5.2646	5.0132	4.9163	4.9399	4.6597	5.1881	4.8037	4.7906	5.5666
pos_12035	13-METHYL-4,4-BISNOR-8,11,13-PODOCARPATRIEN-3-ONE	metab_11558	-	-	229.159	pos	M+H	C16H20O	6.49818	-	-	-	-	-	-	-	-	-	-	0.0170691	63.5	-	-0.360557	5.4612	5.0563	4.7474	5.4036	4.8899	4.9963	5.1483	5.1931	5.2599	4.9579	5.1702	5.3398	5.3102	5.4015	5.2844	5.1244	3.5206	3.7864	4.1188	3.8932	3.6659	3.5735	4.2225	4.0861	3.8072	5.1892
pos_12036	(Z,Z)-2,9,16-Heptadecatriene-4,6-diyn-8-ol	metab_11559	-	HMDB0032674	225.164	pos	M+H-H2O	C17H22O	6.49818	13894-72-9	-	-	-	-	-	-	Lipids and lipid-like molecules	Fatty Acyls	Fatty alcohols	0.0357267	-	73.5	-0.431759	5.3739	5.0148	4.6948	5.2867	4.8407	4.9617	5.0696	5.1375	5.1571	4.8359	5.0734	5.2636	5.1715	5.0455	4.7527	4.9878	3.0877	3.455	3.7011	3.4919	3.2847	3.4054	3.8798	3.9268	3.5279	5.0382
pos_12038	2-Phenylethyl octanoate	metab_11561	-	HMDB0037719	213.164	pos	M+H-2H2O	C16H24O2	6.49818	5457-70-5	-	-	-	-	-	-	Lipids and lipid-like molecules	Fatty Acyls	Fatty acid esters	0.00770233	-	62.8	-0.123451	6.1494	5.8587	5.4901	6.0863	5.662	5.7478	5.8792	5.9273	5.9513	5.6486	5.8656	6.0678	5.9678	5.8696	5.5907	5.8243	4.2807	4.5853	4.6057	4.4264	4.3408	4.2738	4.7918	4.7919	4.4726	5.7834
pos_12094	L-Palmitoylcarnitine	metab_11613	C02990	HMDB0000222;LMFA07070004;LMFA07070079	422.326	pos	M+Na	C23H45NO4	6.41215	2364-67-2	-	-	map01212;map00071	Fatty acid metabolism; Fatty acid degradation	Metabolism;Metabolism	Global and overview maps;Lipid metabolism	Lipids and lipid-like molecules	Fatty Acyls	Fatty acid esters	0.00699441	-	63	5.57467	4.9902	6.525	5.4905	5.2092	5.6462	6.1387	5.973	5.5784	5.6126	5.7988	5.6684	6.1542	5.0733	5.0595	4.606	5.6108	5.4401	5.8082	6.2006	5.7861	5.5506	5.8072	5.5041	5.5819	5.5622	5.7579
pos_12098	Sterebin E	metab_11617	-	HMDB0035379	371.279	pos	M+CH3OH+H	C20H34O4	6.41215	114343-74-7	-	-	-	-	-	-	Lipids and lipid-like molecules	Prenol lipids	Diterpenoids	0.0429158	-	63.8	-0.698477	2.5325	2.514	2.4418	2.6137	2.4486	2.436	2.4569	2.6166	2.6382	2.6209	2.6425	2.5149	2.5624	2.6379	2.6365	2.6221	3.9174	4.6824	4.3066	4.253	2.9461	2.4846	4.2393	3.7718	4.0354	2.6391
pos_12101	Alpha-Santalyl acetate	metab_11620	-	HMDB0037209	263.2	pos	M+H	C17H26O2	6.41215	41414-75-9	-	-	-	-	-	-	Organic oxygen compounds	Organooxygen compounds	Carbohydrates and carbohydrate conjugates	0.0238119	55.8	-	-0.502736	5.0211	5.2681	4.8848	4.8046	4.438	4.8285	4.7174	4.9711	4.9552	5.0237	4.7053	4.7142	4.765	4.6845	4.932	4.897	3.7969	4.599	4.4485	4.2383	4.2482	4.0274	4.2759	4.0291	4.0112	4.3967
pos_12115	20alpha-Dihydroethylprednisolone	metab_11634	-	-	377.23	pos	M+H	C22H32O5	6.38992	-	-	-	-	-	-	-	-	-	-	0.0189047	69.3	-	-6.65089	3.4695	2.7469	4.112	4.5147	3.9979	3.4434	2.6897	4.0367	4.015	3.3578	3.7762	2.7478	4.5739	4.3871	5.1156	2.8551	4.2617	5.1601	5.2014	5.1738	4.7486	4.9601	5.0739	4.3607	4.7054	4.8279
pos_12116	4-Methyl-2-methylene-1-(1methylethylidene)-cyclohexane	metab_11635	-	HMDB0061811	323.273	pos	2M+Na	C11H18	6.38992	-	-	-	-	-	-	-	Lipids and lipid-like molecules	Prenol lipids	Monoterpenoids	0.0236354	-	69.5	7.59067	5.2933	5.0094	4.8473	4.976	4.8275	4.8876	5.0629	5.0901	4.9599	4.9796	5.0644	5.1812	4.7673	4.6925	5.0208	5.1913	3.7245	3.5262	3.7573	3.3635	3.2692	3.4314	3.7641	3.8305	3.7905	4.2617
pos_12120	(5-heptyl-6-methyloctahydroindolizin-8-yl)methanol	metab_11639	-	-	268.263	pos	M+H	C17H33NO	6.38992	-	-	-	-	-	-	-	-	-	-	0.0306735	68.8	-	-0.365555	4.8547	5.5057	4.873	4.5756	4.5699	4.9943	4.6061	4.2525	4.63	4.4822	5.5043	4.4776	4.5553	4.6141	4.9022	4.3329	3.7775	3.7055	5.2578	4.5977	4.4369	4.3059	4.1572	4.2178	4.8242	5.26
pos_12126	7-Dehydrocholesterol 5,6-oxide	metab_11644	-	LMST03020672	401.342	pos	M+H	C27H44O2	6.36807	-	-	-	-	-	-	-	-	-	-	0.0632745	80.1	-	0.262829	4.9237	4.1636	4.472	4.4607	3.9082	5.2068	3.6807	4.3932	4.4977	4.2391	5.2998	4.0197	4.3565	4.3719	4.4101	4.6149	3.4288	2.6013	2.7989	2.8637	2.8356	2.8076	3.1358	3.0984	2.8807	3.7716
pos_12149	()-threo-1-(p-Hydroxyphenyl)propylene glycol 4'-glucoside	metab_11665	-	HMDB0033068	295.117	pos	M+H-2H2O	C15H22O8	6.30227	-	-	-	-	-	-	-	Organic oxygen compounds	Organooxygen compounds	Carbohydrates and carbohydrate conjugates	0.0367433	-	52.9	-0.55599	4.9759	4.9722	4.9191	4.7137	4.9273	4.9191	4.9272	4.8166	4.8265	4.9433	4.9223	4.7963	4.9391	4.9954	4.7243	4.8804	4.9661	4.6843	4.8781	4.9921	4.8644	4.8172	5.0284	5.031	4.8085	4.7853
pos_12155	Alpha-Methylstyrene	metab_11671	C14395	HMDB0059899	119.086	pos	M+H	C9H10	6.30227	-	-	-	-	-	-	-	Benzenoids	Benzene and substituted derivatives	Phenylpropenes	0.0164786	53.5	-	1.71142	6.8413	6.8841	6.8828	6.652	6.8247	6.7795	6.8289	6.8044	6.76	6.8939	6.8478	6.8254	6.8659	6.9317	6.6858	6.8285	6.8595	6.6708	6.8167	6.9187	6.8833	6.8161	7.0166	6.981	6.7667	6.718
pos_12229	Rishitinol	metab_11742	-	HMDB0038190	235.169	pos	M+H	C15H22O2	6.19473	31316-42-4	-	-	-	-	-	-	Benzenoids	Tetralins	Not Available	0.0800148	53.7	-	-0.370582	4.8614	3.9807	4.0659	4.7581	4.2425	4.0556	4.0525	4.0986	4.4411	4.3818	4.5306	4.46	4.3411	4.7429	4.7305	4.4933	3.8689	4.5657	4.0992	3.9935	3.937	3.6837	4.276	3.6863	3.6696	3.9692
pos_12241	PA(12:0/0:0)	metab_11754	-	LMGP10050015	355.186	pos	M+H	C15H31O7P	6.1726	-	-	-	-	-	-	-	-	-	-	0.156123	56.9	-	-5.63775	2.5492	3.8822	3.7175	2.7315	3.4181	3.9923	3.3016	3.5717	2.9893	4.3491	2.6592	2.5316	2.5791	3.7905	3.6923	2.6392	2.8228	3.7087	4.0453	4.1235	3.9001	3.8818	4.3365	3.5101	4.0229	2.5653
pos_12266	DG(8:0/10:0/0:0)	metab_11774	-	HMDB0092901	414.321	pos	M+ACN+H	C21H40O5	6.12863	-	-	-	-	-	-	-	Lipids and lipid-like molecules	Glycerolipids	Diradylglycerols	0.0231664	-	61.7	-0.398827	6.3062	6.1025	5.7967	5.8548	6.3164	6.3018	6.0216	6.0434	5.7684	6.4162	6.3511	6.5282	5.5192	5.7354	5.6627	5.9409	5.2587	5.6428	5.9746	5.7566	4.938	5.3324	5.5123	5.7966	5.3956	6.0639
pos_12300	Ginsenoyne J	metab_11807	-	HMDB0040373	247.206	pos	M+H	C17H26O	6.08403	141947-41-3	-	-	-	-	-	-	Lipids and lipid-like molecules	Fatty Acyls	Fatty alcohols	0.0270107	69.2	-	-0.249023	3.4744	2.5044	2.4323	3.8586	3.0371	2.5508	2.4473	3.7537	4.4508	3.0902	4.1111	3.1021	3.9838	4.2554	4.3902	2.7341	3.9518	5.0347	4.5657	4.6055	4.2311	4.2911	4.6565	4.0975	4.344	3.5314
pos_12358	(6R)-6,19-epidioxy-1alpha-hydroxy-6,19-dihydrovitamin D3	metab_11863	-	LMST03020277	433.331	pos	M+H	C27H44O4	5.97352	-	-	-	-	-	-	-	-	-	-	0.0122249	81.4	-	-0.012163	6.2475	5.1777	5.0611	5.6466	5.49	5.2741	5.1688	5.2677	5.6111	5.5552	5.5056	5.6877	5.3169	5.6268	5.5847	5.6284	4.8439	4.5483	5.2969	4.8338	3.6977	4.2237	5.0536	5.0793	4.2092	5.487
pos_12376	Cis-5-Tetradecenoylcarnitine	metab_11880	-	HMDB0002014;LMFA07070057	392.279	pos	M+Na	C21H39NO4	5.95137	835598-21-5	-	-	-	-	-	-	Lipids and lipid-like molecules	Fatty Acyls	Fatty acid esters	0.0470829	-	71.7	5.91963	6.0782	6.2783	6.1023	5.1696	5.9974	6.5301	5.7156	6.0322	6.1868	6.819	5.8742	5.6428	4.7614	4.6291	4.5805	5.9764	3.9038	4.3135	4.8797	4.7912	3.6601	4.3639	3.9625	4.3973	4.4325	5.4544
pos_12379	Cortexolone	metab_11883	C05488	HMDB0000015	311.204	pos	M+H-2H2O	C21H30O4	5.95137	152-58-9	Hormones and transmitters	Steroid hormones	map01100;map04934;map00140;map04927	Metabolic pathways; Cushing syndrome; Steroid hormone biosynthesis; Cortisol synthesis and secretion	Metabolism;Human Diseases;Metabolism;Organismal Systems	Global and overview maps;Endocrine and metabolic disease;Lipid metabolism;Endocrine system	Lipids and lipid-like molecules	Steroids and steroid derivatives	Hydroxysteroids	0.0305817	-	62	9.03329	4.6671	4.5611	4.9467	4.8026	3.9853	4.3023	4.3726	4.6151	4.523	4.1837	4.6129	4.5708	4.7071	4.6309	4.9047	4.3996	4.4278	3.1362	4.3795	5.3354	4.5818	5.6134	4.2975	3.9746	5.3447	3.5873
pos_12414	Polyporusterone A	metab_11916	-	HMDB0038495	443.314	pos	M+H-2H2O	C28H46O6	5.8858	141360-88-5	-	-	-	-	-	-	Lipids and lipid-like molecules	Steroids and steroid derivatives	Bile acids, alcohols and derivatives	0.0530126	-	60.4	-2.43017	5.2686	4.0778	3.9478	5.2111	4.6955	4.4627	4.1192	4.6076	5.1815	4.6036	4.9046	4.833	4.5251	4.8902	4.8377	4.4597	2.4709	2.448	2.5344	2.9965	3.5123	3.2489	2.5526	2.5237	3.7205	3.5318
pos_12427	Oleyl alcohol	metab_11928	-	LMFA05000684;HMDB0029632	286.31	pos	M+NH4	C18H36O	5.8635	143-28-2	-	-	-	-	-	-	Lipids and lipid-like molecules	Fatty Acyls	Fatty alcohols	0.0285494	-	54	-0.355359	4.3994	4.4732	4.5509	4.1742	4.4375	4.4988	4.5059	4.4385	4.5768	4.6245	4.1547	4.2796	4.3818	4.3909	4.0914	4.3664	4.1492	4.4528	4.3407	4.3323	4.4067	3.9639	4.4913	4.4048	4.2172	4.068
pos_12433	APGPR Enterostatin	metab_11934	-	HMDB0006117	529.314	pos	M+CH3OH+H	C21H36N8O6	5.8413	117830-79-2	-	-	-	-	-	-	Organic acids and derivatives	Carboxylic acids and derivatives	Amino acids, peptides, and analogues	0.0127585	-	54.2	8.86706	4.3484	4.419	3.5922	4.9716	4.1492	3.4289	3.4944	5.0595	4.918	4.3274	5.1354	4.9108	4.9055	5.7863	5.1567	3.7496	2.4797	2.3069	3.6507	2.5689	2.5408	2.5129	2.5614	2.5325	2.5185	3.3029
pos_12437	Camellenodiol	metab_11938	-	HMDB0035735	407.329	pos	M+H-2H2O	C29H46O3	5.8413	81426-91-7	-	-	-	-	-	-	Lipids and lipid-like molecules	Prenol lipids	Triterpenoids	0.0457084	-	60.9	-4.15356	2.5832	2.5646	2.4924	2.736	2.4992	2.4866	2.5075	3.736	3.82	2.6716	4.5808	2.5655	2.8349	3.4224	2.6872	2.6727	2.502	3.5777	2.7619	3.8867	3.9839	4.0768	4.0066	4.0528	4.1234	5.1367
pos_12438	5-Deoxymyricanone	metab_11939	-	HMDB0030799	382.205	pos	M+ACN+H	C21H24O4	5.8413	110007-10-8	-	-	-	-	-	-	Phenylpropanoids and polyketides	Diarylheptanoids	Cyclic diarylheptanoids	0.0298127	-	61.7	9.51823	4.2952	6.2388	4.7236	3.7989	2.7885	4.3025	5.5755	5.2643	5.3692	5.4946	4.0008	3.9638	0.2701	2.6536	4.2745	5.6412	0.2221	2.5402	3.9116	2.9776	3.3964	2.5964	0.2568	3.562	2.4906	0.1993
pos_12440	Petasinine	metab_11941	-	HMDB0030516	303.17	pos	M+ACN+Na	C13H21NO3	5.8413	70474-33-8	-	-	-	-	-	-	Organoheterocyclic compounds	Pyrrolizidines	Not Available	0.0679553	-	52.1	8.99141	2.6854	5.5681	4.7109	6.1716	4.8239	3.4825	6.1196	3.9609	3.8164	4.633	3.6137	4.4572	3.9598	4.8085	4.9274	5.8211	2.5953	3.6368	3.5416	3.4895	3.153	1.9912	2.0395	3.2139	2.5798	3.7837
pos_12501	1,4,6-Trimethylnaphthalene	metab_11999	-	-	171.117	pos	M+H	C13H14	5.75453	-	-	-	-	-	-	-	-	-	-	0.0171758	69.4	-	0.0671449	5.0788	4.7216	4.3783	5.0161	4.4907	4.5168	4.5178	4.8882	5.0292	4.7418	5.115	4.8092	4.9522	5.1328	5.1019	4.9146	4.2141	4.8093	4.7412	4.533	4.3977	4.2525	4.6761	4.254	4.2958	4.9663
pos_12511	(17E)-1alpha,25-dihydroxy-17,20-didehydro-21-norvitamin D3	metab_12008	-	LMST03020035	401.305	pos	M+H	C26H40O3	5.73233	-	-	-	-	-	-	-	-	-	-	0.00999941	65.4	-	0.0149888	6.4483	5.6214	5.2915	5.9342	6.0458	5.6546	5.4402	5.6086	6.0278	5.7607	5.8274	5.9832	5.4208	5.6246	5.6508	5.8939	5.0219	4.7159	5.2266	4.9515	4.5207	4.8432	5.3219	5.261	4.8696	5.6685
pos_12517	4-Hydroxy-3-methoxy-2,10-bisaboladien-9-one	metab_12014	-	HMDB0033917	231.174	pos	M+H-2H2O	C16H26O3	5.73233	-	-	-	-	-	-	-	Lipids and lipid-like molecules	Prenol lipids	Sesquiterpenoids	0.0147314	-	66.5	-0.291532	5.3136	4.4238	4.1431	4.9596	4.3099	4.4868	3.9637	5.1663	4.8792	4.588	4.7369	4.642	4.9798	4.9799	4.9222	4.6147	4.2187	4.1519	4.5471	4.7949	4.3558	4.3416	4.3267	4.8163	4.2444	4.6808
pos_12530	Benzyl acetoacetate	metab_12027	-	HMDB0040446	426.195	pos	2M+ACN+H	C11H12O3	5.71103	5396-89-4	-	-	-	-	-	-	Benzenoids	Benzene and substituted derivatives	Benzyloxycarbonyls	0.0411199	-	56.9	9.43666	4.7666	5.3476	4.4867	4.6574	4.2484	5.0195	5.2261	4.9166	5.0155	5.0544	4.4813	4.775	3.4562	3.366	2.4095	5.1303	2.2247	2.0525	2.2491	2.3137	2.2856	2.2578	2.3063	2.2774	2.2634	2.166
pos_12534	5,8,11-Heptadecatriynoic acid	metab_12031	-	LMFA01030479	259.169	pos	M+H	C17H22O2	5.71103	-	-	-	-	-	-	-	-	-	-	0.00635284	72.3	-	-0.56579	5.1866	4.438	4.0162	5.1419	4.3493	4.3405	3.9196	5.0125	4.9957	4.3512	5.0968	5.0128	5.0482	5.1501	4.9514	4.5636	3.0147	3.8781	3.8337	4.0924	3.286	3.3394	3.2427	3.1238	3.1264	3.0963
pos_12545	26:6(8Z,11Z,14Z,17Z,20Z,23Z)	metab_12041	-	LMFA01030838	385.31	pos	M+H	C26H40O2	5.66932	-	-	-	-	-	-	-	-	-	-	0.0110005	53.4	-	-0.252968	5.8901	5.3098	5.7227	5.3019	5.3637	5.6882	4.8919	5.1299	5.573	5.4582	5.7687	5.5237	5.2532	4.9901	5.1458	5.5581	3.6588	4.5563	3.9894	3.4547	2.9872	3.4293	4.5678	5.1843	4.2072	5.2075
pos_12546	(2E,6Z)-2,6-Nonadien-1-Yl acetate	metab_12042	-	HMDB0038079	382.295	pos	2M+NH4	C11H18O2	5.66932	68555-65-7	-	-	-	-	-	-	Lipids and lipid-like molecules	Fatty Acyls	Fatty alcohol esters	0.0307721	-	52	-0.281297	5.8708	5.4356	5.6474	5.2159	5.8596	5.7407	5.4676	5.6083	5.2244	6.3916	5.5397	6.1045	4.896	5.1335	5.1642	5.2905	4.808	4.8658	5.1547	5.0734	4.3024	5.466	4.8651	5.3064	4.8985	5.2308
pos_12547	Styrene	metab_12043	C19506;C07083	HMDB0034240	105.07	pos	M+H	C8H8	5.66932	100-42-5	-	-	map01100;map01220;map01120;map00642;map00643	Metabolic pathways; Degradation of aromatic compounds; Microbial metabolism in diverse environments; Ethylbenzene degradation; Styrene degradation	Metabolism;Metabolism;Metabolism;Metabolism;Metabolism	Global and overview maps;Global and overview maps;Global and overview maps;Xenobiotics biodegradation and metabolism;Xenobiotics biodegradation and metabolism	Benzenoids	Benzene and substituted derivatives	Styrenes	0.0283438	57.1	-	3.36524	6.3852	6.3485	6.4555	6.1288	6.3462	6.304	6.322	6.2846	6.3212	6.3267	6.2584	6.3302	6.3812	6.4049	6.1771	6.3577	6.2397	6.1011	6.2899	6.3253	6.3016	6.225	6.4788	6.4475	6.1955	6.1137
pos_12558	Cavipetin D	metab_12053	-	HMDB0030365	436.306	pos	M+NH4	C25H38O5	5.64883	128530-04-1	-	-	-	-	-	-	Lipids and lipid-like molecules	Prenol lipids	Diterpenoids	0.04252	-	69.8	0.662578	4.5964	4.4575	4.3395	4.61	4.9966	5.254	4.7628	4.6671	4.6627	4.7744	5.1272	5.4132	2.3297	4.2922	3.4924	4.5217	1.9074	3.1434	3.8526	4.9446	4.3651	3.2761	3.4996	4.2372	3.2695	1.4866
pos_12561	7,8-Dehydro-beta-micropteroxanthin	metab_12055	-	HMDB0038506	395.294	pos	M+H	C27H38O2	5.64883	148031-76-9	-	-	-	-	-	-	Lipids and lipid-like molecules	Prenol lipids	Sesquiterpenoids	0.0121236	55.7	-	-0.225737	5.2333	4.0616	4.5881	4.7451	4.4873	4.7817	4.1423	4.8877	4.7979	4.567	5.091	4.8626	4.6082	4.9549	4.6345	4.2518	4.7747	4.3657	4.6828	4.9491	4.9065	4.7019	4.6297	5.1543	4.7544	5.0941
pos_12612	poststerone	metab_12102	C08837	LMST02030165	363.215	pos	M+H	C21H30O5	5.6053	-	-	-	-	-	-	-	-	-	-	0.0383895	88	-	-5.67617	3.002	2.8644	2.2346	4.3901	2.2413	2.2288	2.2497	3.9982	4.3416	4.0888	4.0521	2.8859	3.9946	4.3769	4.9388	3.2571	3.6877	5.6389	5.0614	4.3586	3.8419	4.0148	4.1995	3.5503	3.7597	2.1854
pos_12620	Tetrahydrodeoxycortisol	metab_12109	C14594	HMDB0005972;LMST05030014	392.279	pos	M+ACN+H	C21H34O4	5.58332	68-60-0	-	-	-	-	-	-	Lipids and lipid-like molecules	Steroids and steroid derivatives	Hydroxysteroids	0.0210434	-	55.9	-0.570261	4.9653	5.6603	5.2268	4.5521	5.8387	6.0744	5.4942	5.2539	4.9981	5.739	5.9106	6.2526	4.211	4.813	4.5416	5.4949	4.5672	4.8546	5.4602	5.2009	4.2796	5.1822	4.9802	5.3142	4.9173	5.0874
pos_12670	(3b,6b,8b,12a)-8,12-Epoxy-7(11)-eremophilene-6-angeloyloxy-8,12-dimethoxy-3-ol	metab_12158	-	HMDB0031964	395.241	pos	M+H	C22H34O6	5.5176	-	-	-	-	-	-	-	Organoheterocyclic compounds	Naphthofurans	Not Available	0.114073	55.9	-	-5.25607	1.1656	1.1483	1.0815	4.2972	1.0877	1.0761	1.0954	4.4232	4.5738	1.2488	4.3996	1.1492	4.5422	4.779	5.2682	1.2499	2.7742	4.7111	4.3359	4.1136	3.3694	3.8391	4.0112	1.1392	2.5077	4.1507
pos_12682	N-Docosahexaenoyl GABA	metab_12169	-	LMFA08020105;HMDB0062332	414.301	pos	M+H	C26H39NO3	5.49538	-	-	-	-	-	-	-	Organic acids and derivatives	Carboxylic acids and derivatives	Amino acids, peptides, and analogues	0.0145712	-	63.4	1.14089	4.3244	2.8455	0.0032	4.0747	3.5579	2.7348	3.4269	4.0717	4.0927	3.8505	4.0133	3.7803	5.8344	5.2424	4.2562	3.7304	2.2053	3.3381	2.2829	2.3772	3.1871	2.2695	2.0099	2.661	2.2316	4.3333
pos_12696	Spirotaccagenin	metab_12182	-	HMDB0034424	488.337	pos	M+ACN+H	C27H42O5	5.47307	-	-	-	-	-	-	-	Lipids and lipid-like molecules	Prenol lipids	Triterpenoids	0.045347	-	69.4	-0.571057	3.128	5.4511	4.8165	4.0203	5.037	5.2289	4.4683	4.9597	3.9409	4.9613	4.4751	5.5834	2.1773	3.1412	3.0068	5.7332	1.8368	0.3232	0.4382	0.4805	3.8647	0.4438	0.4756	0.4565	0.4474	4.4011
pos_12712	6-Methylcoumarin	metab_12198	-	HMDB0032394	161.06	pos	M+H	C10H8O2	5.42875	92-48-8	-	-	-	-	-	-	Phenylpropanoids and polyketides	Coumarins and derivatives	Not Available	0.0602976	62.9	-	0.141506	2.9496	2.9966	2.5914	2.4323	1.9857	2.6129	2.4976	4.6321	2.8944	2.1571	2.8457	2.7096	4.4113	3.5282	3.5791	2.7898	1.9886	2.8005	2.4175	2.6659	2.6093	2.5959	2.0698	2.4516	2.1858	2.9892
pos_12718	10,20-Dihydroxyeicosanoic acid	metab_12204	-	HMDB0031923	362.326	pos	M+NH4	C20H40O4	5.40753	120727-26-6	-	-	-	-	-	-	Lipids and lipid-like molecules	Fatty Acyls	Fatty acids and conjugates	0.0058398	-	82.4	-0.699287	5.3699	5.2826	5.4684	5.5528	5.4222	5.5444	5.2344	5.2991	5.6901	5.2412	5.0889	5.0354	5.0937	5.4582	5.0403	5.3354	5.2309	5.3856	5.5023	5.0663	5.5527	5.1971	5.9612	5.8008	5.1384	5.2439
pos_12723	L-Glutamate	metab_12209	C00025;C00302;C00217	-	148.06	pos	M+H	C5H9NO4	5.40753	-	Peptides;Hormones and transmitters;-;Peptides	Amino acids;Neurotransmitters;-;Amino acids	map00997;map01200;map00330;map00480;map00332;map04742;map00250;map05033;map04974;map04072;map04216;map00630;map00430;map04964;map00471;map02010;map00860;map04080;map05016;map05017;map05014;map04727;map01064;map04723;map05031;map04721;map01060;map01100;map00220;map04540;map01120;map01210;map00340;map00524;map01230;map04068;map05034;map01110;map00660;map04724;map00460;map05030;map00650;map00910;map…	Biosynthesis of various secondary metabolites - part 3; Carbon metabolism; Arginine and proline metabolism; Glutathione metabolism; Carbapenem biosynthesis; Taste transduction; Alanine, aspartate and glutamate metabolism; Nicotine addiction; Protein digestion and absorption; Phospholipase D signaling pathway; Ferroptosis; Glyoxylate and dicarboxylate metabolism; Taurine and hypotaurine metabolism…	Metabolism;Metabolism;Metabolism;Metabolism;Metabolism;Organismal Systems;Metabolism;Human Diseases;Organismal Systems;Environmental Information Processing;Cellular Processes;Metabolism;Metabolism;Organismal Systems;Metabolism;Environmental Information Processing;Metabolism;Environmental Information Processing;Human Diseases;Human Diseases;Human Diseases;Organismal Systems;Metabolism;Organismal S…	Biosynthesis of other secondary metabolites;Global and overview maps;Amino acid metabolism;Metabolism of other amino acids;Biosynthesis of other secondary metabolites;Sensory system;Amino acid metabolism;Substance dependence;Digestive system;Signal transduction;Cell growth and death;Carbohydrate metabolism;Metabolism of other amino acids;Excretory system;Metabolism of other amino acids;Membrane t…	-	-	-	0.0493202	88.1	-	0.288838	2.7144	2.0859	2.0141	2.407	2.0208	2.0083	2.0291	3.5807	3.6023	2.1923	3.1085	5.2142	2.6064	4.3379	3.4438	4.6127	3.3984	3.496	3.951	2.8223	2.4016	3.1345	2.8425	3.0179	3.1084	1.9651
pos_12729	25-hydroxy-16,17,23,23,24,24-hexadehydrovitamin D3	metab_12215	-	LMST03020091	395.294	pos	M+H	C27H38O2	5.3855	-	-	-	-	-	-	-	-	-	-	0.0194793	54.2	-	-0.0733617	5.1607	4.0014	4.1721	4.5993	4.3845	4.645	4.0905	4.3785	4.6719	4.6234	4.5971	4.8639	4.2174	4.7576	4.4893	4.4334	4.6619	4.2956	4.5867	4.8863	4.5519	4.4743	4.4362	5.0611	4.2365	5.0428
pos_12732	Allylestrenol	metab_12218	C12811	LMST02030125;HMDB0015500	323.237	pos	M+Na	C21H32O	5.3855	432-60-0	-	-	-	-	-	-	Lipids and lipid-like molecules	Steroids and steroid derivatives	Estrane steroids	0.0546521	-	72.6	7.67518	4.6626	2.4845	2.8951	4.6602	3.1107	2.5544	2.8851	5.004	3.8996	3.654	3.839	3.3821	4.5407	4.6449	4.5371	3.3362	2.422	2.2493	2.4464	2.5111	2.483	2.4551	2.5037	3.477	2.4607	2.363
pos_12734	5-(8,11-Pentadecadienyl)-1,3-benzenediol	metab_12220	-	HMDB0038534	281.226	pos	M+H-2H2O	C21H32O2	5.3855	79473-25-9	-	-	-	-	-	-	Benzenoids	Phenols	Benzenediols	0.0115584	-	65.9	-0.432569	5.2002	4.3335	4.5594	4.8488	4.4569	4.6817	4.4938	4.575	4.9707	4.9204	5.3422	4.7376	4.4212	4.807	4.6765	4.6273	2.6064	1.8046	2.0228	2.529	2.7952	2.7867	3.7185	3.8692	3.5427	4.706
pos_12736	6E,8E,14E-Hexadecatriene-10,12-diynoic acid	metab_12222	-	LMFA01030704	243.138	pos	M+H	C16H18O2	5.3855	-	-	-	-	-	-	-	-	-	-	0.0766928	63.9	-	0.103527	4.2335	1.8791	2.4415	4.3917	2.4747	2.4489	1.8227	4.6613	3.7685	2.8422	3.799	3.4239	4.1385	4.2745	4.359	3.3062	1.8173	2.3308	3.0061	2.3249	1.8777	1.85	2.3248	1.8695	1.8556	1.7591
pos_12772	Ganolucidic acid E	metab_12256	-	HMDB0037607	526.356	pos	M+ACN+H	C30H44O5	5.31933	114567-50-9	-	-	-	-	-	-	Lipids and lipid-like molecules	Prenol lipids	Triterpenoids	0.042439	-	61.2	7.47728	4.7975	4.5796	4.6538	4.1598	4.2844	4.4112	3.9199	4.2208	4.635	4.5243	4.1409	4.356	3.9922	4.5617	5.0656	4.2712	3.0953	2.922	3.1198	3.1846	3.5545	3.1285	3.1772	3.1482	3.4641	4.9577
pos_12779	Formyldienolone	metab_12263	-	LMST02020026	345.209	pos	M+H	C21H28O4	5.31933	-	-	-	-	-	-	-	-	-	-	0.0805544	78.3	-	8.62068	2.2802	3.0435	1.817	4.3639	2.1827	2.128	2.2719	4.1014	4.3632	3.3556	4.3135	2.758	4.0788	4.2402	4.7016	3.1516	1.8265	4.7025	5.1206	4.1348	2.7428	2.262	2.6674	1.8787	1.8649	1.8454
pos_12782	Dihydroactinidiolide	metab_12266	-	HMDB0035240	181.122	pos	M+H	C11H16O2	5.31933	15356-74-8	-	-	-	-	-	-	Organoheterocyclic compounds	Benzofurans	Not Available	0.0181658	53.8	-	0.223505	4.5217	4.2141	4.1515	4.4155	4.346	4.156	4.1056	4.5164	4.4354	4.6133	4.5494	4.2718	4.6622	4.9813	4.6525	4.2208	4.3612	4.4544	4.7051	4.9052	4.3933	4.4032	4.4171	4.4345	4.3341	4.0074
pos_12867	5-O-Desmethyldonepezil	metab_12350	-	HMDB0013958	398.236	pos	M+CH3OH+H	C23H27NO3	5.18693	-	-	-	-	-	-	-	Organoheterocyclic compounds	Piperidines	Benzylpiperidines	0.0187094	-	62.9	8.17841	2.7148	4.6469	3.6954	4.3794	4.249	3.0852	5.0677	4.9347	3.7697	4.5254	4.7328	4.9076	4.1316	3.2328	3.6269	4.444	3.4076	4.6776	5.1849	4.9329	3.5587	3.9528	2.7154	2.8169	3.5018	3.6588
pos_12892	3-hydroxytetradecanoyl carnitine	metab_12375	-	HMDB0061640	388.306	pos	M+H	C21H41NO5	5.14295	-	-	-	-	-	-	-	Lipids and lipid-like molecules	Fatty Acyls	Fatty acid esters	0.0113366	-	65.5	-0.201432	3.7811	3.7625	5.5696	3.8625	5.5823	5.5196	4.9536	4.981	3.887	6.2413	5.1952	5.7205	3.8111	3.8867	3.8854	4.2788	5.9852	4.7183	5.7161	6.2424	5.0606	5.9741	6.2143	5.6592	6.3726	4.7173
pos_12905	N-Alpha-acetyllysine	metab_12387	C12989	HMDB0000446	418.262	pos	2M+ACN+H	C8H16N2O3	5.12065	1946-82-3	-	-	-	-	-	-	Organic acids and derivatives	Carboxylic acids and derivatives	Amino acids, peptides, and analogues	0.00562395	-	67.2	-9.89499	3.7226	1.8759	4.0607	4.2651	5.8116	5.7269	1.8194	4.8102	4.5641	5.8989	4.2179	3.96	4.1578	4.4298	4.7683	4.2284	1.814	1.6438	3.8931	3.3193	2.897	1.8958	1.8949	1.8662	1.8524	3.0956
pos_12911	3,6,8-dodecatrien-1-ol	metab_12393	-	LMFA05000058	181.159	pos	M+H	C12H20O	5.12065	-	-	-	-	-	-	-	-	-	-	0.0106774	52.2	-	0.201031	4.6016	4.5654	4.594	4.0306	4.5126	4.6	4.3959	4.418	4.265	4.6053	4.4765	4.8852	4.4458	4.3223	4.3672	4.4487	4.3749	4.3034	4.5938	4.502	4.4052	4.5315	4.4726	4.66	4.4149	4.4697
pos_12926	Epothilone C	metab_12407	C15694	-	478.262	pos	M+H	C26H39NO5S	5.07602	-	-	-	-	-	-	-	-	-	-	0.0728643	50.1	-	0.0050553	3.6099	3.6759	4.1461	4.5805	4.0729	4.3787	3.3237	3.8798	4.7176	3.645	4.5157	4.4624	3.9625	4.2423	4.8169	2.9147	2.1041	2.7707	2.1285	2.8979	2.1649	2.1684	2.1855	2.788	2.4601	4.6739
pos_12931	Formylfusarochromanone	metab_12411	-	HMDB0038970	285.123	pos	M+H-2H2O	C16H20N2O5	5.07602	136685-28-4	-	-	-	-	-	-	Organoheterocyclic compounds	Benzopyrans	1-benzopyrans	0.0546857	-	63	0.0560343	3.9089	3.9276	3.6059	3.9243	3.8329	4.0802	4.3273	3.8078	2.8163	3.8831	3.2772	4.3431	3.8996	3.3022	3.7063	3.9829	3.8673	2.4564	2.6539	2.9385	2.9581	2.9801	2.7112	2.6822	3.1808	4.3725
pos_12934	6-Methylthioguanine	metab_12414	-	-	182.05	pos	M+H	C6H7N5S	5.07602	-	-	-	-	-	-	-	-	-	-	0.00912312	84.4	-	0.612494	4.5311	5.1586	4.8128	5.0081	4.4903	5.1226	4.6104	4.8669	4.9885	5.0695	5.5675	4.842	5.4418	5.3152	5.1769	4.7662	4.3852	3.698	4.0942	5.0643	4.8398	4.7192	4.7262	4.3255	4.5703	4.0114
pos_12954	Desmethyl fluvoxamine	metab_12432	-	-	305.149	pos	M+H	C14H19F3N2O2	5.03163	-	-	-	-	-	-	-	-	-	-	0.0398622	53.9	-	7.617	4.2754	4.4172	4.4009	5.4958	4.192	3.5902	4.4238	4.2304	3.6859	4.5628	3.2941	3.8977	4.1886	4.4379	4.7583	4.9041	2.6606	1.7587	1.9539	2.0182	2.1657	3.1844	2.0108	2.4073	2.7271	3.3379
pos_12973	(ent-2alpha,3beta,15beta)-16-Kaurene-2,3,15-triol	metab_12450	-	HMDB0038689	362.269	pos	M+ACN+H	C20H32O3	4.98732	140636-09-5	-	-	-	-	-	-	Lipids and lipid-like molecules	Prenol lipids	Diterpenoids	0.132901	-	74.5	0.162898	4.7318	0.6252	1.0442	3.5022	2.9233	2.5333	0.9743	4.5542	3.1006	3.5269	3.1632	2.6244	4.7262	4.8948	4.3397	3.5491	1.6903	1.863	2.6529	2.4318	0.3229	2.0426	1.9643	2.5568	2.3979	2.2105
pos_12975	Arborine	metab_12452	C10642	HMDB0030351	268.144	pos	M+NH4	C16H14N2O	4.98732	6873-15-0	-	-	-	-	-	-	Organoheterocyclic compounds	Diazanaphthalenes	Benzodiazines	0.0356038	-	59.2	0.0487431	3.1276	3.4321	3.5222	2.834	3.2545	4.8873	3.5505	2.6918	2.9543	2.6961	2.734	2.961	3.3778	3.1258	3.6686	2.8747	3.1746	2.7277	3.1994	3.5789	3.2325	3.2851	3.5384	3.5114	3.2109	3.3677
pos_12980	4,4'-Dimethylangelicin	metab_12457	C19404	-	215.07	pos	M+H	C13H10O3	4.98732	-	-	-	-	-	-	-	-	-	-	0.0867997	57.4	-	0.14615	3.1489	3.4278	3.764	2.9948	3.4365	3.4019	3.7007	3.4338	3.247	3.1784	3.2663	3.5665	3.4834	3.5309	5.1481	3.5308	3.5922	3.2901	3.19	3.6636	3.5077	3.2752	3.7944	3.6944	3.4584	2.7732
pos_12998	13-hydroxyoctadecanoic acid	metab_12474	-	HMDB0061662	339.23	pos	M+K	C18H36O3	4.9433	-	-	-	-	-	-	-	Lipids and lipid-like molecules	Fatty Acyls	Fatty acids and conjugates	0.0156517	-	54.7	0.443297	4.1748	2.8278	2.6379	4.3392	3.1556	2.5999	3.2249	4.1467	4.4401	4.1708	4.3766	3.4972	3.9233	4.8649	4.7043	2.86	0.2632	3.0423	3.7367	0.3061	0.2921	3.1503	0.3023	3.3445	2.5246	0.2373
pos_13004	(5alpha,6beta,14alpha,20R,22R)-5,6,14,20,27-Pentahydroxy-1-oxowith-24-enolide	metab_12480	-	HMDB0033198	489.283	pos	M+H-H2O	C28H42O8	4.92095	222609-97-4	-	-	-	-	-	-	Lipids and lipid-like molecules	Steroids and steroid derivatives	Steroid lactones	0.0288204	-	68	-3.63574	4.4682	5.206	4.5419	5.7259	4.7009	5.1836	4.6176	5.2735	5.63	5.3076	5.2508	4.4598	4.6771	4.9708	5.412	5.3666	1.1249	3.5904	3.712	2.7704	2.7156	2.4448	1.2012	2.8658	1.161	4.3287
pos_13013	Cardanoldiene	metab_12489	-	HMDB0029816	323.237	pos	M+Na	C21H32O	4.92095	51546-63-5	-	-	-	-	-	-	Benzenoids	Phenols	1-hydroxy-4-unsubstituted benzenoids	0.0184137	-	64.1	7.7742	4.7884	3.4283	3.3882	4.4113	4.0814	3.445	3.915	4.5256	4.9766	4.3747	4.5277	4.1582	4.6895	5.0924	4.6582	4.2663	2.2561	2.0838	2.2805	2.3451	2.3171	2.2892	2.3377	2.3088	2.2949	3.5315
pos_13018	4-Hydroxy-6-nonadecanone	metab_12494	-	HMDB0035674	362.305	pos	M+ACN+Na	C19H38O2	4.89867	-	-	-	-	-	-	-	Lipids and lipid-like molecules	Fatty Acyls	Fatty alcohols	0.0116366	-	54.4	7.64144	3.1136	4.9208	2.1883	5.4789	2.4363	3.18	4.1942	4.9101	4.0988	5.7437	3.9786	2.2612	5.1253	4.4114	4.1232	3.9836	2.1979	2.0257	3.5944	3.8173	3.6524	3.521	3.2415	2.2505	2.2557	2.1391
pos_13020	5,6-Dihydro-11-methoxyyangonin	metab_12496	-	HMDB0038722	291.123	pos	M+H	C16H18O5	4.89867	-	-	-	-	-	-	-	Phenylpropanoids and polyketides	Kavalactones	Not Available	0.0207063	50.7	-	-0.0631466	3.6943	4.2157	3.5804	1.1778	4.0582	1.0139	4.28	4.8808	4.8348	3.8705	4.6099	4.2291	4.3613	4.5734	4.091	4.0344	1.0279	2.706	1.0502	1.1097	1.0838	3.113	1.1029	3.4859	3.665	2.4336
pos_13055	Sterebin A	metab_12529	-	HMDB0035337	328.248	pos	M+NH4	C18H30O4	4.83338	107647-14-3	-	-	-	-	-	-	Lipids and lipid-like molecules	Prenol lipids	Sesquiterpenoids	0.00899212	-	75.4	-0.461366	4.1412	3.8014	4.3805	3.8603	5.3063	5.5419	4.8564	4.5759	4.17	5.7607	4.8017	5.7881	3.1672	3.8006	4.0873	3.666	4.5615	4.7607	4.9724	4.766	3.7842	4.5044	4.7316	4.7368	4.8674	4.6594
pos_13056	Zearalenone	metab_12530	C09981	LMPK04000016	319.154	pos	M+H	C18H22O5	4.83338	-	-	-	-	-	-	-	-	-	-	0.0114241	52.8	-	-0.524427	0.0204	0.0195	0.0166	1.9237	0.0168	0.0164	0.0172	2.2726	0.0258	0.0248	3.1505	2.7269	0.0218	2.6032	3.8245	2.0487	2.3723	3.9045	3.5185	3.1928	2.2451	0.0183	2.8139	2.4327	2.6119	0.0148
pos_13063	N-Stearoyl phenylalanine	metab_12537	-	LMFA08020093;HMDB0062342	454.327	pos	M+Na	C27H45NO3	4.81117	-	-	-	-	-	-	-	Organic acids and derivatives	Carboxylic acids and derivatives	Amino acids, peptides, and analogues	0.0344035	-	74.4	-4.91928	3.7853	3.314	3.4558	4.5588	4.3504	4.5891	4.2333	4.3053	5.6948	4.6566	4.6214	5.2938	4.006	4.8876	4.7729	4.4716	2.3892	4.0246	4.6029	4.1	2.4503	2.4224	2.4709	3.0158	2.7683	3.9709
pos_13067	8-hydroxy-13Z-octadecene-9,11-diynoic acid	metab_12541	-	LMFA02000199	291.195	pos	M+H	C18H26O3	4.81117	-	-	-	-	-	-	-	-	-	-	0.009812	61.2	-	-0.317483	4.2106	3.4535	3.2985	4.5552	4.0338	3.2134	3.5716	5.559	4.6532	3.7257	4.6216	3.9886	4.7873	4.8873	5.0137	4.0837	4.4426	5.1121	5.0456	5.0438	4.6423	4.9434	4.9773	4.2897	4.6841	4.2264
pos_13078	Docosahexaenoyl Ethanolamide	metab_12550	-	HMDB0013658	354.279	pos	M+H-H2O	C24H37NO2	4.78892	162758-94-3	-	-	-	-	-	-	Organic nitrogen compounds	Organonitrogen compounds	Amines	0.125944	-	51.1	-0.278484	2.7342	2.3905	2.3185	2.6139	2.3252	2.3126	2.3335	2.4931	2.9135	2.4974	2.519	2.5982	2.439	3.76	2.513	3.0088	4.3068	2.1556	2.3525	2.4171	3.4874	3.6782	2.8484	2.3808	4.0329	3.9006
pos_13088	Atracurium (Quaternary acid)	metab_12560	-	-	430.226	pos	M+H	C24H31NO6	4.76667	-	-	-	-	-	-	-	-	-	-	0.0244066	52.5	-	8.45402	2.8604	3.1006	2.552	4.0282	2.7161	3.6372	3.2878	5.0146	3.8332	2.7312	3.1621	2.6252	4.1992	4.3382	4.7712	2.9831	2.9438	3.7893	4.2165	4.3614	3.4759	3.7032	3.6699	2.6144	2.9257	3.6104
pos_13103	N,N'-Diacetylbenzidine	metab_12575	C19217	-	269.128	pos	M+H	C16H16N2O2	4.74495	-	-	-	-	-	-	-	-	-	-	0.140293	62.6	-	-0.136707	4.2644	3.1839	3.9936	3.226	4.182	4.3621	3.7002	4.2205	3.9742	4.2407	3.7064	4.2333	3.3697	2.7732	3.7316	4.0874	2.9697	0.592	2.94	2.4333	0.4817	2.6723	2.9394	2.9855	2.6605	4.7128
pos_13124	2,6 Dimethylheptanoyl carnitine	metab_12593	-	HMDB0006320;LMFA07070029	324.217	pos	M+Na	C16H31NO4	4.70118	-	-	-	-	-	-	-	Lipids and lipid-like molecules	Fatty Acyls	Fatty acid esters	0.022163	-	58.5	7.49833	4.5139	5.0945	3.2717	4.467	4.3697	4.698	4.4179	4.8015	4.4124	5.0486	4.5364	4.5247	3.5751	3.9603	4.027	5.1057	0.3871	3.4011	0.4018	0.4421	0.4243	0.4071	3.3185	2.2788	0.4105	3.7454
pos_13163	Trans-3,4-Dihydro-3,4-dihydroxy-7,12-dimethylbenz[a]anthracene	metab_12631	C19490	HMDB0060517	313.118	pos	M+Na	C20H18O2	4.6569	-	-	-	map05204;map00980	Chemical carcinogenesis; Metabolism of xenobiotics by cytochrome P450	Human Diseases;Metabolism	Cancer: overview;Xenobiotics biodegradation and metabolism	Benzenoids	Phenanthrenes and derivatives	Phenanthrols	0.139069	-	84.7	-5.85457	3.7171	4.8705	3.0455	3.6942	3.5988	4.0513	3.9459	3.9414	3.2388	4.0929	3.6357	3.9511	2.7718	1.5388	3.2519	3.1883	1.3585	1.1943	1.382	1.4444	1.4172	1.3904	1.4372	1.4093	1.3958	4.1047
pos_13184	Estrone	metab_12651	C00468;C02538	HMDB0000145;LMST02010004	315.134	pos	M+2Na-H	C18H22O2	4.63467	53-16-7	Steroids;Hormones and transmitters;Hormones and transmitters	18-Carbon atoms;Steroid hormones;Steroid hormones	map01100;map07226;map04913;map04976;map00140;map04917	Metabolic pathways; Progesterone, androgen and estrogen receptor agonists/antagonists; Ovarian steroidogenesis; Bile secretion; Steroid hormone biosynthesis; Prolactin signaling pathway	Metabolism;Drug Development;Organismal Systems;Organismal Systems;Metabolism;Organismal Systems	Global and overview maps;Target-based classification: Nuclear receptors;Endocrine system;Digestive system;Lipid metabolism;Endocrine system	Lipids and lipid-like molecules	Steroids and steroid derivatives	Estrane steroids	0.0481863	-	60.4	2.6746	5.3677	4.2315	5.1269	4.4085	4.3196	5.1798	4.4411	5.0072	5.0279	4.3395	4.9757	4.7234	4.5035	4.2417	4.2932	4.3216	3.9617	3.4773	2.8922	2.9769	2.3412	2.7652	3.8105	3.1432	3.1644	5.4916
pos_13187	4-Pyrimidine Methanamine (hydrochloride)	metab_12654	-	-	110.072	pos	M+H	C5H7N3	4.63467	-	-	-	-	-	-	-	-	-	-	0.0642122	61.4	-	2.7977	3.1621	2.6954	2.1526	2.3783	2.7144	2.9115	1.7921	3.2268	3.4391	2.5422	3.2257	2.6589	3.2517	3.3355	2.9969	2.4948	2.9818	3.2999	3.2471	3.538	3.0125	3.2893	3.4888	2.9271	2.7824	3.2335
pos_13245	MG(18:0e/0:0/0:0)	metab_12709	-	HMDB0011143	383.294	pos	M+K	C21H44O3	4.52435	-	-	-	-	-	-	-	Lipids and lipid-like molecules	Glycerolipids	Monoradylglycerols	0.0118832	-	53.9	4.30216	5.1386	4.239	3.871	4.789	4.3564	3.7641	4.5934	4.9169	5.2118	5.0823	4.6821	4.63	4.3238	4.9346	4.7802	4.4772	2.8569	2.6837	3.5373	3.1157	3.1868	3.3229	2.9387	2.9097	2.976	3.5074
pos_13247	Genistein	metab_12711	C09126;C06563	HMDB0003217;LMPK12050218	271.06	pos	M+H	C15H10O5	4.52435	446-72-0	-	-	map00943;map01100;map01110;map01061	Isoflavonoid biosynthesis; Metabolic pathways; Biosynthesis of secondary metabolites; Biosynthesis of phenylpropanoids	Metabolism;Metabolism;Metabolism;Metabolism	Biosynthesis of other secondary metabolites;Global and overview maps;Global and overview maps;Chemical structure transformation maps	Phenylpropanoids and polyketides	Isoflavonoids	Isoflav-2-enes	0.0134084	75.9	-	-0.415405	2.5393	3.329	3.5877	3.0006	3.365	3.2072	3.2973	3.65	3.7024	2.2997	3.5607	2.7516	5.3399	4.1136	4.623	5.4462	3.2623	5.9782	4.934	4.2126	2.1915	3.2225	2.3234	2.9611	2.8797	2.1801
pos_13276	Trans-p-Menthane-1,7,8-triol 8-glucoside	metab_12740	-	HMDB0034784	373.186	pos	M+Na	C16H30O8	4.48045	217962-29-3	-	-	-	-	-	-	Organic oxygen compounds	Organooxygen compounds	Carbohydrates and carbohydrate conjugates	0.00517319	-	64	6.55261	2.2722	0.985	1.0522	3.9672	0.2104	0.2056	0.2136	3.0102	2.4048	2.5864	4.0922	0.2372	1.7399	2.0971	3.0174	1.9254	3.3299	3.4123	4.1744	3.9067	3.4816	4.2909	2.5188	0.2327	3.3211	3.9565
pos_13285	2,6-Dimethyl-4-hydroxybenzaldehyde	metab_12749	-	-	151.075	pos	M+H	C9H10O2	4.48045	-	-	-	-	-	-	-	-	-	-	0.00698288	70.5	-	0.66815	4.6826	4.4067	4.2856	4.5379	4.2784	4.2163	4.2846	4.8371	4.8546	4.469	4.7403	4.4535	4.4482	4.7481	4.6206	4.78	3.9461	4.0306	4.1708	4.234	3.9501	3.9096	4.0806	3.9385	3.8498	3.8329
pos_13287	3,4-Dimethylstyrene	metab_12751	-	-	133.101	pos	M+H	C10H12	4.48045	-	-	-	-	-	-	-	-	-	-	0.0161458	75.9	-	1.03088	5.0178	5.0286	4.8352	4.9667	4.6762	4.7803	4.8477	5.1597	5.0822	5.0225	5.1082	4.918	4.8273	5.0722	5.0271	5.1514	4.3173	4.6941	4.7644	4.6531	4.3977	4.5195	4.6824	4.5414	4.4429	4.462
pos_13321	Acoragermacrone	metab_12781	-	HMDB0037069	259.144	pos	M+K	C15H24O	4.43683	50281-45-3	-	-	-	-	-	-	Lipids and lipid-like molecules	Prenol lipids	Sesquiterpenoids	0.0287826	-	74.6	-8.43915	3.1379	2.2809	2.2089	3.6872	2.3493	5.4055	2.4524	2.3833	3.3536	3.0247	3.4096	3.3058	2.7382	3.5889	3.8922	2.9692	2.2185	2.0463	2.9117	2.3074	2.2794	2.2515	2.3	2.2711	2.2572	2.1597
pos_13327	2-Naphthol	metab_12787	C11713	HMDB0012322	145.065	pos	M+H	C10H8O	4.43683	135-19-3	-	-	map07114;map00980	Naphthalene family; Metabolism of xenobiotics by cytochrome P450	Drug Development;Metabolism	Skeleton-based classification;Xenobiotics biodegradation and metabolism	Benzenoids	Naphthalenes	Naphthols and derivatives	0.0489017	57.8	-	0.656071	3.2813	2.8805	3.0097	3.4207	2.4038	2.7674	3.1015	3.5602	3.4384	2.6035	3.4947	3.168	3.3992	4.5107	4.1248	3.5639	2.8746	3.1306	3.2502	3.3112	3.0695	2.9803	3.3058	3.2557	2.8609	2.7955
pos_13360	QUERCETIN TETRAMETHYL (5,7,3',4') ETHER	metab_12818	-	-	359.113	pos	M+H	C19H18O7	4.37015	-	-	-	-	-	-	-	-	-	-	0.124325	71.7	-	1.77965	3.2387	3.1396	2.619	1.6754	2.0147	3.8082	1.869	4.0021	3.8072	1.6825	4.427	2.6825	4.762	3.6863	1.6978	4.7095	1.5168	1.3498	1.5407	1.6038	1.5763	1.5491	1.5966	1.5683	1.5546	1.4596
pos_13361	(9Z,12Z,14E)-16-Hydroxy-9,12,14-octadecatrienoic acid	metab_12819	-	HMDB0034586	333.181	pos	M+K	C18H30O3	4.37015	81325-65-7	-	-	-	-	-	-	Lipids and lipid-like molecules	Fatty Acyls	Lineolic acids and derivatives	0.0108947	-	54.5	-6.65382	3.8642	5.3941	4.9052	5.9564	5.2246	5.0115	5.3911	5.6504	4.3418	5.6329	4.4086	3.0666	5.1646	5.4991	5.9842	5.4944	2.9889	3.6178	3.3598	3.2151	3.0082	3.4446	2.6294	2.741	3.518	2.4886
pos_13400	Verimol I	metab_12857	-	HMDB0035071	207.102	pos	M+H	C12H14O3	4.30398	53484-54-1	-	-	-	-	-	-	Benzenoids	Phenol ethers	Anisoles	0.0460064	57.2	-	0.537756	3.7783	2.5848	2.9658	3.8776	2.8601	2.7939	2.9316	3.9654	4.1475	2.7562	4.3785	3.4785	3.7182	4.0907	4.0142	3.5159	3.5117	3.0379	4.4765	4.6515	3.0387	2.862	3.3489	3.3462	3.066	2.4632
pos_13413	Gestodene metabolite	metab_12868	-	-	331.227	pos	M+H	C21H30O3	4.28217	-	-	-	-	-	-	-	-	-	-	0.0805054	74.5	-	-0.181066	3.9928	2.8209	3.1909	3.8966	2.7479	3.3736	3.1401	3.5101	4.03	3.7898	4.4376	3.1812	3.653	3.6535	3.7802	1.4302	1.2667	2.0975	2.138	2.0329	1.708	1.2983	4.0805	2.9783	2.2712	3.9263
pos_13414	5-Methoxycanthin-6-one	metab_12869	-	HMDB0030227	283.108	pos	M+CH3OH+H	C15H10N2O2	4.28217	15071-56-4	-	-	-	-	-	-	Alkaloids and derivatives	Indolonaphthyridine alkaloids	Not Available	0.0108752	-	57.4	-0.137836	6.2943	4.7841	6.0079	4.7632	4.8584	6.1499	5.0102	5.4541	5.8785	4.8927	5.4157	5.2119	4.5937	5.1307	3.5976	4.8911	4.3211	4.0081	4.2265	4.0128	3.3565	3.5928	4.1801	4.1392	3.8342	5.6027
pos_13415	N-lactoyl-Tryptophan	metab_12870	-	HMDB0062178	241.097	pos	M+H-2H2O	C14H16N2O4	4.28217	-	-	-	-	-	-	-	Organic acids and derivatives	Carboxylic acids and derivatives	Amino acids, peptides, and analogues	0.048082	-	61.2	-0.538828	5.3116	4.1704	5.0701	3.9396	4.2098	5.2389	4.3812	4.5963	4.9356	4.2397	4.5531	4.4402	3.9744	4.1355	2.4482	3.9533	3.7803	3.5453	3.6423	3.6968	3.42	3.4436	3.7875	3.7248	3.507	4.8328
pos_13419	Prostaglandin B2	metab_12873	C05954	HMDB0004236;LMFA03010018	357.202	pos	M+Na	C20H30O4	4.25988	13367-85-6	Lipids	Eicosanoids	map00590;map01100;map04726	Arachidonic acid metabolism; Metabolic pathways; Serotonergic synapse	Metabolism;Metabolism;Organismal Systems	Lipid metabolism;Global and overview maps;Nervous system	Lipids and lipid-like molecules	Fatty Acyls	Eicosanoids	0.0735831	-	58.5	-4.66924	2.9217	2.4665	2.3945	3.9039	2.4012	2.3886	2.4095	3.4066	3.9334	2.5735	3.9106	2.9033	3.4703	3.7421	3.3607	3.1848	4.321	2.3042	2.4623	2.4931	4.2638	4.5141	4.021	3.5652	4.2787	3.405
pos_13428	Acetyl vitamin K5	metab_12880	-	HMDB0032888	216.102	pos	M+H	C13H13NO2	4.25988	523-68-2	-	-	-	-	-	-	Benzenoids	Naphthalenes	Naphthols and derivatives	0.261363	58.9	-	0.0865807	4.5053	4.655	4.2814	2.852	2.4939	4.2122	2.9077	3.3077	4.0137	2.0454	3.4847	1.9402	3.1734	3.3626	2.0766	2.1629	2.7465	2.6975	1.9015	1.9656	1.9377	2.8236	2.0625	2.0711	2.6847	4.1421
pos_13450	17a,20a-Dihydroxycholesterol	metab_12900	C05499	HMDB0006764	441.333	pos	M+Na	C27H46O3	4.21552	-	-	-	map00140	Steroid hormone biosynthesis	Metabolism	Lipid metabolism	Lipids and lipid-like molecules	Steroids and steroid derivatives	Hydroxysteroids	0.0761544	-	58.8	-2.64224	4.0524	2.9303	2.5471	3.2622	3.01	2.5412	2.5621	5.5371	4.5987	3.3291	4.4202	3.6983	4.7472	4.2942	3.954	4.5543	2.5566	3.448	4.1939	4.3429	2.8038	2.5898	2.6384	2.6095	2.5955	2.5796
pos_13480	1,2-Dihydroxy-3,4-epoxy-1,2,3,4-tetrahydronaphthalene	metab_12928	C14784	HMDB0062273	220.097	pos	M+ACN+H	C10H10O3	4.17108	75947-54-5	-	-	map00980	Metabolism of xenobiotics by cytochrome P450	Metabolism	Xenobiotics biodegradation and metabolism	Benzenoids	Tetralins	Not Available	0.026071	-	66.5	0.115495	2.5236	3.8056	3.5673	4.1879	3.7982	3.4813	3.9244	4.0424	2.8755	4.3198	2.1257	3.7428	3.7028	3.9314	3.8725	3.7974	2.6019	2.467	2.8606	2.7074	1.9328	3.0265	2.8017	2.6214	2.5201	2.833
pos_13494	Valnemulin	metab_12941	C12066	-	565.371	pos	M+H	C31H52N2O5S	4.12653	-	-	-	-	-	-	-	-	-	-	0.0246017	54	-	7.95919	6.2954	5.1517	4.5258	5.9074	5.5431	5.008	5.3365	5.9789	6.0072	6.0273	5.9859	5.7485	5.0784	5.789	5.5998	5.7394	3.7704	3.4095	4.5521	3.2593	3.0052	4.4919	2.822	2.9571	4.9858	4.9223
pos_13496	1-hydroxy-1,3-diphenylpropan-2-one	metab_12943	-	HMDB0135540	470.229	pos	2M+NH4	C15H14O2	4.12653	-	-	-	-	-	-	-	Phenylpropanoids and polyketides	Linear 1,3-diarylpropanoids	Not Available	0.0780101	-	52.7	-8.10899	0.1658	4.6122	4.0739	4.9253	4.0444	0.1373	4.4636	4.4227	3.8533	4.1801	3.3324	0.1603	4.3521	4.6574	4.6684	4.3076	1.7875	2.6503	2.9074	0.1684	0.1595	3.0047	0.166	0.157	2.9633	1.9474
pos_13507	Tamoxifen-N-glucuronide	metab_12954	-	HMDB0060616	531.258	pos	M+H-H2O	C32H38NO7+	4.10477	-	-	-	-	-	-	-	Phenylpropanoids and polyketides	Stilbenes	Stilbene glycosides	0.0491496	-	52.9	-6.32672	4.2299	3.5975	4.0496	3.7428	3.303	4.0276	3.9817	4.0738	3.4943	3.9063	4.8651	4.1118	2.6654	2.7409	2.8081	4.3142	2.5544	2.3815	2.5788	2.6436	2.6154	2.5875	3.5445	2.6072	2.5932	3.8734
pos_13510	20, 22-Dihydrodigoxigenin	metab_12957	-	HMDB0060730	434.29	pos	M+ACN+H	C23H36O5	4.10477	-	-	-	-	-	-	-	Lipids and lipid-like molecules	Steroids and steroid derivatives	Steroid lactones	0.019798	-	56.6	0.145232	3.2046	1.7985	1.7274	4.8517	4.2642	1.7216	1.7422	3.5962	5.0264	1.9043	5.1897	2.692	3.9877	4.6247	4.2753	3.0771	3.2307	3.5561	5.3162	4.4798	4.0606	3.5002	3.3261	2.7478	3.2708	2.9186
pos_13521	L-Cystine	metab_12968	C00491	HMDB0000192	241.031	pos	M+H	C6H12N2O4S2	4.10477	56-89-3	-	-	map01100;map00270;map02010;map04216;map04974	Metabolic pathways; Cysteine and methionine metabolism; ABC transporters; Ferroptosis; Protein digestion and absorption	Metabolism;Metabolism;Environmental Information Processing;Cellular Processes;Organismal Systems	Global and overview maps;Amino acid metabolism;Membrane transport;Cell growth and death;Digestive system	Organic acids and derivatives	Carboxylic acids and derivatives	Amino acids, peptides, and analogues	0.0549872	73.7	-	-0.0889341	2.0975	2.079	3.1526	2.1783	2.191	2.0015	2.0223	2.1812	2.2026	2.1855	2.207	2.08	2.1272	2.2023	2.201	2.1866	2.8612	3.2826	3.3217	2.4366	2.7274	2.0498	3.0329	2.7047	2.0554	3.3127
pos_13522	(S)-Isowillardiine	metab_12969	C08289	HMDB0030376	232.095	pos	M+CH3OH+H	C7H9N3O4	4.10477	21381-33-9	-	-	-	-	-	-	Organic acids and derivatives	Carboxylic acids and derivatives	Amino acids, peptides, and analogues	0.0105617	-	52.4	8.66888	1.5317	4.6937	3.9452	5.0643	4.6232	4.614	4.9282	5.1646	1.6348	5.1266	2.2435	5.1818	4.6483	4.5171	4.9761	4.7395	1.453	1.2869	1.4767	2.027	2.1788	2.8274	2.0811	2.8947	2.8912	3.8692
pos_13529	AMP-Deoxynojirimycin	metab_12976	-	-	398.29	pos	M+H	C22H39NO5	4.08275	-	-	-	-	-	-	-	-	-	-	0.0358504	53.7	-	0.0519849	4.9239	4.4807	4.384	3.9486	5.0248	4.6124	4.5982	4.6892	4.5571	5.5728	4.7239	5.146	3.1801	4.2057	3.8559	5.2046	3.3636	3.8928	3.9015	3.9333	2.4225	4.5086	3.4366	3.7462	3.424	3.9521
pos_13566	3-(4-Methylphenyl)oxiranecarboxylic acid	metab_13013	-	HMDB0030903	179.07	pos	M+H	C10H10O3	4.03838	81476-88-2	-	-	-	-	-	-	Benzenoids	Benzene and substituted derivatives	Toluenes	0.0171895	70.1	-	0.306021	4.0903	3.6286	3.6224	3.9185	3.4912	3.4818	3.7469	4.1077	3.8894	3.5994	4.35	3.7547	3.874	4.4345	4.0458	4.2268	2.7123	2.8891	3.1526	2.808	2.3472	2.5354	3.0701	2.8338	2.3763	1.907
pos_13574	Dehydrophytosphingosine	metab_13020	-	HMDB0038057;LMSP01030002	354.242	pos	M+K	C18H37NO3	4.01617	3687-54-5	-	-	-	-	-	-	Organic nitrogen compounds	Organonitrogen compounds	Amines	0.187396	-	70.4	5.57149	2.9385	2.3538	2.2818	4.416	2.6095	2.3341	2.9819	2.4563	2.8449	3.5594	2.8572	3.2627	2.4022	3.5582	2.4762	2.5787	3.4793	3.085	3.3613	2.6322	3.4465	3.7604	3.463	3.3234	3.7518	3.4162
pos_13576	3-hydroxydecanoyl carnitine	metab_13022	-	HMDB0061636	332.243	pos	M+H	C17H33NO5	4.01617	-	-	-	-	-	-	-	Lipids and lipid-like molecules	Fatty Acyls	Fatty acid esters	0.00972846	-	55.2	-0.176935	3.6005	2.3894	4.537	2.905	5.2057	5.325	5.0113	2.9002	3.2891	5.5633	4.7069	5.4034	2.4379	2.5132	3.0511	2.4974	5.0798	5.1017	5.6307	5.2946	4.1978	5.2083	5.2241	5.5446	5.4862	4.8913
pos_13593	1-Octen-3-yl primeveroside	metab_13038	-	LMFA13010064;HMDB0032960	445.206	pos	M+Na	C19H34O10	3.99402	209863-01-4	-	-	-	-	-	-	Lipids and lipid-like molecules	Fatty Acyls	Fatty acyl glycosides	0.0678695	-	73	3.33786	0.1153	1.6935	1.8769	3.6076	0.0971	0.0946	0.0988	2.7804	4.3139	2.7763	4.0077	2.5001	0.1225	2.432	2.9644	2.9891	3.8301	4.9429	3.3183	3.4814	3.8111	4.2422	3.3	0.1089	3.8559	2.7215
pos_13603	Polyporusterone G	metab_13047	-	HMDB0038501	505.295	pos	M+2Na-H	C28H44O5	3.97173	141360-94-3	-	-	-	-	-	-	Lipids and lipid-like molecules	Steroids and steroid derivatives	Bile acids, alcohols and derivatives	0.013379	-	63.1	9.82062	4.8836	6.1325	4.9119	5.7935	4.5098	5.6402	6.1315	6.0989	5.1521	5.2029	5.5762	6.0916	4.1522	3.6664	3.5687	5.7822	3.6154	3.332	4.6841	3.9538	3.936	3.3563	3.3226	3.9127	3.6518	4.8821
pos_13604	7-Hydroxy-3-oxocholanoic acid	metab_13048	-	HMDB0000460	435.249	pos	M+2Na-H	C24H38O4	3.97173	77059-13-3	-	-	-	-	-	-	Lipids and lipid-like molecules	Steroids and steroid derivatives	Bile acids, alcohols and derivatives	0.188476	-	58.4	1.22416	3.0316	1.4897	0.435	3.14	3.8974	0.7335	1.2476	2.7991	3.6381	2.4222	2.9239	2.5984	2.2451	2.8318	2.9865	2.8623	0.6014	3.543	4.703	3.8858	0.4811	1.0756	0.4951	0.4756	0.7258	0.9642
pos_13609	Amprotropine	metab_13053	C11760	-	308.222	pos	M+H	C18H29NO3	3.97173	-	-	-	map07220	Cholinergic and anticholinergic drugs	Drug Development	Target-based classification: G protein-coupled receptors	-	-	-	0.0182799	73.5	-	-0.0899381	3.3443	2.3479	3.6451	3.589	2.4997	2.1728	2.1937	3.8178	3.4644	2.4417	3.439	2.4809	4.2103	4.2113	4.1744	2.3584	4.3644	5.2739	4.2579	5.0059	4.5762	4.8397	5.3978	3.619	4.9268	3.4426
pos_13620	6-(5-ethyl-2,3-dihydroxyphenoxy)-3,4,5-trihydroxyoxane-2-carboxylic acid	metab_13064	-	HMDB0128028	348.131	pos	M+NH4	C14H18O9	3.94967	-	-	-	-	-	-	-	Organic oxygen compounds	Organooxygen compounds	Carbohydrates and carbohydrate conjugates	0.113832	-	67.3	6.51159	3.0356	3.2716	2.9447	4.0478	3.8294	2.9388	3.8383	4.8127	3.1414	4.3469	3.6121	3.765	4.1406	4.2452	4.1906	4.032	2.9543	2.7811	2.9788	3.0437	3.0155	2.9875	3.0362	3.0072	2.9932	3.2771
pos_13660	Mesobilirubinogen	metab_13103	C05790	HMDB0001898	575.319	pos	M+H-H2O	C33H44N4O6	3.88342	14684-37-8	-	-	map00860	Porphyrin and chlorophyll metabolism	Metabolism	Metabolism of cofactors and vitamins	Organoheterocyclic compounds	Tetrapyrroles and derivatives	Bilirubins	0.0185924	-	73	-5.91289	5.7412	4.6601	4.2771	5.8828	5.2772	4.4812	5.2458	5.8116	6.0285	5.8274	6.0882	5.491	4.7261	5.3624	5.4215	5.262	3.5712	3.1858	4.4189	3.2691	3.6421	3.8828	2.9927	3.0839	4.3472	4.5129
pos_13662	PA(19:0/0:0)	metab_13105	-	LMGP10050034	453.297	pos	M+H	C22H45O7P	3.88342	-	-	-	-	-	-	-	-	-	-	0.0250734	66.4	-	-2.21495	3.5513	2.9253	0.3563	4.2212	4.0425	0.353	3.2851	4.4297	4.6688	3.2683	4.6249	3.561	3.5522	4.0951	3.9485	3.5407	0.3617	3.5998	4.9689	4.0136	2.397	0.3808	0.4099	0.3924	0.3841	0.3292
pos_13686	N-arachidonoyl tyrosine	metab_13128	-	LMFA08020076;HMDB0062331	468.307	pos	M+H	C29H41NO4	3.83972	-	-	-	-	-	-	-	Organic acids and derivatives	Carboxylic acids and derivatives	Amino acids, peptides, and analogues	0.0197951	60.5	-	-7.97198	4.6361	2.719	1.2203	5.5171	4.8225	4.1318	4.0194	6.8777	5.9112	4.4488	5.9786	5.1354	5.9077	6.1409	5.8755	4.3288	4.251	5.236	5.7418	5.086	4.9119	4.6764	4.6542	4.2519	4.213	4.5072
pos_13688	Prostaglandin F1a	metab_13130	C06475	HMDB0002685	420.274	pos	M+ACN+Na	C20H36O5	3.83972	745-62-0	Lipids	Eicosanoids	-	-	-	-	Lipids and lipid-like molecules	Fatty Acyls	Eicosanoids	0.00851136	-	83.7	6.41592	1.8985	1.8801	1.8087	4.8473	3.5565	1.8029	2.8594	3.3298	5.2303	1.9861	4.8522	1.881	3.756	4.3516	4.2478	1.9872	3.2867	3.4994	5.32	4.6749	4.3209	3.681	3.1631	3.3115	3.359	3.1839
pos_13691	()-Octanoylcarnitine	metab_13133	-	-	288.217	pos	M+H	C15H29NO4	3.83972	-	-	-	-	-	-	-	-	-	-	0.00884204	88.4	-	-0.267564	3.614	2.8937	2.8214	3.0917	5.5082	5.0939	2.8365	4.0485	3.7416	5.7324	4.0495	5.7486	2.9423	3.124	3.4559	3.3907	5.8534	5.9302	6.1842	5.0629	4.6275	5.8147	5.5704	6.3436	5.4522	5.2099
pos_13715	Corchoroside B	metab_13157	-	HMDB0030343	541.281	pos	M+Na	C29H42O8	3.79587	35536-76-6	-	-	-	-	-	-	Lipids and lipid-like molecules	Steroids and steroid derivatives	Steroidal glycosides	0.0229323	-	70	7.64754	4.0922	0.8708	2.8657	3.3681	5.6477	3.419	4.7085	3.1122	3.4546	5.7422	3.3713	5.6837	3.3041	3.4604	0.9791	2.869	2.829	0.675	0.838	0.894	3.4362	3.7584	0.8875	0.8624	3.2385	0.7675
pos_13717	Dehydroxypaxilline	metab_13159	-	HMDB0037531	464.218	pos	M+2Na-H	C27H33NO3	3.79587	112900-05-7	-	-	-	-	-	-	Organoheterocyclic compounds	Naphthopyrans	Not Available	0.0149472	-	52.5	2.36678	3.3746	4.1106	4.1918	5.0745	4.7587	4.6041	4.7562	4.5118	3.1044	4.9515	3.9712	5.4314	4.0607	3.7285	4.3763	5.1297	3.923	2.5983	3.8606	2.8607	2.8326	3.5247	3.1633	2.8243	3.315	4.696
pos_13750	Abscisic acid	metab_13191	C06082	HMDB0036093	247.133	pos	M+H-H2O	C15H20O4	3.75177	7773-56-0	-	-	map01100;map01110;map00906;map01070;map01062;map04075;map01060	Metabolic pathways; Biosynthesis of secondary metabolites; Carotenoid biosynthesis; Biosynthesis of plant hormones; Biosynthesis of terpenoids and steroids; Plant hormone signal transduction; Biosynthesis of plant secondary metabolites	Metabolism;Metabolism;Metabolism;Metabolism;Metabolism;Environmental Information Processing;Metabolism	Global and overview maps;Global and overview maps;Metabolism of terpenoids and polyketides;Chemical structure transformation maps;Chemical structure transformation maps;Signal transduction;Chemical structure transformation maps	Lipids and lipid-like molecules	Prenol lipids	Sesquiterpenoids	0.0374366	77.2	-	-0.0651917	4.0835	3.2894	3.9544	3.5409	2.3101	3.3457	2.3605	4.207	4.5765	3.0207	4.212	3.1637	3.7097	4.1503	4.0802	3.6545	3.1532	3.5966	3.4191	2.7969	3.1073	3.4831	2.1747	2.4852	2.963	2.3801
pos_13767	Leucyl-phenylalanine	metab_13208	C11221	HMDB0013243	342.181	pos	M+ACN+Na	C15H22N2O3	3.72973	3063-05-06	-	-	-	-	-	-	Organic acids and derivatives	Carboxylic acids and derivatives	Amino acids, peptides, and analogues	0.0994361	-	62	6.8556	3.1928	3.4532	3.149	3.1604	3.2956	1.6492	3.8322	3.4397	3.4358	3.717	3.5186	3.8521	2.4222	2.7304	2.7097	3.3075	3.8575	2.0694	2.8236	2.1303	3.6251	3.9351	3.4225	3.1885	3.8219	2.9301
pos_13768	Tocopheronic acid	metab_13209	-	HMDB0030555	295.154	pos	M+H	C16H22O5	3.72973	1948-76-1	-	-	-	-	-	-	Lipids and lipid-like molecules	Prenol lipids	Sesquiterpenoids	0.0423476	59.5	-	-0.210767	3.676	0.0967	0.0832	0.1186	0.0844	0.0822	0.0858	3.3558	3.0207	0.1203	3.4497	0.0969	3.1509	3.4293	3.5206	2.4676	1.362	3.2744	2.9414	2.597	2.126	1.7993	2.2742	0.0947	2.2097	2.1733
pos_13783	17-Hydroxypregnenolone sulfate	metab_13224	-	HMDB0000416;LMST05020021	430.226	pos	M+NH4	C21H32O6S	3.70762	2477-77-2	-	-	-	-	-	-	Lipids and lipid-like molecules	Steroids and steroid derivatives	Sulfated steroids	0.0331905	-	55.5	0.315171	4.5711	4.149	3.6781	4.5677	4.0968	4.472	3.8752	3.6355	4.3699	4.7837	4.6289	4.5091	2.6307	4.0012	2.8014	3.8634	3.9624	3.4445	4.3271	3.7196	3.8683	4.2562	3.6251	3.5383	4.0355	3.3486
pos_13792	(R)-Apiumetin	metab_13233	-	HMDB0040876	286.107	pos	M+ACN+H	C14H12O4	3.70762	-	-	-	-	-	-	-	Phenylpropanoids and polyketides	Coumarins and derivatives	Furanocoumarins	0.0231851	-	57.8	0.339096	2.9111	3.5431	0.8615	4.5062	3.0139	2.988	3.4054	4.0232	0.0934	3.6957	0.0943	0.0721	3.8787	3.8828	4.5272	4.3525	2.0069	2.4155	2.4906	2.6818	2.3145	2.4335	2.6599	1.5462	2.0812	1.7427
pos_13798	3-Methylhippuric acid	metab_13239	-	-	194.081	pos	M+H	C10H11NO3	3.70762	-	-	-	-	-	-	-	-	-	-	0.0116565	59.9	-	0.878285	3.9869	5.3046	5.229	5.7432	5.2373	5.0385	5.4552	5.5361	4.1932	5.833	4.2988	5.7849	5.2999	5.4358	5.6878	5.4093	3.4594	3.2181	3.9879	3.5473	3.2129	3.4719	3.4567	3.3899	4.2379	3.7655
pos_13823	Jurubine	metab_13263	-	LMST01070002;HMDB0034194	578.405	pos	M+H-H2O	C33H57NO8	3.66352	14256-61-2	-	-	-	-	-	-	Lipids and lipid-like molecules	Steroids and steroid derivatives	Steroidal glycosides	0.0309397	-	78.2	0.513089	5.0887	5.0626	5.2014	4.6336	4.9966	5.0545	5.0886	5.0087	4.7745	5	4.9308	5.0093	5.2598	4.9491	4.6967	4.8279	4.6458	4.7388	4.9102	4.9828	4.729	4.7059	4.7778	5.1173	4.5901	4.6717
pos_13861	12-Hydroxydodecanoic acid	metab_13300	C08317	HMDB0002059	234.206	pos	M+NH4	C12H24O3	3.61872	505-95-3	-	-	-	-	-	-	Organic acids and derivatives	Hydroxy acids and derivatives	Medium-chain hydroxy acids and derivatives	0.0666176	-	66.2	-0.155181	2.7258	2.2954	3.0019	2.3071	2.2807	2.1299	2.5743	2.7568	2.6047	2.704	2.3358	2.2086	2.3618	2.6711	2.3298	2.3154	3.0521	3.1933	2.9528	3.3149	4.032	3.3822	2.8313	3.1556	2.184	2.3932
pos_13881	Lusitanicoside	metab_13319	C10474	HMDB0034120	506.195	pos	M+ACN+Na	C21H30O10	3.57425	-	-	-	-	-	-	-	Organic oxygen compounds	Organooxygen compounds	Carbohydrates and carbohydrate conjugates	0.0738984	-	61.5	-9.90692	0.8706	4.1315	2.978	4.3203	3.2853	2.26	3.7919	3.9862	0.9636	3.5322	3.5645	3.3015	4.3104	4.4682	4.7152	3.7737	0.8011	0.6601	0.8218	0.8775	0.8532	0.8292	0.8711	0.8461	0.8341	3.5789
pos_13887	20alpha-Dihydroprednisone	metab_13323	-	-	361.199	pos	M+H	C21H28O5	3.57425	-	-	-	-	-	-	-	-	-	-	0.172438	69.8	-	-6.36733	4.3573	3.665	3.9998	3.6421	2.9185	3.4468	3.1656	4.8604	4.8179	3.7865	4.075	4.1877	2.4224	2.8864	3.4717	4.0854	2.4702	1.4745	1.5359	2.4406	2.6006	3.3632	2.3036	1.5635	3.171	2.3433
pos_13930	(3beta,5alpha,6beta,9alpha,22E,24R)-23-Methylergosta-7,22-diene-3,5,6,9-tetrol	metab_13361	-	HMDB0033634	505.328	pos	M+2Na-H	C29H48O4	3.5079	243449-55-0	-	-	-	-	-	-	Lipids and lipid-like molecules	Steroids and steroid derivatives	Ergostane steroids	0.101779	-	66.7	2.37719	3.4856	2.4994	2.4273	4.3395	2.988	2.4214	2.4423	2.6021	4.9868	2.6829	2.7494	2.5004	2.5479	3.1963	2.6219	2.6075	3.272	2.2642	4.6725	4.4677	4.273	3.6425	3.2806	3.0657	3.1404	2.92
pos_14013	L-phenylalanyl-L-hydroxyproline	metab_13439	-	HMDB0011176	243.113	pos	M+H-2H2O	C14H18N2O4	3.4413	-	-	-	-	-	-	-	Organic acids and derivatives	Carboxylic acids and derivatives	Amino acids, peptides, and analogues	0.0416657	-	80.3	-0.45374	3.8469	3.7826	3.875	4.2506	3.8762	4.1974	3.9041	4.1468	3.9824	3.7623	4.1249	4.1738	3.7323	3.4657	3.8234	4.016	3.4806	3.1403	3.6449	3.5262	3.1721	3.8234	3.4583	3.4565	3.4354	4.4385
pos_14025	1-(2,3-Dihydro-1H-pyrrolizin-5-yl)-1,4-pentanedione	metab_13451	-	HMDB0040046	452.25	pos	2M+ACN+H	C12H15NO2	3.41877	97073-10-4	-	-	-	-	-	-	Organoheterocyclic compounds	Pyrrolizines	Not Available	0.0335814	-	56.5	-9.53104	5.1157	4.9155	5.1129	5.2546	4.2332	4.728	4.7938	4.5493	5.5212	4.5749	4.5503	4.8581	4.5916	3.7176	4.1141	4.5937	4.0534	4.2945	4.2771	3.999	4.1541	3.8912	4.2522	3.2308	4.2326	3.4145
pos_14026	Fluorometholone	metab_13452	-	HMDB0014469	440.218	pos	M+ACN+Na	C22H29FO4	3.41877	426-13-1	-	-	-	-	-	-	Lipids and lipid-like molecules	Steroids and steroid derivatives	Pregnane steroids	0.0187028	-	65.1	-6.97448	3.7801	3.6256	3.1736	4.9471	3.8565	0.1494	3.7307	3.2999	3.905	4.3091	3.4443	0.174	0.1903	3.3077	3.4694	3.5689	0.154	1.4546	0.1615	0.1827	2.2799	3.4085	0.1801	0.1705	2.4871	0.1372
pos_14049	Gynocardin	metab_13475	C08331	HMDB0029913	321.131	pos	M+NH4	C12H17NO8	3.397	14332-17-3	-	-	-	-	-	-	Organic oxygen compounds	Organooxygen compounds	Carbohydrates and carbohydrate conjugates	0.0900148	-	50.6	5.5555	4.0181	4.0572	4.245	3.7543	4.2956	3.9717	4.0863	4.1127	3.8507	4.348	3.9301	3.942	3.8337	4.2309	3.594	4.8508	4.2631	3.8124	4.4915	4.2928	4.1411	4.1515	4.2588	4.4919	3.9971	4.05
pos_14051	Lactucin	metab_13477	C09489	HMDB0035814	294.136	pos	M+NH4	C15H16O5	3.397	1891-29-8	-	-	-	-	-	-	Organoheterocyclic compounds	Lactones	Gamma butyrolactones	0.110493	-	78.3	9.65968	2.525	4.3107	4.0375	4.7151	3.2089	3.1247	4.1349	4.4375	2.6306	2.8208	2.635	4.1864	3.0477	3.6718	4.4463	4.3474	3.5615	2.2712	2.4684	2.533	2.8424	3.4418	2.5256	3.0638	3.4704	2.385
pos_14053	Isohumbertiol	metab_13479	-	HMDB0040686	282.181	pos	M+ACN+Na	C15H22O	3.397	-	-	-	-	-	-	-	Lipids and lipid-like molecules	Prenol lipids	Sesquiterpenoids	0.0167599	-	57.6	-7.52418	2.3528	2.3832	0.3264	0.4258	0.3299	0.3233	2.9579	3.1586	0.4413	3.5154	2.3852	0.3666	0.3944	0.4411	1.4186	2.5812	2.9017	3.2589	3.3749	3.3202	2.5731	2.7194	3.3774	3.0042	3.1569	0.3009
pos_14070	5-NITRO-2-PHENYLPROPYLAMINOBENZOIC ACID [NPPB]	metab_13495	-	-	301.118	pos	M+H	C16H16N2O4	3.37482	-	-	-	-	-	-	-	-	-	-	0.0114086	51.1	-	0.0500811	5.7808	5.1439	5.4056	5.2855	5.3057	5.6692	5.3213	5.6885	5.3643	5.3985	5.5467	5.5854	4.9673	5.1372	4.985	5.4708	4.9198	4.4126	4.7306	4.3009	4.1315	4.4314	4.6729	4.7521	4.4167	6.0215
pos_14083	Prostaglandin PGE2 1-glyceryl ester	metab_13506	-	HMDB0013043	391.244	pos	M+H-2H2O	C23H38O7	3.35275	-	-	-	-	-	-	-	Lipids and lipid-like molecules	Fatty Acyls	Eicosanoids	0.0581747	-	65.2	-9.18162	2.6429	2.6243	2.5521	3.671	2.5588	2.5462	2.5672	3.4327	4.539	2.8579	4.4069	2.6252	2.6728	3.3296	3.2953	2.7325	3.8897	2.3888	3.9467	3.9767	3.7102	4.2119	3.4856	3.1515	4.0473	3.5675
pos_14085	Glutaminylphenylalanine	metab_13508	-	HMDB0028804	332.099	pos	M+K	C14H19N3O4	3.35275	92327-75-8	-	-	-	-	-	-	Organic acids and derivatives	Carboxylic acids and derivatives	Amino acids, peptides, and analogues	0.00870042	-	67.9	-6.23859	2.8002	5.6969	5.6842	5.6376	5.2674	4.2967	5.087	4.7105	3.9176	5.2931	3.5708	5.3191	3.9227	4.3206	4.3284	5.3357	0.4274	0.3271	2.1483	0.4855	0.4668	0.4485	2.3077	0.8729	3.4715	2.9969
pos_14122	(1R*,2R*,4R*,8S*)-p-Menthane-1,2,8,9-tetrol 9-glucoside	metab_13544	-	HMDB0039976	389.18	pos	M+Na	C16H30O9	3.30827	402593-84-4	-	-	-	-	-	-	Lipids and lipid-like molecules	Prenol lipids	Terpene glycosides	0.0818366	-	61.6	5.75301	1.9591	2.4206	0.6845	3.3785	0.6899	1.8834	2.094	3.3424	1.2866	3.1273	1.1556	0.7437	2.7538	3.1493	3.258	2.8187	1.9281	0.56	2.5691	0.7648	0.7416	0.7189	1.071	0.7349	0.7235	3.3111
pos_14125	L-Thyronine	metab_13547	-	HMDB0000667	306.134	pos	M+CH3OH+H	C15H15NO4	3.30827	1596-67-4	-	-	-	-	-	-	Organic acids and derivatives	Carboxylic acids and derivatives	Amino acids, peptides, and analogues	0.0579696	-	74.2	-0.126728	3.6085	4.0511	2.5591	4.1826	2.9517	2.3059	4.64	3.8359	2.8113	4.3428	2.9313	4.3002	3.4078	3.6794	3.637	3.9026	1.718	1.5486	1.7421	1.8058	2.7429	2.7017	2.2211	1.77	1.7562	1.66
pos_14130	N-Acetyltyramine	metab_13552	-	-	180.102	pos	M+H	C10H13NO2	3.30827	-	-	-	-	-	-	-	-	-	-	0.0108138	57.8	-	0.781435	3.8402	5.3722	5.1967	5.8248	4.9204	4.4088	5.0934	4.8851	4.1648	5.2751	4.0414	4.9775	4.6387	4.9918	5.0701	5.5399	4.1517	3.5238	3.9002	3.9229	4.0211	4.1111	4.0619	4.6859	4.1666	3.882
pos_14133	Trypanothione disulfide	metab_13555	C03170	HMDB0060521	763.319	pos	M+ACN+H	C27H47N9O10S2	3.286	-	-	-	map01100;map00480	Metabolic pathways; Glutathione metabolism	Metabolism;Metabolism	Global and overview maps;Metabolism of other amino acids	Organic acids and derivatives	Carboxylic acids and derivatives	Amino acids, peptides, and analogues	0.0220485	-	65.2	-5.06096	2.6809	5.0643	3.0223	4.4751	5.7153	3.2694	5.9057	4.3185	2.7866	5.735	2.941	6.8028	2.7108	2.7863	2.785	5.2116	3.4784	4.9249	4.0261	3.835	2.9529	2.6329	3.4731	3.2029	3.5425	2.8144
pos_14149	3-Methylindolepyruvate	metab_13571	C05644	-	218.081	pos	M+H	C12H11NO3	3.286	-	-	-	map01100;map00380	Metabolic pathways; Tryptophan metabolism	Metabolism;Metabolism	Global and overview maps;Amino acid metabolism	-	-	-	0.165209	64.1	-	0.244956	3.535	3.1434	3.476	3.035	3.3945	3.3146	3.3201	4.2949	2.8306	3.4649	2.8997	2.8194	4.3127	3.6796	3.7317	3.2766	3.2698	2.9644	3.0405	3.0471	2.432	3.0814	2.9322	3.0446	2.7143	3.2137
pos_14171	4-Heptyloxybenzoic acid	metab_13593	C14274	-	237.149	pos	M+H	C14H20O3	3.26383	-	-	-	-	-	-	-	-	-	-	0.0234706	58.2	-	0.0500336	4.2422	3.8251	3.1436	4.3034	4.0826	2.4081	4.0867	4.6318	4.324	4.236	4.5101	4.4843	4.2233	4.4687	4.3837	4.4008	2.8902	3.9747	4.1891	4.3303	3.5339	3.1681	3.3584	2.4763	2.5921	2.6134
pos_14172	3,4-Dehydrothiomorpholine-3-carboxylate	metab_13594	C04445	-	146.027	pos	M+H	C5H7NO2S	3.26383	-	-	-	-	-	-	-	-	-	-	0.0110539	55.1	-	1.05423	3.2215	1.5688	1.7715	5.0499	2.5449	1.5524	2.7101	3.6608	3.1899	3.2605	3.2421	2.9279	3.5778	3.136	3.955	3.1009	2.9564	2.7425	2.9768	3.003	2.6299	3.5649	2.6831	1.2934	2.8988	2.4623
pos_14183	Kahweol	metab_13605	-	HMDB0035602	378.202	pos	M+ACN+Na	C20H26O3	3.24157	6894-43-5	-	-	-	-	-	-	Lipids and lipid-like molecules	Prenol lipids	Monoterpenoids	0.0209365	-	55.9	-5.71894	2.2389	2.2204	2.1485	3.1176	3.1277	2.667	2.1635	3.1999	2.7221	3.5507	3.47	2.2547	2.2687	3.3309	2.8744	2.3282	3.8464	2.5263	3.521	2.2469	3.7925	4.321	3.3893	3	4.1088	3.1022
pos_14196	4-(4-Hydroxyphenyl)-2-butanone glucoside	metab_13618	-	HMDB0034863	344.173	pos	M+NH4	C16H22O7	3.21937	38963-94-9	-	-	-	-	-	-	Organic oxygen compounds	Organooxygen compounds	Carbohydrates and carbohydrate conjugates	0.0168041	-	72.5	8.35068	1.8345	4.7515	4.3759	5.9475	5.313	4.1547	5.1732	4.8889	3.5567	5.9573	1.9433	5.866	4.3523	4.1592	4.7554	5.679	3.5129	3.5335	3.6256	3.6975	2.5635	3.2402	3.5961	1.8065	3.3188	3.0663
pos_14219	Bisacurone epoxide	metab_13639	-	HMDB0038503	286.201	pos	M+NH4	C15H24O4	3.19713	127214-83-9	-	-	-	-	-	-	Lipids and lipid-like molecules	Prenol lipids	Sesquiterpenoids	0.0219713	-	62.7	0.0947411	3.0563	3.4474	3.5899	2.8522	5.1984	4.607	4.6443	4.7104	3.1342	5.6213	3.8287	5.5232	2.5128	2.5882	2.5868	4.0605	3.8907	5.0017	4.6489	3.6191	2.4628	4.5983	4.3784	5.504	3.2755	4.292
pos_14244	3-Butylidene-7-hydroxyphthalide	metab_13663	C09921	-	205.086	pos	M+H	C12H12O3	3.17537	-	-	-	-	-	-	-	-	-	-	0.0669721	55.1	-	2.82111	2.5219	2.525	2.0004	2.516	2.5571	2.284	2.7352	3.4852	2.6878	3.412	3.0878	2.857	3.3918	4.399	3.4846	4.0848	2.2885	1.9855	2.9865	2.255	1.8762	1.3357	1.3823	1.3545	1.3412	2.4566
pos_14257	Thymidine	metab_13676	C00214	HMDB0000273	284.124	pos	M+ACN+H	C10H14N2O5	3.15308	50-89-5	Nucleic acids	Nucleosides	map00240;map01100	Pyrimidine metabolism; Metabolic pathways	Metabolism;Metabolism	Nucleotide metabolism;Global and overview maps	Nucleosides, nucleotides, and analogues	Pyrimidine nucleosides	Pyrimidine 2'-deoxyribonucleosides	0.0704724	-	58.3	-0.232829	1.3127	1.295	1.2266	1.3904	2.8402	1.221	1.2408	1.3933	4.3258	1.3974	3.9109	1.2959	1.3413	1.4137	1.4124	1.3985	4.2435	3.1804	3.876	4.104	4.2721	4.3785	4.0178	3.5102	4.3016	3.4581
pos_14279	4-O-Methylgalactinol	metab_13698	-	HMDB0033558	357.142	pos	M+H	C13H24O11	3.13078	75589-40-1	-	-	-	-	-	-	Organic oxygen compounds	Organooxygen compounds	Carbohydrates and carbohydrate conjugates	0.0291482	-	52.8	8.78473	1.389	3.6356	3.9343	4.0916	4.4187	3.9186	4.6507	4.687	1.4911	5.5259	1.4953	4.6898	3.6986	4.0568	4.065	3.9454	1.3113	1.1481	1.6667	1.3967	1.3697	2.4151	1.3896	1.3618	2.4727	3.9463
pos_14305	Herculin	metab_13723	-	LMFA08020180;HMDB0030275	296.197	pos	M+2Na-H	C16H29NO	3.1089	-	-	-	-	-	-	-	Lipids and lipid-like molecules	Fatty Acyls	Fatty amides	0.0560417	-	72.9	3.06369	1.3687	4.0435	1.2821	3.0336	3.539	1.2765	3.9835	3.9236	2.4658	4.0377	3.6539	3.9883	4.0471	3.0015	4.3565	4.3718	2.7901	2.7549	2.7636	2.7597	2.2445	2.8421	1.3693	1.3416	2.8593	1.2353
pos_14328	11-Hydroxyprogesterone 11-glucuronide	metab_13745	-	LMST05010031;HMDB0010364	489.246	pos	M+H-H2O	C27H38O9	3.08675	77710-64-6	-	-	-	-	-	-	Lipids and lipid-like molecules	Steroids and steroid derivatives	Steroidal glycosides	0.0573972	-	52.8	-4.26919	3.2935	2.7927	1.4697	4.3652	3.3076	2.7583	2.8017	4.0678	5.2954	3.5229	4.6482	3.7068	3.0418	2.914	3.734	4.1336	4.3552	1.788	4.6073	1.5657	3.9444	4.3407	3.5632	1.5303	4.0881	4.1326
pos_14329	Leukotriene D4	metab_13746	C05951	HMDB0003080;LMFA03020006	529.294	pos	M+CH3OH+H	C25H40N2O6S	3.08675	73836-78-9	Lipids	Eicosanoids	map00590;map01100;map04080;map04664;map05310	Arachidonic acid metabolism; Metabolic pathways; Neuroactive ligand-receptor interaction; Fc epsilon RI signaling pathway; Asthma	Metabolism;Metabolism;Environmental Information Processing;Organismal Systems;Human Diseases	Lipid metabolism;Global and overview maps;Signaling molecules and interaction;Immune system;Immune disease	Lipids and lipid-like molecules	Fatty Acyls	Eicosanoids	0.0297733	-	54.3	0.109265	4.5251	6.1391	4.9535	4.9815	5.6076	4.2888	6.1111	5.6899	4.7931	5.8076	5.746	6.0836	4.6024	4.1016	4.6381	6.6378	3.7519	4.4132	3.9764	3.8651	3.7025	4.1004	3.5902	3.5044	3.8003	4.5514
pos_14359	Isoleucylproline	metab_13776	-	HMDB0011174	270.181	pos	M+ACN+H	C11H20N2O3	3.06453	-	-	-	-	-	-	-	Organic acids and derivatives	Carboxylic acids and derivatives	Amino acids, peptides, and analogues	0.105551	-	69.5	0.136907	0.0752	0.0723	0.0619	4.4818	0.0628	0.0612	0.064	0.0897	3.338	2.3969	3.2102	2.8399	2.8266	3.3681	3.0996	0.0908	2.6159	3.3202	0.0666	3.9194	2.3053	3.1256	0.6022	2.542	2.7344	0.0557
pos_14382	3,4,5-trihydroxy-6-[(2-hydroxybutanoyl)oxy]oxane-2-carboxylic acid	metab_13799	-	HMDB0130136	298.111	pos	M+NH4	C10H16O9	3.04227	-	-	-	-	-	-	-	Organic oxygen compounds	Organooxygen compounds	Carbohydrates and carbohydrate conjugates	0.0326098	-	62.2	-8.25386	0.8023	1.3489	0.1164	0.1635	0.118	2.7278	1.5051	0.1644	1.7037	0.1658	2.6314	0.1348	0.148	0.1712	0.1708	2.9188	3.2019	3.4446	2.8442	3.8141	3.103	3.6995	3.6997	0.1319	2.781	3.6018
pos_14409	Spathulenol	metab_13826	-	HMDB0036420	284.197	pos	M+ACN+Na	C15H24O	3.02003	6750-60-3	-	-	-	-	-	-	Lipids and lipid-like molecules	Prenol lipids	Sesquiterpenoids	0.0345236	-	65.4	-7.12179	2.198	2.1795	2.1076	2.7133	2.1143	2.1018	2.1226	2.2818	3.1519	2.2861	3.1183	2.1804	2.7302	2.9023	2.3016	2.2872	2.6041	4.0465	3.1208	3.4888	2.178	3.1781	3.0993	2.6613	2.7311	2.586
pos_14452	3-Indolepropionic acid	metab_13868	-	-	190.086	pos	M+H	C11H11NO2	2.9978	-	-	-	-	-	-	-	-	-	-	0.00896702	73.8	-	0.711881	4.0013	3.9971	4.1748	5.3263	3.9862	4.0026	4.0779	4.1563	3.9499	3.9797	3.9478	4.0114	4.0413	4.17	4.0437	4.0728	3.7763	3.5624	3.7156	3.7611	3.6042	3.662	3.7501	3.397	3.484	3.9187
pos_14466	HOMIDIUM	metab_13882	-	-	314.164	pos	M+H	C21H19N3	2.97547	-	-	-	-	-	-	-	-	-	-	0.0998604	56.1	-	-2.64838	3.8099	2.8392	3.2435	4.5857	2.3758	2.3991	0.2591	2.288	0.3502	2.1582	0.3526	2.3124	2.85	2.4296	0.3493	3.1866	2.5597	2.3868	0.2677	0.8542	2.4519	2.7151	2.552	0.281	2.6395	0.2312
pos_14482	Lysinoalanine	metab_13896	-	HMDB0029447	467.285	pos	2M+H	C9H19N3O4	2.95318	18810-04-3	-	-	-	-	-	-	Organic acids and derivatives	Carboxylic acids and derivatives	Amino acids, peptides, and analogues	0.0528739	-	55.6	5.91166	2.8799	2.1176	2.0459	4.2564	2.9351	2.0695	2.4736	3.1682	4.5303	2.8159	3.6186	2.1186	3.0847	3.3735	2.2397	3.084	4.7253	2.9011	4.3626	4.1468	3.8956	4.2151	3.8527	2.1079	4.5518	3.2999
pos_14492	2-O-Methyl-L-fucose	metab_13906	-	HMDB0033789	223.054	pos	M+2Na-H	C7H14O5	2.95318	34299-00-8	-	-	-	-	-	-	Organic oxygen compounds	Organooxygen compounds	Carbohydrates and carbohydrate conjugates	0.0149464	-	54.6	-9.00171	4.0298	3.7531	3.617	0.1883	3.4883	3.242	2.7991	3.3808	3.901	3.8879	0.1987	0.156	3.6972	3.3297	3.1786	0.1913	2.5651	2.48	2.7127	2.7526	0.1552	2.7847	0.1616	0.1528	0.1487	0.1224
pos_14546	Sanggenol A	metab_13958	-	LMPK12140495	425.196	pos	M+H	C25H28O6	2.88687	-	-	-	-	-	-	-	-	-	-	0.0824265	59.4	-	-0.118203	1.8729	2.5997	1.7833	2.7981	2.3811	1.7775	1.7981	5.2773	2.6897	1.9605	3.5249	1.8555	3.0896	1.9773	1.9759	2.7268	3.02	1.6227	2.8491	2.8151	3.535	3.2759	1.8735	3.0337	3.3014	2.7423
pos_14595	7-Oxociguatoxin	metab_14007	-	HMDB0039389	564.291	pos	M+2H	C60H86O20	2.84212	263336-55-6	-	-	-	-	-	-	Phenylpropanoids and polyketides	Ciguatera toxins	Not Available	0.0204626	-	82.5	-2.78068	2.193	3.1876	0.1539	3.3753	0.1559	0.1521	1.3988	4.3316	2.9174	4.1451	2.2974	1.07	3.233	3.7709	5.3513	3.4038	2.6342	3.8926	3.0445	2.8177	4.4147	3.9028	3.0055	3.0732	3.4391	4.5748
pos_14601	PA(13:0/0:0)	metab_14012	-	LMGP10050001	369.202	pos	M+H	C16H33O7P	2.84212	-	-	-	-	-	-	-	-	-	-	0.117476	71.7	-	-3.78437	0.2182	0.2109	0.1845	3.3436	3.5396	2.1422	2.5792	3.0487	4.3314	2.9463	4.1059	0.2113	0.2303	3.1996	0.2624	0.2559	2.9552	3.25	3.9687	3.8537	3.2117	3.3933	2.6035	0.2072	2.9415	3.1304
pos_14608	Oxindole	metab_14019	C12312	-	134.06	pos	M+H	C8H7NO	2.84212	-	-	-	map00402;map01110	Benzoxazinoid biosynthesis; Biosynthesis of secondary metabolites	Metabolism;Metabolism	Biosynthesis of other secondary metabolites;Global and overview maps	-	-	-	0.0106491	82.8	-	1.28261	3.9777	3.7845	4.0299	4.2194	3.8186	3.9986	3.8132	4.0043	3.9297	3.7363	3.862	3.86	3.9425	4.5001	4.2146	3.7189	4.1665	3.6402	3.7238	4.2144	4.0546	4.1279	3.8396	3.6443	4.0451	3.9951
pos_14609	Tecostanine	metab_14020	C09989	-	184.17	pos	M+H	C11H21NO	2.84212	-	-	-	-	-	-	-	-	-	-	0.085949	50.8	-	1.05491	1.9165	2.2533	2.4816	1.997	2.3156	1.8209	1.8416	2.0344	2.2713	2.0042	2.0426	2.0421	1.9461	2.021	2.0196	2.0053	3.4907	3.4292	2.917	3.6178	3.1831	3.1708	3.4761	2.7897	2.3464	2.0777
pos_14612	(S)-2,3,4,5-Tetrahydropiperidine-2-carboxylate	metab_14023	-	HMDB0012130	92.05	pos	M+H-2H2O	C6H9NO2	2.84212	-	-	-	-	-	-	-	Organic acids and derivatives	Carboxylic acids and derivatives	Amino acids, peptides, and analogues	0.052108	-	77.2	4.23275	4.6482	2.5426	3.1387	2.6697	2.3506	2.9916	3.2183	2.3504	3.2433	2.8994	3.5508	2.5573	2.6224	2.6266	1.5834	1.9312	2.5668	1.8514	2.4747	2.7989	1.4627	2.2688	2.2064	1.7396	1.9988	2.5957
pos_14620	Betavulgaroside X	metab_14031	-	HMDB0034817	467.231	pos	M+H+Na	C46H70O18	2.81992	219805-92-2	-	-	-	-	-	-	Lipids and lipid-like molecules	Prenol lipids	Terpene glycosides	0.130323	-	62.7	9.64012	4.2517	2.5265	3.0634	3.6955	3.1969	2.8154	2.4694	3.4819	3.727	3.5326	3.8215	3.6455	3.2055	2.6504	3.9207	3.9088	4.3613	2.2912	2.675	2.5919	4.3041	4.0226	3.937	4.7736	4.468	4.4882
pos_14667	Citreovirenone	metab_14075	-	HMDB0033515	290.139	pos	M+ACN+H	C14H16O4	2.77545	103955-68-6	-	-	-	-	-	-	Benzenoids	Phenols	Methoxyphenols	0.271294	-	73.5	0.0517128	2.9326	2.4991	1.0459	4.1495	1.052	1.0405	2.8777	3.5476	2.748	1.2121	2.3385	2.4604	3.1133	3.7269	4.5945	1.2131	2.3667	0.8996	1.0771	1.5998	2.9081	3.4434	2.2881	1.1032	2.5743	2.1989
[truncated: 788 more rows]
[truncated: 10 more columns]

## Sheet: Table S6
Table S6	Differential metabolites among the top 30 between the control and biliary atresia groups
[truncated: 31 more rows]

## Sheet: Table S7
Table S7	Differential bile acids between the control and biliary atresia groups
[truncated: 18 more rows]

## Sheet: Table S8
Table S8	Depleted butyrate-producing bacteria in biliary atresia individuals
[truncated: 8 more rows]
